# Supplementary material for: Cs3ScCl6
Source: Acta Crystallogr Sect E Struct Rep Online. 2014 May 10;70(Pt 6):i25. doi: 10.1107/S1600536814009799 (PMC4050997; doi:10.1107/S1600536814009799)
Supplement: Supplementary file 1 [file e-70-00i25-sup1.cif]

##############################################################################
#                                                                            #
# This CIF contains the data in a paper accepted for publication in          #
# Acta Crystallographica Section E. It conforms to the requirements of       #
# Notes for Authors for Acta Crystallographica Section E, and has been       #
# peer reviewed under the auspices of the IUCr Commission on Journals.       #
#                                                                            #
# Full details of the Crystallographic Information File format               #
# are given in the paper "The Crystallographic Information File (CIF):       #
# a New Standard Archive File for Crystallography" by S. R. Hall, F. H.      #
# Allen and I. D. Brown [Acta Cryst. (1991), A47, 655-685].                  #
#                                                                            #
# The current version of the core CIF dictionary is obtainable from          #
# ftp://ftp.iucr.org/pub/cif_core.dic.                                       #
#                                                                            #
# Software is freely available for graphical display of the structure(s)     #
# in this CIF. For information consult the CIF software page                 #
# http://www.iucr.org/resources/cif/software.                                #
#                                                                            #
# This file may be used for bona fide research purposes within the           #
# scientific community so long as proper attribution is given to the journal # 
# article from which it was obtained.                                        #
#                                                                            #
##############################################################################
data_I
_audit_creation_method     SHELXL-2014
_database_code_depnum_ccdc_archive     'CCDC 1000441'
_chemical_name_systematic
;
Tricaesium scandium(III) hexachloride
;
_chemical_name_common     ?
_chemical_formula_moiety     'Cl6 Cs3 Sc'
_chemical_formula_sum     'Cl6 Cs3 Sc'
_chemical_formula_iupac     'Cs3 Sc Cl6'
_chemical_formula_weight     656.39
_chemical_melting_point     ?
_shelx_space_group_comment
;
The symmetry employed for this shelxl refinement is uniquely defined
by the following loop, which should always be used as a source of
symmetry information in preference to the above space-group names.
They are only intended as comments.
;
_space_group_crystal_system     monoclinic
_space_group_name_H-M_alt     'C 2/c'
_space_group_name_Hall     '-C 2yc'
loop_
    _space_group_symop_operation_xyz
    'x, y, z'
    '-x, y, -z+1/2'
    'x+1/2, y+1/2, z'
    '-x+1/2, y+1/2, -z+1/2'
    '-x, -y, -z'
    'x, -y, z-1/2'
    '-x+1/2, -y+1/2, -z'
    'x+1/2, -y+1/2, z-1/2'
_cell_length_a     26.3310(5)
_cell_length_b     7.9632(2)
_cell_length_c     12.7085(3)
_cell_angle_alpha     90
_cell_angle_beta     100.0060(10)
_cell_angle_gamma     90
_cell_volume     2624.17(10)
_cell_formula_units_Z     8
_cell_measurement_reflns_used     9931
_cell_measurement_theta_min     3.06
_cell_measurement_theta_max     36.31
_cell_measurement_temperature     100(2)
_exptl_crystal_description     'block'
_exptl_crystal_colour     'purple'
_exptl_crystal_size_max     0.050
_exptl_crystal_size_mid     0.043
_exptl_crystal_size_min     0.028
_exptl_crystal_density_diffrn     3.323
_exptl_crystal_density_meas     ?
_exptl_crystal_density_method     ?
_exptl_crystal_F_000     2304
_exptl_absorpt_coefficient_mu     9.929
_exptl_absorpt_correction_type     numerical
_exptl_absorpt_process_details
;
(<i>SADABS</i>; Bruker, 2009)
;
_shelx_estimated_absorpt_T_min     ?
_shelx_estimated_absorpt_T_max     ?
_exptl_absorpt_correction_T_min     0.3409
_exptl_absorpt_correction_T_max     0.4383
_exptl_special_details     ?
_diffrn_ambient_temperature     100(2)
_diffrn_radiation_type     MoK\a
_diffrn_radiation_wavelength     0.71073
_diffrn_measurement_device_type     'Bruker APEXII CCD'
_diffrn_measurement_method     '\f and \w scans'
_diffrn_detector_area_resol_mean     ?
_diffrn_reflns_number     30195
_diffrn_reflns_av_R_equivalents     0.0384
_diffrn_reflns_theta_min     1.571
_diffrn_reflns_theta_max     36.372
_diffrn_reflns_theta_full     25.242
_diffrn_measured_fraction_theta_max     0.998
_diffrn_measured_fraction_theta_full     1.000
_diffrn_reflns_limit_h_min     -39
_diffrn_reflns_limit_h_max     43
_diffrn_reflns_limit_k_min     -13
_diffrn_reflns_limit_k_max     12
_diffrn_reflns_limit_l_min     -20
_diffrn_reflns_limit_l_max     21
_reflns_number_total     6379
_reflns_number_gt     5631
_reflns_threshold_expression     I>2\s(I)
_refine_ls_structure_factor_coef     Fsqd
_refine_ls_matrix_type     full
_refine_ls_R_factor_all     0.0285
_refine_ls_R_factor_gt     0.0228
_refine_ls_wR_factor_gt     0.0491
_refine_ls_wR_factor_ref     0.0503
_refine_ls_goodness_of_fit_ref     1.332
_refine_ls_restrained_S_all     1.332
_refine_ls_number_reflns     6379
_refine_ls_number_parameters     93
_refine_ls_number_restraints     0
_refine_ls_hydrogen_treatment     ?
_refine_ls_weighting_scheme     calc
_refine_ls_weighting_details     'w=1/[\s^2^(Fo^2^)+(0.0114Fo^2^)^2^]'
_atom_sites_solution_hydrogens     ?
_atom_sites_solution_primary     ?
_atom_sites_solution_secondary     ?
_refine_ls_shift/su_max     0.002
_refine_ls_shift/su_mean     0.000
_refine_diff_density_max     0.976
_refine_diff_density_min     -1.256
_refine_ls_extinction_method     none
_refine_ls_extinction_coef     .
loop_
    _atom_type_symbol
    _atom_type_description
    _atom_type_scat_dispersion_real
    _atom_type_scat_dispersion_imag
    _atom_type_scat_source
    'Cl' 'Cl' 0.1484 0.1585
                         'International Tables Vol C Tables 4.2.6.8 and 6.1.1.4'
    'Sc' 'Sc' 0.2519 0.3716
                         'International Tables Vol C Tables 4.2.6.8 and 6.1.1.4'
    'Cs' 'Cs' -0.3680 2.1192
                         'International Tables Vol C Tables 4.2.6.8 and 6.1.1.4'
_computing_data_collection     'APEX2 (Bruker, 2009)'
_computing_cell_refinement     'SAINT-Plus (Bruker, 2009)'
_computing_data_reduction     'SAINT-Plus (Bruker, 2009)'
_computing_structure_solution     'SHELXS2014 (Sheldrick, 2008)'
_computing_structure_refinement     'SHELXL2014 (Sheldrick, 2008)'
_computing_molecular_graphics     'CrystalMaker (Palmer, 2013)'
_computing_publication_material     'SHELXL2014 (Sheldrick, 2008)'
loop_
    _atom_site_type_symbol
    _atom_site_label
    _atom_site_fract_x
    _atom_site_fract_y
    _atom_site_fract_z
    _atom_site_U_iso_or_equiv
    _atom_site_adp_type
    _atom_site_calc_flag
    _atom_site_occupancy
    _atom_site_disorder_assembly
    _atom_site_disorder_group
    Cs Cs1 0.16275(2) 0.18961(2) 0.30059(2) 0.01108(3) Uani d 1 . .
    Cs Cs2 0.34717(2) 0.18469(2) 0.35501(2) 0.01108(3) Uani d 1 . .
    Cs Cs3 0.44859(2) 0.24984(2) 0.06656(2) 0.01686(3) Uani d 1 . .
    Sc Sc1 0.0000 0.22061(6) 0.2500 0.00772(8) Uani d 1 . .
    Sc Sc2 0.2500 0.2500 0.0000 0.00814(8) Uani d 1 . .
    Cl Cl1 0.05410(2) 0.00676(6) 0.68924(4) 0.01302(9) Uani d 1 . .
    Cl Cl2 0.05417(2) 0.44314(7) 0.18670(4) 0.01398(9) Uani d 1 . .
    Cl Cl3 0.05588(2) 0.22355(7) 0.42769(4) 0.01427(9) Uani d 1 . .
    Cl Cl4 0.18402(2) 0.04527(7) 0.03693(4) 0.01557(10) Uani d 1 . .
    Cl Cl5 0.25017(2) 0.38135(6) 0.17777(4) 0.01095(8) Uani d 1 . .
    Cl Cl6 0.32362(2) 0.06505(7) 0.07773(4) 0.01453(9) Uani d 1 . .
loop_
    _atom_site_aniso_label
    _atom_site_aniso_U_11
    _atom_site_aniso_U_22
    _atom_site_aniso_U_33
    _atom_site_aniso_U_12
    _atom_site_aniso_U_13
    _atom_site_aniso_U_23
    Cs1 0.00923(5) 0.01059(5) 0.01374(6) 0.00077(4) 0.00290(4) 0.00089(4)
    Cs2 0.01074(5) 0.01019(5) 0.01199(5) 0.00125(4) 0.00105(4) -0.00113(4)
    Cs3 0.01421(6) 0.02189(7) 0.01509(6) -0.00445(5) 0.00429(5) -0.00546(5)
    Sc1 0.0070(2) 0.0084(2) 0.0079(2) 0.000 0.00144(15) 0.000
    Sc2 0.0078(2) 0.0085(2) 0.0081(2) -0.00052(17) 0.00125(16) 0.00062(15)
    Cl1 0.0106(2) 0.0126(2) 0.0162(2) -0.00042(16) 0.00327(16) 0.00394(16)
    Cl2 0.0123(2) 0.0132(2) 0.0167(2) -0.00298(17) 0.00332(16) 0.00265(16)
    Cl3 0.0103(2) 0.0224(2) 0.00960(19) 0.00063(17) 0.00039(15) -0.00036(16)
    Cl4 0.0193(2) 0.0146(2) 0.0138(2) -0.00819(18) 0.00558(17) -0.00093(16)
    Cl5 0.0111(2) 0.01172(19) 0.01018(18) -0.00123(16) 0.00216(14) -0.00105(14)
    Cl6 0.0148(2) 0.0147(2) 0.0134(2) 0.00510(18) 0.00040(16) 0.00119(16)
_geom_special_details
;
All e.s.d.'s (except the e.s.d. in the dihedral angle between two l.s. planes)
are estimated using the full covariance matrix. The cell e.s.d.'s are taken
into account individually in the estimation of e.s.d.'s in distances, angles
and torsion angles; correlations between e.s.d.'s in cell parameters are only
used when they are defined by crystal symmetry. An approximate (isotropic)
treatment of cell e.s.d.'s is used for estimating e.s.d.'s involving l.s.
planes.
;
loop_
    _geom_bond_atom_site_label_1
    _geom_bond_atom_site_label_2
    _geom_bond_site_symmetry_2
    _geom_bond_distance
    _geom_bond_publ_flag
    Cs1 Cl5 4_545 3.3378(5) ?
    Cs1 Cl1 6 3.3504(5) ?
    Cs1 Cl6 4 3.3564(5) ?
    Cs1 Cl5 . 3.3637(5) ?
    Cs1 Cl3 . 3.4900(6) ?
    Cs1 Cl4 6_556 3.4998(5) ?
    Cs1 Cl2 . 3.5926(5) ?
    Cs1 Cl4 . 3.6762(6) ?
    Cs2 Cl4 4 3.3463(5) ?
    Cs2 Cl2 4_545 3.3479(5) ?
    Cs2 Cl5 . 3.4714(5) ?
    Cs2 Cl5 4_545 3.4937(5) ?
    Cs2 Cl3 7_556 3.4969(5) ?
    Cs2 Cl6 . 3.5986(5) ?
    Cs2 Cl6 6_556 3.6000(6) ?
    Cs2 Cl1 7_556 3.6904(5) ?
    Cs3 Cl1 8 3.5216(5) ?
    Cs3 Cl2 7 3.5559(6) ?
    Cs3 Cl3 8 3.5878(6) ?
    Cs3 Cl6 . 3.6297(6) ?
    Cs3 Cl1 7_556 3.6702(6) ?
    Cs3 Cl3 4 3.7752(6) ?
    Cs3 Cl2 3_545 3.8144(6) ?
    Cs3 Cl1 4 3.8312(6) ?
    Cs3 Cl4 7 3.8714(6) ?
    Cs3 Cl2 4_545 3.9852(6) ?
    Sc1 Cl3 2 2.4718(5) ?
    Sc1 Cl3 . 2.4718(5) ?
    Sc1 Cl2 2 2.4940(6) ?
    Sc1 Cl2 . 2.4941(6) ?
    Sc1 Cl1 5_556 2.5072(6) ?
    Sc1 Cl1 6 2.5072(6) ?
    Sc2 Cl4 7 2.4859(5) ?
    Sc2 Cl4 . 2.4859(5) ?
    Sc2 Cl5 . 2.4889(5) ?
    Sc2 Cl5 7 2.4889(5) ?
    Sc2 Cl6 . 2.4975(5) ?
    Sc2 Cl6 7 2.4976(5) ?
loop_
    _geom_angle_atom_site_label_1
    _geom_angle_atom_site_label_2
    _geom_angle_atom_site_label_3
    _geom_angle_site_symmetry_1
    _geom_angle_site_symmetry_3
    _geom_angle
    _geom_angle_publ_flag
    Cl5 Cs1 Cl1 4_545 6 102.445(13) ?
    Cl5 Cs1 Cl6 4_545 4 126.886(13) ?
    Cl1 Cs1 Cl6 6 4 128.714(13) ?
    Cl5 Cs1 Cl5 4_545 . 81.739(7) ?
    Cl1 Cs1 Cl5 6 . 128.226(13) ?
    Cl6 Cs1 Cl5 4 . 77.438(13) ?
    Cl5 Cs1 Cl3 4_545 . 128.060(13) ?
    Cl1 Cs1 Cl3 6 . 62.204(12) ?
    Cl6 Cs1 Cl3 4 . 75.407(14) ?
    Cl5 Cs1 Cl3 . . 148.367(13) ?
    Cl5 Cs1 Cl4 4_545 6_556 62.031(12) ?
    Cl1 Cs1 Cl4 6 6_556 96.352(14) ?
    Cl6 Cs1 Cl4 4 6_556 95.297(13) ?
    Cl5 Cs1 Cl4 . 6_556 128.348(13) ?
    Cl3 Cs1 Cl4 . 6_556 70.483(13) ?
    Cl5 Cs1 Cl2 4_545 . 159.024(12) ?
    Cl1 Cs1 Cl2 6 . 62.017(12) ?
    Cl6 Cs1 Cl2 4 . 72.479(13) ?
    Cl5 Cs1 Cl2 . . 96.823(12) ?
    Cl3 Cs1 Cl2 . . 59.584(12) ?
    Cl4 Cs1 Cl2 6_556 . 130.060(13) ?
    Cl5 Cs1 Cl4 4_545 . 68.521(12) ?
    Cl1 Cs1 Cl4 6 . 73.931(13) ?
    Cl6 Cs1 Cl4 4 . 132.642(13) ?
    Cl5 Cs1 Cl4 . . 59.605(12) ?
    Cl3 Cs1 Cl4 . . 135.140(12) ?
    Cl4 Cs1 Cl4 6_556 . 126.021(7) ?
    Cl2 Cs1 Cl4 . . 92.585(13) ?
    Cl4 Cs2 Cl2 4 4_545 144.147(14) ?
    Cl4 Cs2 Cl5 4 . 70.962(12) ?
    Cl2 Cs2 Cl5 4_545 . 131.312(13) ?
    Cl4 Cs2 Cl5 4 4_545 114.518(14) ?
    Cl2 Cs2 Cl5 4_545 4_545 99.045(13) ?
    Cl5 Cs2 Cl5 . 4_545 78.039(6) ?
    Cl4 Cs2 Cl3 4 7_556 72.190(13) ?
    Cl2 Cs2 Cl3 4_545 7_556 76.407(13) ?
    Cl5 Cs2 Cl3 . 7_556 140.539(13) ?
    Cl5 Cs2 Cl3 4_545 7_556 131.180(12) ?
    Cl4 Cs2 Cl6 4 . 128.042(13) ?
    Cl2 Cs2 Cl6 4_545 . 72.498(12) ?
    Cl5 Cs2 Cl6 . . 60.126(12) ?
    Cl5 Cs2 Cl6 4_545 . 72.674(12) ?
    Cl3 Cs2 Cl6 7_556 . 143.761(13) ?
    Cl4 Cs2 Cl6 4 6_556 93.629(13) ?
    Cl2 Cs2 Cl6 4_545 6_556 92.949(14) ?
    Cl5 Cs2 Cl6 . 6_556 123.475(13) ?
    Cl5 Cs2 Cl6 4_545 6_556 59.259(11) ?
    Cl3 Cs2 Cl6 7_556 6_556 72.323(12) ?
    Cl6 Cs2 Cl6 . 6_556 126.850(7) ?
    Cl4 Cs2 Cl1 4 7_556 73.789(14) ?
    Cl2 Cs2 Cl1 4_545 7_556 76.813(13) ?
    Cl5 Cs2 Cl1 . 7_556 93.390(12) ?
    Cl5 Cs2 Cl1 4_545 7_556 164.523(12) ?
    Cl3 Cs2 Cl1 7_556 7_556 62.887(12) ?
    Cl6 Cs2 Cl1 . 7_556 91.899(13) ?
    Cl6 Cs2 Cl1 6_556 7_556 135.208(12) ?
    Cl1 Cs3 Cl2 8 7 121.939(13) ?
    Cl1 Cs3 Cl3 8 8 63.717(12) ?
    Cl2 Cs3 Cl3 7 8 58.283(12) ?
    Cl1 Cs3 Cl6 8 . 148.943(13) ?
    Cl2 Cs3 Cl6 7 . 89.091(12) ?
    Cl3 Cs3 Cl6 8 . 147.118(12) ?
    Cl1 Cs3 Cl1 8 7_556 57.631(15) ?
    Cl2 Cs3 Cl1 7 7_556 173.337(13) ?
    Cl3 Cs3 Cl1 8 7_556 121.151(12) ?
    Cl6 Cs3 Cl1 . 7_556 91.731(12) ?
    Cl1 Cs3 Cl3 8 4 57.741(11) ?
    Cl2 Cs3 Cl3 7 4 116.971(12) ?
    Cl3 Cs3 Cl3 8 4 88.872(13) ?
    Cl6 Cs3 Cl3 . 4 111.892(12) ?
    Cl1 Cs3 Cl3 7_556 4 56.679(11) ?
    Cl1 Cs3 Cl2 8 3_545 73.210(12) ?
    Cl2 Cs3 Cl2 7 3_545 89.108(12) ?
    Cl3 Cs3 Cl2 8 3_545 69.717(12) ?
    Cl6 Cs3 Cl2 . 3_545 109.110(12) ?
    Cl1 Cs3 Cl2 7_556 3_545 96.862(12) ?
    Cl3 Cs3 Cl2 4 3_545 130.920(11) ?
    Cl1 Cs3 Cl1 8 4 88.772(12) ?
    Cl2 Cs3 Cl1 7 4 57.881(12) ?
    Cl3 Cs3 Cl1 8 4 56.711(11) ?
    Cl6 Cs3 Cl1 . 4 111.495(11) ?
    Cl1 Cs3 Cl1 7_556 4 115.801(4) ?
    Cl3 Cs3 Cl1 4 4 59.122(11) ?
    Cl2 Cs3 Cl1 3_545 4 125.895(12) ?
    Cl1 Cs3 Cl4 8 7 120.934(12) ?
    Cl2 Cs3 Cl4 7 7 89.959(12) ?
    Cl3 Cs3 Cl4 8 7 123.282(12) ?
    Cl6 Cs3 Cl4 . 7 54.119(11) ?
    Cl1 Cs3 Cl4 7_556 7 85.176(11) ?
    Cl3 Cs3 Cl4 4 7 63.654(11) ?
    Cl2 Cs3 Cl4 3_545 7 163.219(12) ?
    Cl1 Cs3 Cl4 4 7 66.677(11) ?
    Cl1 Cs3 Cl2 8 4_545 96.304(12) ?
    Cl2 Cs3 Cl2 7 4_545 116.554(5) ?
    Cl3 Cs3 Cl2 8 4_545 123.146(12) ?
    Cl6 Cs3 Cl2 . 4_545 65.179(11) ?
    Cl1 Cs3 Cl2 7_556 4_545 69.674(11) ?
    Cl3 Cs3 Cl2 4 4_545 126.317(11) ?
    Cl2 Cs3 Cl2 3_545 4_545 53.436(15) ?
    Cl1 Cs3 Cl2 4 4_545 174.105(11) ?
    Cl4 Cs3 Cl2 7 4_545 112.763(11) ?
    Cl3 Sc1 Cl3 2 . 178.91(4) ?
    Cl3 Sc1 Cl2 2 2 90.284(19) ?
    Cl3 Sc1 Cl2 . 2 88.945(19) ?
    Cl3 Sc1 Cl2 2 . 88.945(19) ?
    Cl3 Sc1 Cl2 . . 90.28(2) ?
    Cl2 Sc1 Cl2 2 . 89.45(3) ?
    Cl3 Sc1 Cl1 2 5_556 90.480(19) ?
    Cl3 Sc1 Cl1 . 5_556 90.306(19) ?
    Cl2 Sc1 Cl1 2 5_556 91.511(18) ?
    Cl2 Sc1 Cl1 . 5_556 178.89(2) ?
    Cl3 Sc1 Cl1 2 6 90.305(19) ?
    Cl3 Sc1 Cl1 . 6 90.479(19) ?
    Cl2 Sc1 Cl1 2 6 178.89(2) ?
    Cl2 Sc1 Cl1 . 6 91.510(18) ?
    Cl1 Sc1 Cl1 5_556 6 87.54(3) ?
    Cl3 Sc1 Cs1 2 . 124.476(13) ?
    Cl3 Sc1 Cs1 . . 55.599(13) ?
    Cl2 Sc1 Cs1 2 . 127.855(17) ?
    Cl2 Sc1 Cs1 . . 57.945(12) ?
    Cl1 Sc1 Cs1 5_556 . 121.740(17) ?
    Cl1 Sc1 Cs1 6 . 52.385(11) ?
    Cl3 Sc1 Cs1 2 2 55.600(13) ?
    Cl3 Sc1 Cs1 . 2 124.478(13) ?
    Cl2 Sc1 Cs1 2 2 57.945(12) ?
    Cl2 Sc1 Cs1 . 2 127.855(17) ?
    Cl1 Sc1 Cs1 5_556 2 52.385(11) ?
    Cl1 Sc1 Cs1 6 2 121.740(17) ?
    Cs1 Sc1 Cs1 . 2 173.309(14) ?
    Cl3 Sc1 Cs3 2 8_456 126.634(13) ?
    Cl3 Sc1 Cs3 . 8_456 53.296(13) ?
    Cl2 Sc1 Cs3 2 8_456 52.590(13) ?
    Cl2 Sc1 Cs3 . 8_456 122.185(17) ?
    Cl1 Sc1 Cs3 5_556 8_456 58.901(12) ?
    Cl1 Sc1 Cs3 6 8_456 126.341(17) ?
    Cs1 Sc1 Cs3 . 8_456 108.888(3) ?
    Cs1 Sc1 Cs3 2 8_456 71.484(3) ?
    Cl3 Sc1 Cs3 2 7 53.295(13) ?
    Cl3 Sc1 Cs3 . 7 126.632(13) ?
    Cl2 Sc1 Cs3 2 7 122.186(17) ?
    Cl2 Sc1 Cs3 . 7 52.590(12) ?
    Cl1 Sc1 Cs3 5_556 7 126.341(17) ?
    Cl1 Sc1 Cs3 6 7 58.901(12) ?
    Cs1 Sc1 Cs3 . 7 71.484(3) ?
    Cs1 Sc1 Cs3 2 7 108.888(3) ?
    Cs3 Sc1 Cs3 8_456 7 173.961(14) ?
    Cl3 Sc1 Cs3 2 3_445 57.081(16) ?
    Cl3 Sc1 Cs3 . 3_445 124.00(2) ?
    Cl2 Sc1 Cs3 2 3_445 128.462(13) ?
    Cl2 Sc1 Cs3 . 3_445 124.235(13) ?
    Cl1 Sc1 Cs3 5_556 3_445 54.672(15) ?
    Cl1 Sc1 Cs3 6 3_445 51.268(14) ?
    Cs1 Sc1 Cs3 . 3_445 103.650(8) ?
    Cs1 Sc1 Cs3 2 3_445 70.532(5) ?
    Cs3 Sc1 Cs3 8_456 3_445 113.557(8) ?
    Cs3 Sc1 Cs3 7 3_445 71.830(5) ?
    Cl3 Sc1 Cs3 2 4_545 124.00(2) ?
    Cl3 Sc1 Cs3 . 4_545 57.082(16) ?
    Cl2 Sc1 Cs3 2 4_545 124.235(13) ?
    Cl2 Sc1 Cs3 . 4_545 128.461(13) ?
    Cl1 Sc1 Cs3 5_556 4_545 51.268(14) ?
    Cl1 Sc1 Cs3 6 4_545 54.672(15) ?
    Cs1 Sc1 Cs3 . 4_545 70.532(5) ?
    Cs1 Sc1 Cs3 2 4_545 103.650(8) ?
    Cs3 Sc1 Cs3 8_456 4_545 71.830(5) ?
    Cs3 Sc1 Cs3 7 4_545 113.557(8) ?
    Cs3 Sc1 Cs3 3_445 4_545 67.059(8) ?
    Cl4 Sc2 Cl4 7 . 179.999(18) ?
    Cl4 Sc2 Cl5 7 . 90.268(17) ?
    Cl4 Sc2 Cl5 . . 89.731(17) ?
    Cl4 Sc2 Cl5 7 7 89.730(17) ?
    Cl4 Sc2 Cl5 . 7 90.271(17) ?
    Cl5 Sc2 Cl5 . 7 180.0 ?
    Cl4 Sc2 Cl6 7 . 86.646(19) ?
    Cl4 Sc2 Cl6 . . 93.354(19) ?
    Cl5 Sc2 Cl6 . . 90.573(16) ?
    Cl5 Sc2 Cl6 7 . 89.427(16) ?
    Cl4 Sc2 Cl6 7 7 93.356(19) ?
    Cl4 Sc2 Cl6 . 7 86.644(19) ?
    Cl5 Sc2 Cl6 . 7 89.427(16) ?
    Cl5 Sc2 Cl6 7 7 90.574(16) ?
    Cl6 Sc2 Cl6 . 7 180.0 ?
    Cl4 Sc2 Cs1 7 6 132.946(12) ?
    Cl4 Sc2 Cs1 . 6 47.055(12) ?
    Cl5 Sc2 Cs1 . 6 136.773(12) ?
    Cl5 Sc2 Cs1 7 6 43.228(12) ?
    Cl6 Sc2 Cs1 . 6 92.711(13) ?
    Cl6 Sc2 Cs1 7 6 87.288(13) ?
    Cl4 Sc2 Cs1 7 4 47.054(12) ?
    Cl4 Sc2 Cs1 . 4 132.945(12) ?
    Cl5 Sc2 Cs1 . 4 43.227(12) ?
    Cl5 Sc2 Cs1 7 4 136.772(12) ?
    Cl6 Sc2 Cs1 . 4 87.289(13) ?
    Cl6 Sc2 Cs1 7 4 92.712(13) ?
    Cs1 Sc2 Cs1 6 4 180.0 ?
    Sc1 Cl1 Cs1 5_556 6_556 91.260(16) ?
    Sc1 Cl1 Cs3 5_556 8_456 94.994(16) ?
    Cs1 Cl1 Cs3 6_556 8_456 173.698(17) ?
    Sc1 Cl1 Cs3 5_556 7_556 91.457(16) ?
    Cs1 Cl1 Cs3 6_556 7_556 91.711(12) ?
    Cs3 Cl1 Cs3 8_456 7_556 87.364(13) ?
    Sc1 Cl1 Cs2 5_556 7_556 168.727(19) ?
    Cs1 Cl1 Cs2 6_556 7_556 78.623(11) ?
    Cs3 Cl1 Cs2 8_456 7_556 95.079(12) ?
    Cs3 Cl1 Cs2 7_556 7_556 83.964(11) ?
    Sc1 Cl1 Cs3 5_556 4_545 87.017(15) ?
    Cs1 Cl1 Cs3 6_556 4_545 89.870(13) ?
    Cs3 Cl1 Cs3 8_456 4_545 91.227(12) ?
    Cs3 Cl1 Cs3 7_556 4_545 177.828(16) ?
    Cs2 Cl1 Cs3 7_556 4_545 97.813(13) ?
    Sc1 Cl2 Cs2 . 4 164.21(2) ?
    Sc1 Cl2 Cs3 . 7 93.554(16) ?
    Cs2 Cl2 Cs3 4 7 89.963(13) ?
    Sc1 Cl2 Cs1 . . 86.012(16) ?
    Cs2 Cl2 Cs1 4 . 78.554(11) ?
    Cs3 Cl2 Cs1 7 . 90.658(13) ?
    Sc1 Cl2 Cs3 . 3_455 99.566(17) ?
    Cs2 Cl2 Cs3 4 3_455 95.760(13) ?
    Cs3 Cl2 Cs3 7 3_455 90.890(12) ?
    Cs1 Cl2 Cs3 . 3_455 174.107(16) ?
    Sc1 Cl2 Cs3 . 4 95.280(17) ?
    Cs2 Cl2 Cs3 4 4 83.870(12) ?
    Cs3 Cl2 Cs3 7 4 167.614(16) ?
    Cs1 Cl2 Cs3 . 4 98.594(12) ?
    Cs3 Cl2 Cs3 3_455 4 79.100(11) ?
    Sc1 Cl3 Cs1 . . 88.641(15) ?
    Sc1 Cl3 Cs2 . 7_556 163.83(2) ?
    Cs1 Cl3 Cs2 . 7_556 81.079(11) ?
    Sc1 Cl3 Cs3 . 8_456 93.175(15) ?
    Cs1 Cl3 Cs3 . 8_456 177.893(16) ?
    Cs2 Cl3 Cs3 7_556 8_456 97.376(13) ?
    Sc1 Cl3 Cs3 . 4_545 89.577(19) ?
    Cs1 Cl3 Cs3 . 4_545 87.819(13) ?
    Cs2 Cl3 Cs3 7_556 4_545 102.381(13) ?
    Cs3 Cl3 Cs3 8_456 4_545 91.125(13) ?
    Sc2 Cl4 Cs2 . 4_545 150.42(2) ?
    Sc2 Cl4 Cs1 . 6 101.617(17) ?
    Cs2 Cl4 Cs1 4_545 6 83.078(12) ?
    Sc2 Cl4 Cs1 . . 100.906(16) ?
    Cs2 Cl4 Cs1 4_545 . 78.879(11) ?
    Cs1 Cl4 Cs1 6 . 157.264(17) ?
    Sc2 Cl4 Cs3 . 7 106.150(17) ?
    Cs2 Cl4 Cs3 4_545 7 103.290(14) ?
    Cs1 Cl4 Cs3 6 7 86.175(12) ?
    Cs1 Cl4 Cs3 . 7 84.641(13) ?
    Sc2 Cl5 Cs1 . 4 106.063(17) ?
    Sc2 Cl5 Cs1 . . 109.697(16) ?
    Cs1 Cl5 Cs1 4 . 144.225(16) ?
    Sc2 Cl5 Cs2 . . 106.525(16) ?
    Cs1 Cl5 Cs2 4 . 82.000(11) ?
    Cs1 Cl5 Cs2 . . 88.842(12) ?
    Sc2 Cl5 Cs2 . 4 107.265(15) ?
    Cs1 Cl5 Cs2 4 4 88.886(12) ?
    Cs1 Cl5 Cs2 . 4 79.759(11) ?
    Cs2 Cl5 Cs2 . 4 146.210(15) ?
    Sc2 Cl6 Cs1 . 4_545 136.14(2) ?
    Sc2 Cl6 Cs2 . . 102.768(17) ?
    Cs1 Cl6 Cs2 4_545 . 78.359(11) ?
    Sc2 Cl6 Cs2 . 6 104.044(16) ?
    Cs1 Cl6 Cs2 4_545 6 81.426(12) ?
    Cs2 Cl6 Cs2 . 6 153.152(16) ?
    Sc2 Cl6 Cs3 . . 113.085(18) ?
    Cs1 Cl6 Cs3 4_545 . 110.735(14) ?
    Cs2 Cl6 Cs3 . . 85.863(12) ?
    Cs2 Cl6 Cs3 6 . 84.957(13) ?
_shelx_hkl_checksum     45197
_shelx_hkl_file
;
  -2   0   0 -0.1929  0.1912   4
   2   0   0 1.12362 0.40595   4
   4   0   0 118.544   5.224   4
   6   0   0 1788.13   70.40   4
   8   0   0 2698.38  106.04   4
  10   0   0 9999.99  391.67   4
  12   0   0 989.235  38.099   7
  12   0   0 918.362  38.412   4
  14   0   0 88.3348  4.8011   7
  14   0   0 100.319   5.316   4
  16   0   0 20.5889  2.2628   7
  16   0   0 18.0728  2.5134   4
  18   0   0 2169.46   84.13   2
  18   0   0 2327.08   89.90   7
  18   0   0 2256.76   84.16   2
  18   0   0 2338.44   90.61   4
  20   0   0 2950.30  106.56   2
  20   0   0 2836.63  106.58   2
  20   0   0 2898.28  114.44   4
  20   0   0 2834.09  113.64   7
  22   0   0 104.336   5.189   2
  22   0   0 107.164   5.825   7
  22   0   0 95.3266  6.1322   4
  22   0   0 96.0708  5.3144   8
  24   0   0 100.001   5.299   2
  24   0   0 101.126   5.948   7
  24   0   0 99.6254  6.3321   4
  24   0   0 98.6622  5.4632   8
  26   0   0 50.6496  4.3464   7
  26   0   0 51.9683  4.7986   4
  26   0   0 53.9830  4.0271   8
  26   0   0 53.2076  3.8661   2
  28   0   0 696.938  27.024   2
  28   0   0 686.564  27.249   8
  28   0   0 670.688  29.561   4
  30   0   0 709.044  27.810   8
  30   0   0 687.013  27.574   2
  30   0   0 688.485  30.223   4
  32   0   0 194.301   9.406   2
  32   0   0 187.988   9.537   8
  34   0   0 12.1749  2.8532   2
  36   0   0 164.327   8.916   2
  38   0   0 369.761  16.591   2
  40   0   0 141.090   8.224   2
  42   0   0 17.7840  3.6045   2
  -1  -1   0 4.49822 0.67639   4
  -1   1   0 3.69834 0.40071   6
   1   1   0 4.68750 0.62639   4
  -1   1   0 4.54536 0.41562   6
   3  -1   0 8.65842 0.71657   4
  -3   1   0 8.28928 0.72366   4
   3   1   0 8.10804 1.06333   4
   5  -1   0 32.5638  1.9930   4
   5   1   0 30.8559  2.3357   4
   7  -1   0 57.0061  2.9685   4
   7   1   0 56.2481  3.2178   4
   9  -1   0 1.78430 1.33921   7
   9  -1   0 -0.2688  1.1638   4
   9   1   0 1.36755 1.32607   4
  11  -1   0 50.0735  3.1495   4
  11  -1   0 53.0695  3.2701   7
  11   1   0 56.7624  3.4701   4
  13  -1   0 27.1589  2.6348   7
  13  -1   0 28.9106  2.4571   4
  13   1   0 27.5634  2.6275   4
  13   1   0 31.2821  2.2345   7
  15  -1   0 1.55541 1.41582   7
  15  -1   0 -0.3470  1.2775   4
  15   1   0 1.64778 1.18225   7
  15   1   0 2.03200 1.64005   4
  17  -1   0 79.7658  4.5119   4
  17  -1   0 72.9809  4.4288   7
  17   1   0 64.1681  4.7070   4
  17   1   0 76.5344  4.1334   7
  17   1   0 67.4669  3.8591   2
  19  -1   0 -1.1233  1.5074   7
  19  -1   0 0.37282 1.03153   2
  19  -1   0 2.09484 1.65515   4
  19   1   0 0.57288 1.43093   7
  19   1   0 0.32299 1.32588   2
  19   1   0 2.41336 1.95776   4
  21  -1   0 7.67266 2.16670   4
  21  -1   0 7.99185 2.17673   7
  21  -1   0 8.02265 1.50492   2
  21  -1   0 9.81887 2.20319   5
  21  -1   0 11.6807  1.5795   2
  21   1   0 14.9358  2.3136   8
  21   1   0 13.3149  2.7538   4
  21   1   0 11.4277  2.1751   7
  21   1   0 10.5510  1.9546   2
  23  -1   0 9.63660 2.33753   5
  23  -1   0 14.4729  2.6260   7
  23  -1   0 10.0205  2.5133   4
  23  -1   0 14.0128  1.9240   2
  23  -1   0 15.9067  2.1246   8
  23  -1   0 11.8907  1.8083   2
  23   1   0 13.4295  2.3665   8
  23   1   0 11.4816  2.4497   7
  23   1   0 9.71328 2.78244   4
  23   1   0 15.0819  2.2135   2
  25  -1   0 7.07250 1.84546   8
  25  -1   0 10.2402  2.4959   5
  25  -1   0 6.65646 2.34700   7
  25  -1   0 7.12223 1.72861   2
  25  -1   0 6.06273 2.42507   4
  25   1   0 5.10665 1.94995   2
  25   1   0 2.69042 2.42650   4
  25   1   0 9.78175 2.30204   8
  27  -1   0 43.2641  4.2127   4
  27  -1   0 43.8226  4.4377   7
  27  -1   0 44.2288  4.1569   5
  27  -1   0 37.5464  3.4909   8
  27  -1   0 45.7739  3.4295   2
  27   1   0 51.0386  4.1525   8
  27   1   0 47.0542  4.9758   4
  27   1   0 48.2744  3.8989   2
  29  -1   0 2.89078 2.59014   7
  29  -1   0 1.72572 2.34111   4
  29  -1   0 -4.3734  1.5437   2
  29   1   0 -1.3705  1.8747   2
  29   1   0 1.95651 1.96241   8
  29   1   0 2.24239 2.72972   4
  31  -1   0 57.4384  5.2301   4
  31  -1   0 50.0974  4.0266   2
  31   1   0 50.7267  4.6664   8
  31   1   0 61.8990  4.7122   2
  33  -1   0 28.9249  3.4860   2
  33   1   0 28.7713  3.7226   2
  33   1   0 37.8512  4.2539   8
  35  -1   0 1.94339 2.16411   2
  35   1   0 -0.6517  2.4018   8
  35   1   0 -0.1386  2.3231   2
  37  -1   0 87.9253  6.0225   2
  37   1   0 90.3865  6.3781   2
  39  -1   0 28.5304  3.9347   2
  39   1   0 24.2022  3.8846   2
  41  -1   0 10.4265  2.9616   2
  41   1   0 8.21244 3.00074   2
  43  -1   0 55.6093  5.3188   2
  43   1   0 47.4858  5.1958   2
   0  -2   0 4100.28  158.83   4
   0  -2   0 4080.84  171.26   6
   0   2   0 4005.83  158.81   4
  -2  -2   0 105.528   5.192   6
  -2   2   0 105.311   4.718   6
   4  -2   0 112.513   4.474   4
   4   2   0 106.417   5.075   4
   6  -2   0 417.480  16.550   4
   6   2   0 414.793  17.129   4
   8  -2   0 4.17387 1.34184   7
   8  -2   0 3.16810 0.93864   4
   8   2   0 1.99185 1.46030   4
  10  -2   0 2828.49  115.89   7
  10  -2   0 3001.07  115.70   4
  10   2   0 3017.16  116.34   4
  12  -2   0 256.333  11.015   7
  12  -2   0 249.445  10.416   4
  12   2   0 228.789  10.942   4
  14  -2   0 149.356   6.615   4
  14  -2   0 137.877   7.109   7
  14   2   0 133.464   7.208   4
  16  -2   0 326.873  15.224   7
  16  -2   0 366.719  14.902   4
  16   2   0 352.887  15.601   4
  18  -2   0 735.721  30.058   7
  18  -2   0 659.392  29.636   4
  18  -2   0 783.806  30.729   5
  18   2   0 744.180  28.077   2
  18   2   0 705.779  30.491   4
  20  -2   0 1206.36   51.04   5
  20  -2   0 1335.50   49.74   4
  20  -2   0 1226.42   45.68   2
  20  -2   0 1275.25   49.95   7
  20   2   0 1160.16   46.92   8
  20   2   0 1156.92   50.32   4
  20   2   0 1250.74   46.72   2
 -22  -2   0 218.758  10.881   3
  22  -2   0 232.052  11.392   5
  22  -2   0 251.332  11.008   4
  22  -2   0 231.666  11.345   7
  22  -2   0 259.274   9.472   2
  22   2   0 218.232  10.618   8
  22   2   0 233.210  10.399   2
  22   2   0 212.203  11.425   4
  24  -2   0 185.179   7.779   2
  24  -2   0 179.019   9.112   4
 -24  -2   0 177.551   9.154   3
  24  -2   0 194.597   7.831   2
  24  -2   0 176.629   9.460   7
  24  -2   0 184.337   9.499   5
  24   2   0 189.292   9.054   8
  24   2   0 172.130   9.636   4
  24   2   0 175.730   8.664   2
  26  -2   0 64.6341  3.8224   2
  26  -2   0 70.5032  5.2087   7
  26  -2   0 68.3212  5.0063   4
  26  -2   0 64.2943  3.7835   2
  26  -2   0 66.5738  5.0257   5
  26   2   0 62.0369  4.6718   2
  26   2   0 63.3748  4.9190   8
  26   2   0 62.6184  5.3349   4
  28  -2   0 406.664  17.709   7
  28  -2   0 385.919  17.735   5
  28  -2   0 388.396  15.395   2
  28   2   0 324.151  17.628   4
  28   2   0 381.465  16.541   8
  28   2   0 383.354  16.320   2
  30  -2   0 40.7739  4.8230   7
  30  -2   0 48.2302  4.8238   5
  30  -2   0 46.1274  3.4243   2
  30   2   0 37.5673  4.2678   8
  30   2   0 28.2577  3.8266   2
  32  -2   0 52.4949  5.3323   5
  32  -2   0 48.6775  5.3998   7
  32  -2   0 43.5123  3.7174   2
  32   2   0 46.9136  4.7441   2
  32   2   0 50.5378  4.9990   8
  34  -2   0 59.3660  4.3897   2
  34   2   0 57.4574  5.0690   2
  34   2   0 52.2084  5.2640   8
  36  -2   0 42.7067  4.3181   2
  36   2   0 41.7871  4.7420   2
  36   2   0 52.6507  5.3888   8
  38  -2   0 107.541   6.197   2
  38   2   0 77.0260  6.3187   2
  38   2   0 83.2275  6.7555   8
  40  -2   0 28.9579  3.9184   2
  40   2   0 21.6889  4.2003   8
  40   2   0 29.1718  4.2019   2
  42  -2   0 12.8706  3.0651   2
  42   2   0 4.70541 3.04042   2
   1  -3   0 -0.3219  0.6152   6
   1  -3   0 0.27677 0.72014   6
  -1  -3   0 0.63851 1.06118   6
   1  -3   0 0.28769 0.60752   4
   1   3   0 1.89040 0.88488   4
  -1   3   0 0.43140 0.62674   4
  -3  -3   0 18.4478  2.0632   6
   3   3   0 18.7752  1.7380   4
   5  -3   0 55.5141  3.2046   7
  -5  -3   0 51.4877  3.4313   6
   5   3   0 47.6248  3.0404   4
   7  -3   0 12.2078  0.8926   4
   7  -3   0 14.3906  1.8175   7
   7   3   0 13.1798  1.8255   4
  -7   3   0 12.2175  0.9605   4
   9  -3   0 7.65825 0.90885   4
   9  -3   0 7.05446 1.73313   7
   9   3   0 4.16821 1.54109   4
  11  -3   0 237.908  11.201   7
 -11  -3   0 259.684  11.323   1
  11   3   0 250.325  11.270   4
 -13  -3   0 0.66785 1.37518   1
  13  -3   0 0.50155 1.55536   7
  13  -3   0 1.45642 0.96119   4
  13   3   0 1.54191 1.60722   4
  15  -3   0 119.634   6.723   7
  15  -3   0 131.164   6.007   4
 -15  -3   0 133.444   6.835   1
  15   3   0 125.145   6.886   4
  17  -3   0 374.365  16.406   5
  17  -3   0 386.632  15.581   4
 -17  -3   0 372.663  16.322   1
  17  -3   0 353.908  16.251   7
  17   3   0 358.225  15.332   8
  17   3   0 351.428  16.470   4
  17   3   0 372.529  15.178   2
  17   3   0 372.188  15.889   3
  19  -3   0 10.7065  1.9020   4
  19  -3   0 8.80227 2.25008   5
 -19  -3   0 9.87109 2.35794   3
  19  -3   0 8.29026 2.37644   7
  19   3   0 10.3356  2.1239   2
  19   3   0 9.02120 2.33552   3
  19   3   0 9.60560 2.45423   4
  19   3   0 15.6036  2.6213   8
  21  -3   0 380.691  13.886   2
  21  -3   0 380.941  16.769   5
  21  -3   0 373.585  16.635   7
 -21  -3   0 372.793  16.202   3
  21   3   0 363.794  15.422   2
  21   3   0 355.814  15.690   8
  21   3   0 331.297  16.671   4
  23  -3   0 247.817  12.295   5
  23  -3   0 244.741  12.220   7
  23  -3   0 264.424   9.818   2
 -23  -3   0 235.201  11.738   3
  23   3   0 243.761  11.278   2
  23   3   0 251.090  12.360   4
  23   3   0 243.291  11.584   8
  25  -3   0 56.4058  3.1475   2
  25  -3   0 57.7144  4.8922   5
 -25  -3   0 58.2725  4.8976   3
  25  -3   0 55.5754  4.8951   7
  25   3   0 55.7338  5.0103   4
  25   3   0 62.4669  4.6078   2
  25   3   0 53.4026  4.9652   8
  27  -3   0 430.298  19.240   5
  27  -3   0 415.997  16.309   2
  27  -3   0 416.145  19.010   7
  27  -3   0 415.673  16.251   2
 -27  -3   0 411.455  18.440   3
  27   3   0 396.942  17.609   2
  27   3   0 410.736  17.955   8
  27   3   0 404.482  19.274   4
  29  -3   0 149.956   6.798   2
  29  -3   0 141.881   8.557   5
  29  -3   0 147.195   8.753   7
  29   3   0 145.899   8.352   8
  29   3   0 140.354   8.012   2
  31  -3   0 164.283   9.638   7
  31  -3   0 161.565   7.523   2
  31  -3   0 154.001   9.322   5
  31   3   0 150.834   8.635   2
  31   3   0 160.941   9.117   8
  33  -3   0 248.075  10.922   2
  33  -3   0 262.408  13.570   7
  33  -3   0 235.681  12.968   5
  33   3   0 228.404  12.381   8
  33   3   0 258.116  12.349   2
  35  -3   0 26.3926  4.4979   5
  35  -3   0 30.7699  3.4745   2
  35   3   0 29.9600  4.2827   2
  35   3   0 30.8302  4.4611   8
  37  -3   0 182.657   9.237   2
  37   3   0 198.468  10.759   8
  37   3   0 186.922  10.240   2
  39  -3   0 143.553   7.860   2
  39   3   0 156.223   9.359   8
  39   3   0 136.844   8.635   2
  41  -3   0 -1.0792  2.2518   2
  41   3   0 6.83220 2.96745   2
  41   3   0 11.2237  3.5121   8
   0  -4   0 1549.34   67.41   6
   0  -4   0 1730.13   63.40   1
   0   4   0 1491.69   62.42   4
  -2  -4   0 1062.72   44.38   6
  -2  -4   0 1000.04   41.64   1
   2  -4   0 1049.41   40.48   4
   2  -4   0 1003.38   43.57   6
  -2   4   0 1049.68   40.50   4
   2   4   0 1022.37   40.99   4
   4  -4   0 121.910   5.589   7
  -4  -4   0 106.133   5.743   1
  -4  -4   0 112.221   6.000   6
   4   4   0 108.935   5.365   4
  -6  -4   0 57.4120  3.9255   6
  -6  -4   0 62.4357  3.7872   1
   6  -4   0 54.1900  3.6443   7
   6   4   0 57.7199  3.5302   4
  -8  -4   0 958.680  37.373   1
   8  -4   0 915.063  36.999   7
  -8  -4   0 931.032  39.918   6
   8   4   0 845.924  36.885   4
  10  -4   0 521.162  22.642   7
 -10  -4   0 556.356  22.869   1
  10   4   0 545.950  22.692   4
 -12  -4   0 389.163  16.572   1
  12  -4   0 360.727  16.426   7
  12   4   0 378.826  16.463   4
  14  -4   0 3.44318 1.60649   5
 -14  -4   0 2.66048 1.77360   3
  14  -4   0 0.41064 1.65808   7
 -14  -4   0 1.88542 1.69009   1
  14   4   0 6.40728 1.97361   3
  14   4   0 2.61817 1.74814   4
  16  -4   0 278.912  13.692   7
 -16  -4   0 303.166  13.396   3
  16  -4   0 294.813  13.827   5
 -16  -4   0 318.951  13.861   1
  16   4   0 291.357  13.334   3
  16   4   0 299.304  12.764   2
  16   4   0 301.928  13.870   4
 -18  -4   0 635.580  27.550   1
  18  -4   0 657.162  27.541   7
 -18  -4   0 652.725  26.903   3
  18  -4   0 678.811  28.010   5
  18   4   0 630.901  26.913   3
  18   4   0 650.940  25.724   2
  18   4   0 629.979  27.611   4
 -20  -4   0 427.040  18.978   3
  20  -4   0 450.632  19.752   5
  20  -4   0 437.405  19.519   7
  20   4   0 433.339  18.219   2
  20   4   0 454.229  18.546   8
  20   4   0 441.014  19.713   4
  20   4   0 431.247  19.056   3
  22  -4   0 273.593  13.854   5
  22  -4   0 274.220  13.733   7
 -22  -4   0 283.018  13.390   3
  22   4   0 294.177  13.509   3
  22   4   0 288.788  12.891   2
  22   4   0 303.562  13.297   8
  22   4   0 300.491  14.026   4
 -24  -4   0 -0.5323  2.0920   3
  24  -4   0 4.06625 2.54740   7
  24  -4   0 -0.2376  2.0766   5
  24   4   0 3.10763 2.18600   2
  24   4   0 0.80731 2.19932   4
  24   4   0 1.53332 2.20993   8
  26  -4   0 88.0906  6.3688   5
  26  -4   0 84.5122  6.3682   7
 -26  -4   0 89.9442  6.2033   3
  26   4   0 84.5427  6.1033   8
  26   4   0 87.5481  6.2739   4
  26   4   0 83.2467  5.9203   2
  28  -4   0 247.382  12.777   5
 -28  -4   0 244.305  12.241   3
  28  -4   0 243.859  12.690   7
  28   4   0 237.686  11.691   2
  28   4   0 235.045  11.992   8
 -30  -4   0 135.260   8.078   3
  30  -4   0 103.829   7.816   7
  30  -4   0 131.082   8.125   5
  30  -4   0 116.848   5.795   2
  30   4   0 121.433   7.479   2
  30   4   0 125.275   7.835   8
 -32  -4   0 28.1050  4.2665   3
  32  -4   0 19.8533  4.0547   7
  32  -4   0 24.8524  2.8050   2
  32  -4   0 24.1880  4.1834   5
  32   4   0 17.5018  3.8014   8
  32   4   0 27.7240  4.0068   2
  34  -4   0 18.4351  3.8950   5
  34  -4   0 13.6335  3.9444   7
  34  -4   0 16.5760  2.6680   2
  34   4   0 16.5648  3.5093   2
  34   4   0 13.2180  3.6167   8
  36  -4   0 105.626   7.909   5
  36  -4   0 103.488   6.120   2
  36   4   0 122.923   7.799   2
  36   4   0 113.204   7.947   8
  38  -4   0 165.979   8.321   2
  38  -4   0 156.035  10.284   5
  38   4   0 172.877   9.726   2
  38   4   0 147.693   9.678   8
  40  -4   0 42.2879  4.2983   2
  40   4   0 44.1471  5.5440   8
  40   4   0 44.5325  5.2342   2
   1  -5   0 186.926   8.477   6
   1  -5   0 204.495   8.871   1
  -1  -5   0 176.814   8.827   1
  -1  -5   0 192.978   8.981   6
   1  -5   0 189.444   8.529   6
   1   5   0 197.759   8.161   4
  -1   5   0 192.315   7.894   4
  -3  -5   0 9.16352 1.91290   1
   3  -5   0 10.6584  1.8098   7
   3  -5   0 10.6129  1.7839   1
  -3  -5   0 10.3505  1.7747   6
   3   5   0 9.96672 1.46113   4
  -5  -5   0 89.3329  5.3640   1
  -5  -5   0 104.157   5.695   6
   5  -5   0 105.106   4.963   1
   5  -5   0 90.9215  5.2008   7
   5   5   0 99.7467  5.0662   4
   7  -5   0 92.5477  5.1197   7
  -7  -5   0 84.5938  5.0891   1
   7  -5   0 82.3583  4.3308   1
  -7  -5   0 87.0785  5.4143   6
   7   5   0 87.3368  4.8112   4
  -9  -5   0 232.232  11.327   1
   9  -5   0 234.958  11.277   7
   9  -5   0 255.230  10.278   1
   9   5   0 248.960  11.114   4
 -11  -5   0 124.076   6.543   1
  11  -5   0 104.322   6.252   5
 -11  -5   0 109.163   6.124   3
  11  -5   0 111.882   6.425   7
  11   5   0 117.388   6.298   3
  11   5   0 108.377   6.130   4
 -13  -5   0 8.78280 2.20410   3
 -13  -5   0 12.6305  2.3584   1
  13  -5   0 10.9455  2.1158   5
  13  -5   0 10.1319  2.5114   7
  13   5   0 11.5874  2.3003   4
  13   5   0 8.08837 2.35536   3
  15  -5   0 31.8332  3.7644   7
 -15  -5   0 35.3175  3.8383   1
 -15  -5   0 29.7742  3.3899   3
  15  -5   0 31.1319  3.4015   5
  15   5   0 36.3188  3.7557   3
  15   5   0 37.6324  3.5763   4
 -17  -5   0 734.852  29.621   1
  17  -5   0 702.028  29.964   5
 -17  -5   0 659.339  28.613   3
  17  -5   0 695.012  29.401   7
  17   5   0 703.796  28.776   3
  17   5   0 660.084  29.240   4
  19  -5   0 96.8161  6.0266   5
 -19  -5   0 89.4099  5.8229   3
  19  -5   0 79.8861  6.0043   7
 -19  -5   0 96.4161  6.1686   1
  19   5   0 81.1051  5.7882   4
  19   5   0 93.0827  5.9529   3
 -21  -5   0 117.698   7.161   3
 -21  -5   0 122.327   7.479   1
  21  -5   0 121.040   7.619   7
  21  -5   0 126.289   7.372   5
  21   5   0 126.661   7.153   8
  21   5   0 124.442   6.946   2
  21   5   0 112.813   7.148   3
  21   5   0 124.364   7.395   4
  23  -5   0 186.157  10.195   7
  23  -5   0 172.452   9.915   5
 -23  -5   0 173.227   9.570   3
  23   5   0 190.944  10.007   4
  23   5   0 186.700   9.299   2
  23   5   0 182.263   9.838   3
  23   5   0 176.808   9.579   8
  25  -5   0 1.99909 2.60426   7
  25  -5   0 3.03931 2.48245   5
 -25  -5   0 9.11992 2.91586   3
  25   5   0 2.94904 2.22854   2
  25   5   0 3.42037 2.51142   4
  25   5   0 6.89331 2.64872   8
  27  -5   0 487.175  22.624   7
  27  -5   0 491.748  22.863   5
 -27  -5   0 479.283  21.883   3
  27   5   0 472.033  21.298   8
  27   5   0 536.596  21.259   2
  29  -5   0 22.5075  4.1299   5
 -29  -5   0 22.7733  4.0984   3
  29  -5   0 23.5176  4.2653   7
  29   5   0 28.3668  4.0541   2
  29   5   0 27.4330  4.1329   8
  31  -5   0 119.421   8.209   5
 -31  -5   0 132.677   8.262   3
  31  -5   0 117.920   8.415   7
  31   5   0 119.934   7.882   8
  31   5   0 110.471   7.515   2
 -33  -5   0 114.663   8.094   3
  33  -5   0 120.387   8.290   5
  33  -5   0 114.969   8.559   7
  33   5   0 120.640   7.751   2
  33   5   0 123.034   8.041   8
 -35  -5   0 83.3639  6.8733   3
  35  -5   0 72.8887  6.6882   5
  35   5   0 66.9060  6.0275   2
  35   5   0 63.4087  6.3782   8
  37  -5   0 294.999  16.140   5
 -37  -5   0 308.856  15.970   3
  37   5   0 302.109  15.467   8
  37   5   0 326.970  15.240   2
  39  -5   0 58.0895  6.4685   5
  39   5   0 58.4796  6.2638   8
  39   5   0 56.7772  6.0839   2
   0  -6   0 1.84525 1.00622   6
   0  -6   0 -0.7203  1.1156   2
   0  -6   0 1.12926 1.51732   1
   0  -6   0 1.59150 0.85158   6
   2  -6   0 381.494  15.222   2
  -2  -6   0 396.906  16.934   1
  -2  -6   0 406.540  15.659   2
  -2  -6   0 373.989  17.450   6
   2  -6   0 405.114  16.544   7
   2  -6   0 375.780  16.615   1
   4  -6   0 821.846  30.403   2
   4  -6   0 748.582  32.843   7
  -4  -6   0 834.273  35.413   6
   4  -6   0 799.935  32.884   1
   4  -6   0 851.846  34.038   5
  -4  -6   0 801.556  30.900   2
  -4  -6   0 793.607  33.376   1
   6  -6   0 875.065  38.617   7
  -6  -6   0 999.966  38.219   3
   6  -6   0 981.874  38.444   1
   6  -6   0 977.868  39.777   5
  -6  -6   0 979.334  41.723   6
  -6  -6   0 962.733  36.331   2
  -6  -6   0 951.339  39.168   1
   6  -6   0 921.796  35.534   2
   6   6   0 914.163  38.320   4
  -8  -6   0 112.524   5.927   2
  -8  -6   0 125.952   6.646   1
  -8  -6   0 112.518   6.461   3
   8  -6   0 120.281   6.645   7
   8  -6   0 120.715   5.719   1
   8  -6   0 107.235   6.532   5
   8  -6   0 116.294   4.948   2
   8   6   0 122.330   6.562   3
   8   6   0 124.359   6.265   4
  10  -6   0 13.7713  1.2426   2
  10  -6   0 15.3363  1.7900   1
  10  -6   0 16.6518  2.7570   5
 -10  -6   0 17.8818  2.3796   2
  10  -6   0 14.6080  2.6361   7
 -10  -6   0 15.8548  2.6057   3
 -10  -6   0 11.5058  2.3901   1
  10   6   0 16.3876  2.7876   3
  10   6   0 14.7968  2.3983   4
 -12  -6   0 428.624  19.158   1
 -12  -6   0 436.755  17.639   2
 -12  -6   0 409.423  18.509   3
  12  -6   0 434.738  19.399   5
  12  -6   0 465.552  19.203   7
  12   6   0 408.286  18.728   3
  12   6   0 434.144  18.697   4
  14  -6   0 218.777  10.983   7
 -14  -6   0 223.636  10.029   2
 -14  -6   0 225.596  11.091   1
  14  -6   0 232.417  11.007   5
 -14  -6   0 220.608  10.633   3
  14   6   0 187.947  10.555   3
  14   6   0 229.333  10.734   4
 -16  -6   0 1112.82   44.89   3
  16  -6   0 1119.64   45.88   7
  16  -6   0 1153.30   46.85   5
 -16  -6   0 1096.89   46.07   1
  16   6   0 1084.89   44.95   3
  16   6   0 1099.30   45.61   4
 -18  -6   0 5.41938 2.35315   3
 -18  -6   0 2.86754 2.13064   1
  18  -6   0 5.77140 2.47989   5
  18  -6   0 4.73615 2.46518   7
  18   6   0 5.22339 2.31937   4
  18   6   0 4.08964 2.31368   3
 -20  -6   0 9.65735 2.88581   1
 -20  -6   0 6.25517 2.53896   3
  20  -6   0 4.67902 2.80351   7
  20  -6   0 4.90139 2.43899   5
  20   6   0 7.17055 2.77032   3
  20   6   0 6.97881 2.58299   4
  22  -6   0 483.663  22.338   7
  22  -6   0 494.794  22.377   5
 -22  -6   0 493.285  22.227   1
 -22  -6   0 508.289  21.782   3
  22   6   0 493.662  22.062   4
  22   6   0 469.172  21.623   3
  22   6   0 485.364  20.841   8
 -24  -6   0 8.58855 2.83973   3
  24  -6   0 4.79552 2.70589   5
  24  -6   0 6.12308 3.04274   7
  24   6   0 4.36894 2.78984   3
  24   6   0 9.40829 2.82180   8
  24   6   0 1.48775 2.47707   4
 -26  -6   0 392.557  18.436   3
  26  -6   0 403.863  19.071   7
  26  -6   0 405.625  19.099   5
  26   6   0 382.202  17.829   8
  28  -6   0 38.0384  5.1238   7
  28  -6   0 46.3868  5.3283   5
 -28  -6   0 39.4832  5.0579   3
  28   6   0 42.5404  4.9403   8
  30  -6   0 63.9445  6.1664   5
 -30  -6   0 66.7820  5.9762   3
  30  -6   0 69.6749  6.4648   7
  30   6   0 59.4852  5.9899   8
  32  -6   0 110.277   8.481   7
 -32  -6   0 101.495   7.803   3
  32  -6   0 106.794   8.052   5
  32   6   0 107.768   7.637   8
 -34  -6   0 24.2806  4.4338   3
  34  -6   0 29.9033  4.7226   5
  34   6   0 30.6564  4.6170   8
 -36  -6   0 82.3313  6.7684   3
  36  -6   0 70.6152  6.6523   5
  36   6   0 68.9987  6.3693   8
  38  -6   0 0.02284 3.10303   5
 -38  -6   0 1.58476 3.28961   3
  38   6   0 0.64467 2.98516   8
  -1  -7   0 -0.0773  1.0847   6
   1  -7   0 1.13766 1.83950   5
  -1  -7   0 -0.2581  1.9107   5
  -1  -7   0 2.65167 1.80071   1
   1  -7   0 -1.8121  1.2175   2
   1  -7   0 -0.6405  1.6108   1
  -1  -7   0 1.41900 1.00306   6
  -1  -7   0 -3.5327  1.2581   2
   3  -7   0 3.69723 1.38496   2
   3  -7   0 4.25135 2.02061   5
  -3  -7   0 0.40944 1.37704   6
  -3  -7   0 -0.5805  1.6178   3
   3  -7   0 2.25866 1.65446   1
  -3  -7   0 2.99685 1.49569   2
  -3  -7   0 0.56197 1.92241   5
  -3  -7   0 2.25966 1.33915   6
  -3  -7   0 4.00926 1.86456   1
   5  -7   0 17.6978  2.7973   5
  -5  -7   0 23.6270  2.8272   3
   5  -7   0 16.3747  2.3500   1
  -5  -7   0 14.6072  2.4301   6
   5  -7   0 18.2427  1.9899   2
  -5  -7   0 15.5609  2.2803   2
  -5  -7   0 15.2054  2.7312   5
  -5  -7   0 18.2689  2.7621   1
   5   7   0 19.3450  3.0190   3
   7  -7   0 30.8354  3.5658   5
   7  -7   0 34.9591  2.3384   2
  -7  -7   0 26.4594  3.3579   1
  -7  -7   0 29.8685  3.0636   2
  -7  -7   0 36.6123  3.5784   3
   7  -7   0 34.6455  3.5788   7
   7  -7   0 28.4571  2.8324   1
   7   7   0 29.6193  3.5002   3
   9  -7   0 17.4167  2.1123   1
   9  -7   0 11.9070  2.6270   7
  -9  -7   0 11.8586  2.6755   3
  -9  -7   0 15.9675  2.8494   1
  -9  -7   0 12.7976  2.4378   2
   9  -7   0 21.2281  3.0749   5
   9  -7   0 17.4741  1.6886   2
   9   7   0 10.7200  2.6516   3
  11  -7   0 73.6087  3.6172   2
 -11  -7   0 79.8574  4.9466   2
  11  -7   0 81.7496  5.4759   7
 -11  -7   0 75.3189  5.3804   3
  11  -7   0 78.1112  5.5597   5
 -11  -7   0 81.0733  5.4148   1
  11   7   0 82.9937  5.6988   3
 -13  -7   0 31.8231  3.9429   1
  13  -7   0 36.8190  4.1222   7
  13  -7   0 32.7889  3.9482   5
 -13  -7   0 30.5146  3.7578   3
 -13  -7   0 36.1852  3.6623   2
  13   7   0 32.8791  4.1374   3
  15  -7   0 0.08598 2.26330   7
 -15  -7   0 3.49558 2.46815   1
 -15  -7   0 -1.0261  2.0107   3
 -15  -7   0 0.93414 1.81211   2
  15  -7   0 0.38245 1.95513   5
  15   7   0 5.64333 2.55564   3
 -17  -7   0 6.46530 2.49805   3
 -17  -7   0 3.18127 2.30256   1
  17  -7   0 2.68319 2.68824   7
  17  -7   0 8.02469 2.68677   5
  17   7   0 6.24744 2.78845   3
  17   7   0 6.32407 2.43827   4
 -19  -7   0 8.19856 2.85365   1
  19  -7   0 1.12215 2.60853   7
  19  -7   0 3.32759 2.55296   5
 -19  -7   0 7.84594 2.72271   3
  19   7   0 1.42117 2.42723   3
  19   7   0 0.27605 2.46378   4
  21  -7   0 48.4931  5.0505   5
  21  -7   0 45.4970  5.2781   7
 -21  -7   0 42.6718  4.9583   1
 -21  -7   0 40.2911  4.7056   3
  21   7   0 47.4039  4.5706   4
  21   7   0 44.2139  4.9462   3
 -23  -7   0 0.47653 2.68505   1
  23  -7   0 3.37371 2.62801   5
  23  -7   0 -0.5985  2.7999   7
 -23  -7   0 8.59477 3.02083   3
  23   7   0 2.48434 2.90842   3
  23   7   0 3.28760 2.57560   8
  25  -7   0 49.9997  5.7018   7
 -25  -7   0 32.8568  4.6031   3
  25  -7   0 40.4318  5.0468   5
  25   7   0 41.6821  4.8515   8
  27  -7   0 4.83245 3.37196   7
 -27  -7   0 12.3520  3.5977   3
  27  -7   0 4.77038 2.91000   5
  27   7   0 7.30205 3.10801   8
  29  -7   0 13.2361  3.8212   5
 -29  -7   0 13.1392  3.7049   3
  29  -7   0 7.93185 3.58664   7
  29   7   0 27.5744  4.2477   8
 -31  -7   0 130.762   8.306   3
  31  -7   0 90.3170  7.8628   5
  31  -7   0 98.3587  8.3272   7
  31   7   0 116.794   7.851   8
  33  -7   0 9.56732 3.60555   5
 -33  -7   0 3.55599 3.04746   3
  33   7   0 9.39083 3.28102   8
 -35  -7   0 0.73416 3.02796   3
  35  -7   0 -2.2902  2.7859   5
  35   7   0 -0.2624  2.7664   8
   0  -8   0 309.502  13.949   1
   0  -8   0 296.079  14.477   5
   0  -8   0 304.780  12.759   2
  -2  -8   0 422.132  17.299   2
  -2  -8   0 428.243  19.333   5
  -2  -8   0 427.847  18.815   1
   2  -8   0 438.034  18.629   1
   2  -8   0 421.715  19.283   5
   2  -8   0 411.970  17.160   2
  -4  -8   0 1053.63   43.43   5
   4  -8   0 1071.79   43.59   5
  -4  -8   0 1038.06   42.70   1
   4  -8   0 1031.75   39.22   2
   4  -8   0 1009.05   42.16   1
  -4  -8   0 1023.25   39.61   2
  -4  -8   0 991.940  44.668   6
   6  -8   0 1887.65   71.63   2
   6  -8   0 1937.11   77.03   1
   6  -8   0 1964.31   79.29   5
  -6  -8   0 1880.87   77.74   1
  -6  -8   0 1894.46   72.39   2
  -6  -8   0 1939.54   75.59   3
   6   8   0 1954.34   76.07   3
   8  -8   0 6.10457 2.62724   5
  -8  -8   0 7.62778 2.56867   1
   8  -8   0 12.1681  1.8048   2
  -8  -8   0 9.59575 2.48536   3
  -8  -8   0 11.6583  2.3697   2
   8  -8   0 12.5722  2.2659   1
   8   8   0 17.0198  3.2678   3
  10  -8   0 34.9581  4.0680   7
 -10  -8   0 36.1763  4.0487   1
 -10  -8   0 36.6954  3.6800   2
  10  -8   0 33.9141  2.5350   2
  10  -8   0 30.3896  4.0318   5
 -10  -8   0 34.2586  3.8070   3
  10   8   0 26.1120  3.9404   3
  12  -8   0 702.286  29.997   7
 -12  -8   0 694.116  30.204   1
  12  -8   0 643.770  30.570   5
  12  -8   0 712.053  26.545   2
 -12  -8   0 674.662  29.138   3
 -12  -8   0 735.478  28.051   2
  12   8   0 728.507  29.778   3
  14  -8   0 71.3413  3.6037   2
  14  -8   0 76.8952  5.8004   7
 -14  -8   0 75.1478  5.1490   2
 -14  -8   0 64.3288  5.5403   1
 -14  -8   0 71.0908  5.5210   3
  14  -8   0 80.3881  5.8653   5
  14   8   0 66.5917  5.6067   3
 -16  -8   0 850.656  37.148   3
 -16  -8   0 900.971  38.382   1
  16  -8   0 878.405  38.870   5
  16  -8   0 934.770  38.291   7
  16   8   0 929.326  37.539   3
  18  -8   0 59.8968  5.5728   5
 -18  -8   0 64.1661  5.6260   1
 -18  -8   0 65.5529  5.4402   3
  18  -8   0 56.5397  5.9683   7
  18   8   0 62.3354  5.5682   3
  20  -8   0 56.8582  6.1024   7
 -20  -8   0 64.0154  5.6153   1
  20  -8   0 55.4079  5.5667   5
 -20  -8   0 57.9360  5.3167   3
  20   8   0 64.7625  5.6953   3
  22  -8   0 214.321  12.150   7
  22  -8   0 210.767  11.912   5
 -22  -8   0 206.331  11.475   3
 -22  -8   0 229.928  12.144   1
  22   8   0 220.751  11.230   8
  22   8   0 208.839  11.830   3
 -24  -8   0 6.60852 3.10155   1
 -24  -8   0 7.96924 3.17787   3
  24  -8   0 5.63762 3.43716   7
  24  -8   0 12.7136  3.5164   5
  24   8   0 6.17515 2.84812   8
  24   8   0 6.14332 3.15472   3
  26  -8   0 289.532  15.346   7
 -26  -8   0 290.438  14.411   3
  26  -8   0 260.565  14.745   5
  26   8   0 276.635  13.832   8
  28  -8   0 20.4632  4.2612   5
  28  -8   0 21.4696  4.7478   7
 -28  -8   0 24.2126  4.3843   3
  28   8   0 19.6672  3.8278   8
 -30  -8   0 55.5507  6.0675   3
  30  -8   0 56.9114  6.9298   7
  30  -8   0 56.3221  6.4842   5
  30   8   0 55.9515  5.9166   8
 -32  -8   0 77.7700  6.3456   3
  32  -8   0 63.2974  6.9791   5
  32   8   0 60.6625  6.3085   8
  34  -8   0 -2.8235  2.7384   5
 -34  -8   0 -4.1418  2.7964   3
  34   8   0 1.33546 2.70882   8
   1  -9   0 165.074   9.432   5
  -1  -9   0 192.162   9.843   5
  -1  -9   0 166.307   8.202   2
   1  -9   0 164.667   8.028   2
   1  -9   0 155.006   8.761   1
  -1  -9   0 170.794   8.976   1
   3  -9   0 12.6606  2.6164   1
   3  -9   0 8.83125 2.08077   2
   3  -9   0 8.94977 2.92714   5
  -3  -9   0 18.6402  3.0097   1
  -3  -9   0 8.32496 2.18170   2
   5  -9   0 32.1305  3.1055   2
   5  -9   0 24.9366  3.7975   5
   5  -9   0 34.6101  3.6041   1
   7  -9   0 9.74129 3.04689   5
   7  -9   0 10.5343  2.4071   1
   7  -9   0 9.70057 2.08721   2
  -7  -9   0 2.62000 2.02434   2
  -7  -9   0 -1.0831  2.0739   1
   9  -9   0 95.8763  4.7172   2
  -9  -9   0 76.4840  5.5390   3
   9  -9   0 80.7996  6.2239   5
  -9  -9   0 79.4022  5.9302   1
  -9  -9   0 71.8830  5.2213   2
   9   9   0 73.1119  6.1579   3
 -11  -9   0 51.2996  4.6053   2
 -11  -9   0 63.8827  5.0396   3
  11  -9   0 71.9202  5.7630   5
 -11  -9   0 49.9462  5.0495   1
  11  -9   0 66.9309  3.8170   2
  11   9   0 64.2468  5.5132   3
  13  -9   0 28.1388  4.3114   5
 -13  -9   0 33.4509  3.8920   2
 -13  -9   0 31.5915  3.9976   3
  13  -9   0 30.0345  2.6528   2
 -13  -9   0 26.7603  4.0916   1
  13   9   0 32.2773  4.4520   3
 -15  -9   0 33.8872  4.7275   1
 -15  -9   0 33.2851  4.4415   3
 -15  -9   0 47.3169  4.7168   2
  15  -9   0 55.8939  5.2610   5
  15  -9   0 60.5155  5.3824   7
  15  -9   0 52.2801  3.1495   2
  15   9   0 37.2236  4.9141   3
 -17  -9   0 23.5851  3.7223   3
 -17  -9   0 20.4805  3.8419   1
  17   9   0 28.9965  4.3315   3
  19  -9   0 137.198   9.140   5
  19  -9   0 141.268   9.273   7
 -19  -9   0 134.508   8.834   1
 -19  -9   0 135.514   8.459   3
  19   9   0 144.680   8.946   3
  21  -9   0 60.8459  6.6226   7
 -21  -9   0 54.3714  5.2116   3
  21  -9   0 59.5402  5.7671   5
 -21  -9   0 54.4823  5.9588   1
  21   9   0 52.4173  5.3427   8
  21   9   0 47.8335  5.7380   3
 -23  -9   0 10.8810  3.3884   3
  23  -9   0 9.61997 3.75634   7
 -23  -9   0 13.3308  3.8842   1
  23  -9   0 13.9173  3.7226   5
  23   9   0 10.1055  3.5828   3
  23   9   0 8.92350 3.06892   8
 -25  -9   0 13.7110  3.6487   3
  25  -9   0 11.0406  3.6404   5
  25  -9   0 9.80345 4.15464   7
  25   9   0 14.3620  3.4361   8
  27  -9   0 2.09344 3.06260   5
  27  -9   0 6.59375 3.77496   7
 -27  -9   0 6.06095 3.07539   3
  27   9   0 -1.2071  2.4965   8
  29  -9   0 22.6493  4.4444   5
 -29  -9   0 24.7473  4.4481   3
  29   9   0 20.8080  4.0756   8
 -31  -9   0 5.25920 2.94478   3
  31  -9   0 -1.0138  2.8001   5
  31   9   0 4.03690 2.95946   8
   0 -10   0 11.7297  2.5693   2
   0 -10   0 18.7977  3.3028   1
  -2 -10   0 70.0466  5.6892   1
  -2 -10   0 77.3111  5.3172   2
   2 -10   0 80.5029  5.0773   2
   2 -10   0 82.1216  6.4169   5
   2 -10   0 81.7538  5.6621   1
   4 -10   0 155.741   9.636   5
  -4 -10   0 164.698   8.379   2
   4 -10   0 161.203   8.680   1
  -4 -10   0 151.323   9.018   1
   4 -10   0 158.357   7.862   2
  -6 -10   0 225.127  12.276   1
  -6 -10   0 244.324  11.492   2
   6 -10   0 248.296  11.909   1
   6 -10   0 245.290  10.833   2
   6 -10   0 247.120  13.212   5
  -8 -10   0 71.5632  5.7286   1
  -8 -10   0 60.0025  4.9501   2
   8 -10   0 75.4959  4.6061   2
   8 -10   0 69.8181  6.3476   5
 -10 -10   0 29.1704  3.8084   2
 -10 -10   0 31.2091  4.2354   1
  10 -10   0 30.2359  2.9982   2
  10 -10   0 27.0147  4.6389   5
  10  10   0 31.6934  4.7591   3
 -12 -10   0 205.005  11.754   1
  12 -10   0 206.604  12.184   5
  12 -10   0 213.201   9.717   2
 -12 -10   0 224.819  11.005   2
 -12 -10   0 232.222  11.268   3
  12  10   0 231.447  12.041   3
 -14 -10   0 73.0690  6.3559   1
 -14 -10   0 84.2704  6.0683   3
 -14 -10   0 79.9028  5.9211   2
  14 -10   0 73.9054  4.5513   2
  14 -10   0 77.9900  6.7613   5
  14  10   0 79.0051  6.7683   3
  16 -10   0 312.692  13.142   2
 -16 -10   0 332.325  15.306   3
  16 -10   0 323.200  16.524   5
 -16 -10   0 294.008  15.895   1
  16  10   0 325.825  15.945   3
 -18 -10   0 5.59911 2.95327   3
 -18 -10   0 6.34518 3.17533   1
  18 -10   0 7.42073 3.47377   5
  18  10   0 6.75137 3.27851   3
  20 -10   0 -0.0984  3.1143   5
 -20 -10   0 -1.8813  2.4111   1
 -20 -10   0 0.41146 2.79021   3
  20  10   0 0.10166 2.58294   8
  20  10   0 1.75843 3.10918   3
  22 -10   0 215.900  13.151   5
  22 -10   0 228.317  13.568   7
 -22 -10   0 246.079  13.653   1
 -22 -10   0 233.066  12.566   3
  22  10   0 247.721  12.529   8
  22  10   0 250.131  13.334   3
 -24 -10   0 13.7790  3.6972   3
  24 -10   0 9.96256 3.73507   5
 -24 -10   0 16.4254  4.2866   1
  24  10   0 8.50858 3.25037   8
  26 -10   0 80.1762  7.4089   5
 -26 -10   0 89.1265  6.9504   3
  26  10   0 80.4222  6.7403   8
  28 -10   0 12.2926  4.1343   5
 -28 -10   0 7.38855 3.56329   3
  28  10   0 17.2833  3.7273   8
  -1 -11   0 2.64015 2.24583   2
   1 -11   0 -0.9734  2.0652   2
  -1 -11   0 1.55275 2.57912   1
   1 -11   0 4.10238 2.59454   1
  -3 -11   0 6.62981 2.96920   1
   3 -11   0 8.03512 2.93484   1
   3 -11   0 8.76849 2.48541   2
  -3 -11   0 8.36459 2.66843   2
  -5 -11   0 0.81536 2.16283   2
   5 -11   0 -3.1324  3.1051   5
  -5 -11   0 0.08878 2.46137   1
   5 -11   0 0.45598 2.53537   1
   5 -11   0 -0.4586  2.0437   2
  -7 -11   0 34.1435  4.1505   2
  -7 -11   0 36.1055  4.5379   1
   7 -11   0 28.3579  4.9523   5
   7 -11   0 37.2738  3.7329   2
   9 -11   0 13.8699  2.6032   2
  -9 -11   0 21.7788  3.8344   1
   9 -11   0 18.4196  4.4011   5
  -9 -11   0 13.6159  3.2021   2
 -11 -11   0 -0.8358  2.4117   2
  11 -11   0 0.20487 2.92721   5
 -11 -11   0 3.25390 2.82551   1
  11 -11   0 2.29607 1.88851   2
  13 -11   0 25.9921  4.6471   5
 -13 -11   0 29.6899  4.1353   2
 -13 -11   0 26.4631  4.3115   1
  13 -11   0 24.3242  3.0097   2
  13  11   0 31.8124  5.0842   3
  15 -11   0 46.5875  5.8896   5
 -15 -11   0 40.7961  5.2924   1
  15 -11   0 44.3948  3.6401   2
  15  11   0 36.5672  5.3005   3
  17 -11   0 40.1253  5.8848   5
 -17 -11   0 46.3441  5.8110   1
 -17 -11   0 43.6205  5.1787   3
  17  11   0 43.2543  5.6143   3
  19 -11   0 0.42951 3.15609   5
 -19 -11   0 2.71923 2.88228   3
 -19 -11   0 0.08939 2.88209   1
  19  11   0 0.75302 3.49594   3
  19  11   0 0.14402 2.50923   8
 -21 -11   0 85.3702  6.3564   3
  21 -11   0 55.4040  6.6133   5
 -21 -11   0 56.8208  6.7462   1
  21  11   0 59.2331  6.1627   8
 -23 -11   0 64.2485  5.8510   3
 -23 -11   0 57.0457  6.8805   1
  23 -11   0 54.7095  6.6462   5
  23  11   0 56.7497  6.0379   8
   0 -12   0 14.1629  3.0642   2
   0 -12   0 14.1413  3.4728   1
   2 -12   0 27.9175  4.1564   1
  -2 -12   0 30.8449  4.2935   1
   2 -12   0 24.2797  3.4780   2
  -2 -12   0 22.5588  3.5853   2
  -4 -12   0 -0.5832  2.1200   2
   4 -12   0 -0.2677  2.5572   1
  -4 -12   0 2.62376 2.70996   1
   4 -12   0 2.17073 2.29146   2
   6 -12   0 12.6133  2.8341   2
  -6 -12   0 13.2000  3.1783   2
  -6 -12   0 16.1458  3.7262   1
  -8 -12   0 14.0615  3.3160   2
   8 -12   0 15.8884  4.2641   5
   8 -12   0 11.1565  2.7238   2
  -8 -12   0 13.2322  3.5687   1
 -10 -12   0 59.2579  5.8194   1
 -10 -12   0 59.4822  5.7866   2
  10 -12   0 66.8733  4.8160   2
  10 -12   0 60.1975  6.7144   5
 -12 -12   0 24.9351  4.5940   1
  12 -12   0 26.1827  5.0389   5
  12 -12   0 26.7139  3.3567   2
 -12 -12   0 22.8847  3.7699   2
 -14 -12   0 1.39310 2.92763   1
  14 -12   0 2.97820 3.63038   5
  14 -12   0 3.18563 2.15696   2
 -14 -12   0 4.93377 2.83796   2
  14  12   0 -4.0136  3.0974   3
  16 -12   0 1.27014 2.08717   2
 -16 -12   0 2.34128 2.91951   1
  16 -12   0 4.68117 3.74633   5
  16  12   0 7.38731 3.89416   3
  18 -12   0 12.7183  4.4225   5
  18  12   0 16.2112  3.7508   8
   1 -13   0 0.69673 2.27606   2
  -1 -13   0 10.4037  2.8835   2
  -1 -13   0 3.23995 2.80980   1
   1 -13   0 6.68704 3.24395   1
   3 -13   0 33.8923  4.0996   2
  -3 -13   0 35.0133  4.3806   2
  -3 -13   0 30.2262  4.7126   1
  -5 -13   0 17.4399  3.3980   2
  -5 -13   0 17.8187  4.0068   1
   5 -13   0 15.9393  3.1721   2
  -7 -13   0 -0.7736  2.3367   2
   7 -13   0 -4.6805  1.9187   2
  42   0  -1 0.77314 2.46054   2
  40   0  -1 -1.1860  2.2825   2
  38   0  -1 -0.0656  2.5566   2
  36   0  -1 -1.9787  2.1459   2
  34   0  -1 -3.2566  2.0057   2
  32   0  -1 -0.6725  2.1014   2
  30   0  -1 1.60644 2.59161   4
  30   0  -1 2.26667 2.01224   2
  28   0  -1 -1.1959  1.7047   2
  28   0  -1 1.16536 1.78610   8
  28   0  -1 2.85419 2.41427   4
  26   0  -1 -0.8757  1.5265   8
  26   0  -1 -0.6716  2.4252   4
  26   0  -1 2.42220 1.78466   2
  24   0  -1 3.11325 2.20328   4
  24   0  -1 0.32867 1.51550   8
  24   0  -1 1.81817 1.60259   2
  22   0  -1 0.39251 1.37535   2
  22   0  -1 -1.1705  1.6143   4
  22   0  -1 2.05195 1.92832   7
  20   0  -1 2.04719 1.33627   2
  20   0  -1 3.95766 1.84973   7
  20   0  -1 4.12184 1.99128   4
  18   0  -1 -3.4402  1.2730   7
  18   0  -1 0.41483 1.14673   2
  18   0  -1 -0.5043  1.6305   4
  16   0  -1 -0.0289  1.3808   7
  16   0  -1 0.82953 1.58049   4
  14   0  -1 0.55368 1.46824   4
  14   0  -1 0.18196 1.23797   7
  12   0  -1 -0.1654  1.4892   4
  12   0  -1 0.36733 1.23717   7
  10   0  -1 0.08325 1.35926   4
   8   0  -1 -4.5560  1.3013   4
   6   0  -1 -1.2260  1.1216   4
  -4   0   1 0.40437 0.66488   6
   4   0  -1 -1.2871  0.7684   4
   2   0  -1 0.08125 0.29892   6
  -2   0   1 -0.2010  0.3728   6
   2   0  -1 0.50052 0.42965   4
  -2   0   1 0.29346 0.25789   4
   0   0   1 -0.4236  0.1752   6
   0   0  -1 -0.1011  0.1263   6
   0   0  -1 -0.2392  0.1715   4
   2   0   1 -0.8671  0.5219   4
   4   0   1 -0.1751  0.7764   4
   6   0   1 -0.1032  0.9803   4
   8   0   1 1.80015 1.18213   4
  10   0   1 0.24134 1.10320   4
  12   0   1 0.30293 1.29931   4
  12   0   1 -2.3247  1.0202   7
  14   0   1 7.23032 1.58488   7
  14   0   1 4.77056 1.61180   4
  16   0   1 1.83948 1.51083   4
  16   0   1 2.42166 1.38871   7
  18   0   1 2.22660 1.61711   4
  18   0   1 -1.5112  0.9734   2
  18   0   1 -0.1834  1.3822   7
  20   0   1 0.73542 1.16864   2
  20   0   1 0.45924 1.58305   7
  20   0   1 3.44175 1.93544   4
  22   0   1 0.63128 1.70835   5
  22   0   1 -0.0783  1.8705   4
  22   0   1 1.23315 1.81698   7
  22   0   1 4.35779 1.69906   8
  22   0   1 2.23045 1.40470   2
  22   0   1 -0.8710  1.1998   2
  24   0   1 0.38311 1.40186   2
  24   0   1 -0.5211  1.9392   4
  24   0   1 -1.6812  1.4635   8
  24   0   1 0.01022 1.79896   7
  24   0   1 0.76772 1.40084   2
  26   0   1 -1.7600  1.5457   2
  26   0   1 0.98793 2.18379   4
  26   0   1 -0.5212  1.5580   8
  26   0   1 -1.7695  2.0605   7
  28   0   1 -1.9277  1.6587   8
  28   0   1 -2.0816  1.6538   2
  28   0   1 -1.0659  2.1514   4
  28   0   1 -2.1353  2.1142   7
  30   0   1 3.62057 2.66997   4
  30   0   1 -0.1645  1.8896   2
  30   0   1 0.03326 1.88145   8
  32   0   1 -1.1563  2.0319   2
  32   0   1 1.66772 2.04611   8
  34   0   1 -2.2275  2.1607   2
  34   0   1 0.37018 2.19862   8
  36   0   1 2.26448 2.62022   2
  38   0   1 -2.5668  2.5350   2
  40   0   1 0.31379 2.56285   2
  42   0   1 1.28796 2.57245   2
  43  -1  -1 73.8365  5.5420   2
  43   1  -1 52.9654  5.5225   2
  41  -1  -1 50.1745  4.8846   2
  41   1  -1 42.7823  4.8756   2
  39  -1  -1 48.1402  4.8281   2
  39   1  -1 46.4330  4.9355   2
  37  -1  -1 170.329   9.147   2
  37   1  -1 186.684   9.665   2
  35  -1  -1 191.893   9.648   2
  35   1  -1 199.658  10.047   2
  33  -1  -1 4.74493 2.21850   2
  33   1  -1 4.24338 2.31888   2
  33   1  -1 5.12806 2.54137   8
  31  -1  -1 398.695  17.590   4
  31  -1  -1 355.167  15.507   2
  31   1  -1 363.180  15.993   2
  31   1  -1 357.279  15.988   8
  29  -1  -1 13.2273  2.8537   4
  29  -1  -1 11.7801  2.3215   2
  29   1  -1 13.3046  2.5897   2
  29   1  -1 6.41777 2.83541   4
  29   1  -1 13.7374  2.7902   8
  27  -1  -1 86.7559  5.7933   4
  27  -1  -1 81.8975  5.6210   5
  27  -1  -1 83.2709  4.7660   2
  27   1  -1 76.6841  5.2185   8
  27   1  -1 70.4923  5.8716   4
  27   1  -1 79.2804  4.9932   2
  25  -1  -1 151.285   8.138   4
  25  -1  -1 151.037   8.017   5
  25  -1  -1 163.729   8.296   7
  25  -1  -1 149.174   6.827   2
  25   1  -1 125.441   8.199   4
  25   1  -1 140.350   7.230   2
  25   1  -1 132.400   7.262   8
  23  -1  -1 10.7658  2.4389   5
  23  -1  -1 10.7061  1.7788   2
  23  -1  -1 9.85439 2.48014   4
  23  -1  -1 8.74054 2.40944   7
  23   1  -1 14.8877  2.9942   4
  23   1  -1 9.29212 2.04547   2
  23   1  -1 11.2973  2.2393   8
  21  -1  -1 191.525   7.989   2
  21  -1  -1 193.112   9.346   5
  21  -1  -1 209.970   9.607   4
  21  -1  -1 198.649   9.338   7
  21   1  -1 179.342   8.398   2
  21   1  -1 165.304   9.513   4
  21   1  -1 174.718   8.520   8
  19  -1  -1 46.8058  3.7999   4
  19  -1  -1 49.4420  3.7426   7
  19  -1  -1 50.0768  2.8445   2
  19   1  -1 51.3933  3.9753   4
  19   1  -1 48.6831  3.2406   2
  17  -1  -1 74.9071  4.6932   4
  17  -1  -1 75.7768  4.5742   7
  17   1  -1 73.6198  4.8783   4
  15  -1  -1 1026.44   41.58   7
  15  -1  -1 1058.52   41.72   4
  15   1  -1 1015.12   41.92   4
  13  -1  -1 238.441  10.829   7
  13  -1  -1 252.888  10.865   4
  13   1  -1 240.392  11.109   4
  11  -1  -1 260.309  11.554   7
  11  -1  -1 286.659  11.593   4
  11   1  -1 258.433  11.761   4
   9  -1  -1 18.5471  1.8620   4
   9  -1  -1 18.5148  2.0301   7
   9   1  -1 17.7597  2.0126   4
   7  -1  -1 25.9669  2.0701   4
   7   1  -1 26.0257  2.3415   4
  -5  -1   1 1449.29   65.50   6
   5  -1  -1 1571.08   60.62   4
   5   1  -1 1610.56   60.89   4
   3  -1  -1 11.4043  1.2267   4
   3   1  -1 9.72610 1.58395   4
   3   1  -1 6.56416 1.56135   6
  -3   1   1 10.2465  1.1617   6
  -1  -1   1 9.04025 0.96701   6
   1  -1  -1 8.84354 0.80221   6
   1  -1  -1 10.1377  0.7146   4
   1   1  -1 9.21010 0.86540   4
   1   1  -1 12.7364  0.9258   6
  -1   1   1 9.12268 0.81162   6
  -1   1   1 9.51714 0.68100   4
   1  -1   1 -1.9818  0.3662   6
  -1   1  -1 -2.0988  0.3713   6
   1   1   1 -1.4269  0.6052   4
   3  -1   1 0.85045 0.63126   4
   3   1   1 1.64546 0.81401   4
   5  -1   1 4150.50  166.87   4
   5   1   1 4363.95  166.77   4
   7  -1   1 30.3147  2.1028   4
   7   1   1 30.1035  2.2741   4
   9   1   1 1.43095 1.35780   4
  11  -1   1 1105.95   43.11   7
  11  -1   1 1145.45   43.04   4
  11   1   1 984.725  43.227   4
  13  -1   1 3.92063 1.30329   4
  13  -1   1 4.34980 1.48829   7
  13   1   1 2.99590 1.58586   4
  15  -1   1 2817.66  101.49   7
  15  -1   1 2632.36  101.48   4
  15   1   1 2453.05  100.91   7
  15   1   1 2368.60  101.71   4
  17  -1   1 571.547  22.441   7
  17  -1   1 539.721  22.229   4
  17   1   1 521.552  21.822   7
  17   1   1 502.806  22.499   4
  17   1   1 506.629  20.569   2
  17   1   1 546.516  20.640   2
  19  -1   1 10.6459  2.1907   7
  19  -1   1 4.38832 1.76444   4
  19  -1   1 5.53678 1.20838   2
  19   1   1 3.10035 1.42388   2
  19   1   1 4.94391 1.98110   4
  19   1   1 3.65608 1.38203   2
  19   1   1 2.97327 1.60591   7
  21  -1   1 654.262  27.364   4
  21  -1   1 689.581  24.867   2
  21  -1   1 693.738  27.391   7
  21   1   1 645.091  25.377   2
  21   1   1 572.125  27.529   4
  21   1   1 648.627  25.653   8
  21   1   1 640.368  25.306   2
  21   1   1 666.840  26.929   7
  23  -1   1 618.893  23.474   8
  23  -1   1 603.569  25.704   5
  23  -1   1 561.227  22.947   2
  23  -1   1 607.853  25.507   4
  23  -1   1 595.715  25.292   7
  23   1   1 591.535  23.485   2
  23   1   1 577.699  25.719   4
  23   1   1 616.334  23.891   8
  23   1   1 598.934  24.924   7
  25  -1   1 1009.87   41.56   4
  25  -1   1 987.121  41.282   7
  25  -1   1 1008.67   38.01   2
  25  -1   1 1041.35   38.44   8
  25  -1   1 990.480  42.036   5
  25  -1   1 1031.03   38.02   2
  25   1   1 1010.87   38.81   8
  25   1   1 986.148  38.486   2
  25   1   1 938.956  41.624   4
  27  -1   1 362.728  16.907   4
  27  -1   1 363.224  16.658   7
  27  -1   1 363.782  16.770   5
  27  -1   1 381.232  15.327   8
  27  -1   1 360.016  14.882   2
  27  -1   1 343.730  14.890   2
  27   1   1 366.252  17.214   4
  27   1   1 371.494  15.692   8
  27   1   1 363.681  15.394   2
  29  -1   1 378.194  17.288   4
  29  -1   1 376.442  16.936   7
  29  -1   1 369.959  17.088   5
  29  -1   1 370.073  15.176   2
  29  -1   1 339.773  15.397   8
  29   1   1 366.388  15.942   8
  29   1   1 358.087  15.575   2
  29   1   1 358.086  17.500   4
  31  -1   1 307.330  14.336   7
  31  -1   1 286.670  14.374   4
  31  -1   1 281.810  12.533   2
  31   1   1 285.069  13.300   8
  31   1   1 275.074  12.945   2
  33  -1   1 402.236  18.661   7
  33  -1   1 406.247  16.665   2
  33   1   1 364.666  16.913   2
  33   1   1 396.719  17.352   8
  35  -1   1 54.1590  4.4853   2
  35   1   1 56.8472  4.9560   2
  35   1   1 56.3261  5.3323   8
  37  -1   1 215.759  10.542   2
  37   1   1 231.188  11.219   8
  37   1   1 190.086  10.682   2
  39  -1   1 250.005  11.847   2
  39   1   1 231.211  12.050   2
  41  -1   1 -0.8027  2.3496   2
  41   1   1 2.85945 2.67849   2
  42  -2  -1 0.22606 2.37223   2
  42   2  -1 1.14873 2.64875   2
  40  -2  -1 30.1213  3.8860   2
  40   2  -1 31.2141  4.2578   2
  38  -2  -1 119.537   7.064   2
  38   2  -1 119.627   7.916   8
  38   2  -1 125.939   7.781   2
  36  -2  -1 26.1167  3.5055   2
  36   2  -1 33.7522  4.4657   8
  36   2  -1 29.2665  4.0325   2
  34  -2  -1 88.9328  5.6766   2
  34   2  -1 90.4844  6.3755   2
  34   2  -1 102.374   6.771   8
  32  -2  -1 88.2798  5.4972   2
  32   2  -1 100.782   6.357   2
  32   2  -1 87.2953  6.3743   8
  30  -2  -1 39.4048  4.5828   5
  30  -2  -1 41.6408  3.4380   2
  30   2  -1 37.4659  4.0752   2
  30   2  -1 44.1868  4.5830   8
  28  -2  -1 362.400  17.190   5
  28  -2  -1 349.569  17.134   7
  28  -2  -1 375.167  15.003   2
  28   2  -1 391.443  16.185   8
  28   2  -1 346.999  15.734   2
  28   2  -1 370.606  17.470   4
  26  -2  -1 442.100  20.206   7
  26  -2  -1 441.586  19.877   4
  26  -2  -1 445.900  20.346   5
  26  -2  -1 462.306  17.804   2
  26   2  -1 438.771  18.879   8
  26   2  -1 452.080  20.617   4
  26   2  -1 463.533  18.812   2
  24  -2  -1 111.184   6.705   7
  24  -2  -1 113.685   5.239   2
  24  -2  -1 110.839   6.305   4
 -24  -2   1 99.6567  6.2823   3
  24  -2  -1 113.343   6.602   5
  24   2  -1 106.824   6.095   2
  24   2  -1 104.142   6.962   4
  24   2  -1 100.314   6.214   8
  22  -2  -1 365.071  17.061   7
 -22  -2   1 391.439  16.798   3
  22  -2  -1 410.386  17.001   4
  22  -2  -1 400.751  15.056   2
  22  -2  -1 385.132  17.383   5
  22   2  -1 391.960  16.245   8
  22   2  -1 359.863  15.922   2
  22   2  -1 373.234  17.551   4
  20  -2  -1 49.7575  3.9000   5
  20  -2  -1 47.8387  2.6038   2
  20  -2  -1 42.4470  3.8439   7
  20  -2  -1 47.3996  2.6221   2
  20  -2  -1 45.5198  3.5479   4
  20   2  -1 50.3255  3.8709   8
  20   2  -1 44.4035  3.4314   2
  20   2  -1 48.5185  4.2296   4
  18  -2  -1 551.756  22.719   7
  18  -2  -1 530.305  22.430   4
  18  -2  -1 528.755  23.109   5
  18   2  -1 528.397  22.936   4
  18   2  -1 536.172  21.145   2
  16  -2  -1 1382.49   57.34   7
  16  -2  -1 1439.20   57.19   4
  16   2  -1 1473.81   57.77   4
  14  -2  -1 30.7197  2.4537   4
  14  -2  -1 29.8821  2.6556   7
  14   2  -1 27.4866  2.9362   4
  12  -2  -1 777.672  30.731   4
  12  -2  -1 757.206  31.060   7
  12   2  -1 758.834  31.316   4
  10  -2  -1 356.154  15.667   7
  10  -2  -1 377.327  15.323   4
  10   2  -1 390.143  15.958   4
   8  -2  -1 108.807   5.003   4
  -8  -2   1 111.063   5.905   6
   8  -2  -1 113.681   5.512   7
   8   2  -1 115.111   5.555   4
   6  -2  -1 2930.86  119.73   4
   6   2  -1 3192.34  120.29   4
  -4  -2   1 626.473  27.031   6
   4  -2  -1 625.340  24.554   4
   4   2  -1 627.105  25.034   4
  -4   2   1 618.272  26.425   6
   2  -2  -1 186.191   8.482   6
  -2  -2   1 189.890   8.775   6
   2  -2  -1 194.544   7.781   4
   2  -2  -1 193.606   8.399   6
  -2   2   1 200.769   8.544   6
   2   2  -1 197.068   8.838   6
   2   2  -1 203.571   8.134   4
   0  -2  -1 996.567  40.985   6
   0  -2   1 929.788  40.889   6
   0   2  -1 963.716  37.963   4
   0   2   1 955.525  37.938   4
   0   2  -1 979.196  40.983   6
  -2   2  -1 69.9255  3.1880   4
  -2   2  -1 74.4217  3.4385   6
   2   2   1 80.0985  3.5212   4
   4  -2   1 1487.95   61.14   4
   4   2   1 1636.15   61.57   4
   6  -2   1 1498.29   58.87   7
   6  -2   1 1415.42   58.44   4
   6   2   1 1554.49   58.96   4
   8  -2   1 24.9028  1.7064   4
   8  -2   1 24.5416  2.3415   7
   8   2   1 24.0801  2.1793   4
  10  -2   1 114.044   5.120   4
  10  -2   1 95.4091  5.5217   7
  10   2   1 120.413   5.766   4
  12  -2   1 314.898  12.948   4
  12  -2   1 298.401  13.358   7
  12   2   1 311.062  13.548   4
  14  -2   1 196.040   8.888   4
  14  -2   1 198.031   9.338   7
  14   2   1 208.518   9.573   4
  16  -2   1 287.475  13.065   7
  16  -2   1 300.821  12.683   4
  16   2   1 282.843  12.004   2
  16   2   1 291.414  13.270   4
  16   2   1 292.815  12.251   7
  18  -2   1 88.8871  4.8037   4
  18  -2   1 79.9521  5.1665   7
  18  -2   1 75.7921  4.9283   5
  18   2   1 87.8936  4.9193   8
  18   2   1 78.2351  5.2669   4
  18   2   1 77.9268  4.4578   2
  20  -2   1 0.51323 1.71058   5
  20  -2   1 1.63011 0.91117   2
  20  -2   1 -0.0488  1.4356   4
  20  -2   1 3.02353 2.07363   7
  20   2   1 0.76583 1.82813   3
  20   2   1 1.18215 1.98261   4
  20   2   1 1.05707 1.70912   8
  20   2   1 2.63061 1.63871   2
 -22  -2  -1 11.3713  2.4778   3
  22  -2   1 8.33159 1.32756   2
  22  -2   1 12.1467  2.2472   4
  22  -2   1 9.73246 1.81098   8
  22  -2   1 14.4455  2.6732   7
  22  -2   1 8.99820 2.43319   5
  22   2   1 6.46133 2.21351   4
  22   2   1 8.94750 2.04577   2
  22   2   1 7.87698 2.08129   8
  24  -2   1 31.4099  2.8781   8
  24  -2   1 28.8377  2.2976   2
  24  -2   1 32.1850  3.7237   7
  24  -2   1 30.8786  3.4652   4
  24  -2   1 27.7368  3.4714   5
  24   2   1 32.7250  3.5336   8
  24   2   1 28.1840  3.1306   2
  24   2   1 30.3387  3.9144   4
  26  -2   1 83.6259  4.2330   2
  26  -2   1 81.0946  5.5276   5
  26  -2   1 74.3585  5.5779   7
  26  -2   1 73.9257  5.3626   4
  26   2   1 77.2808  5.3721   8
  26   2   1 75.4397  5.9454   4
  26   2   1 73.9639  4.9884   2
  28  -2   1 0.41471 2.27215   5
  28  -2   1 -0.3655  1.4530   2
  28  -2   1 1.80634 1.58587   2
  28  -2   1 1.99239 2.32695   7
  28   2   1 3.61225 2.94647   4
  28   2   1 -0.0430  2.1039   8
  28   2   1 -0.9351  1.8756   2
  30  -2   1 6.76544 2.82048   7
  30  -2   1 6.43017 2.91461   5
  30  -2   1 6.85745 1.89004   2
  30   2   1 4.06003 2.35572   2
  30   2   1 7.52513 2.66350   8
  32  -2   1 2.39169 2.65403   5
  32  -2   1 1.08416 2.61752   7
  32  -2   1 -0.3241  1.8157   2
  32   2   1 -0.8529  2.3961   2
  32   2   1 1.02199 2.31772   8
  34  -2   1 27.5643  4.5247   7
  34  -2   1 30.2162  3.3972   2
  34   2   1 33.0319  4.4074   8
  34   2   1 27.7429  4.0435   2
  36  -2   1 24.2363  3.3627   2
  36   2   1 20.3979  3.7084   2
  36   2   1 26.9333  4.2801   8
  38  -2   1 -0.0545  2.2170   2
  38   2   1 0.36806 2.56173   2
  38   2   1 -4.9555  2.4465   8
  40  -2   1 2.06733 2.54980   2
  40   2   1 0.36021 2.53968   2
  40   2   1 -1.2275  2.5539   8
  42  -2   1 1.17635 2.63795   2
  42   2   1 3.90709 2.86151   2
  41  -3  -1 14.0204  2.9294   2
  41   3  -1 13.5161  3.8284   8
  41   3  -1 4.91873 3.02285   2
  39  -3  -1 13.8679  3.0016   2
  39   3  -1 11.3568  3.3603   2
  39   3  -1 18.0388  3.8881   8
  37  -3  -1 16.1122  2.9483   2
  37   3  -1 15.4824  3.5178   2
  37   3  -1 17.0944  3.7330   8
  35  -3  -1 124.599   6.885   2
  35  -3  -1 129.343   8.707   5
  35   3  -1 120.483   8.090   8
  35   3  -1 128.993   7.781   2
  33  -3  -1 6.35840 2.23756   2
  33  -3  -1 0.57831 2.68471   5
  33   3  -1 7.56235 2.92166   2
  33   3  -1 -2.0215  2.3092   8
  31  -3  -1 111.595   5.675   2
  31  -3  -1 100.088   7.162   5
  31   3  -1 105.704   6.758   2
  31   3  -1 90.9360  6.7799   8
  29  -3  -1 101.988   7.376   7
  29  -3  -1 111.566   5.633   2
  29  -3  -1 113.992   7.318   5
 -29  -3   1 116.628   7.181   3
  29   3  -1 105.920   6.978   8
  29   3  -1 107.245   6.694   2
  27  -3  -1 51.6701  5.0682   7
 -27  -3   1 64.7500  5.1618   3
  27  -3  -1 58.5043  5.0298   5
  27  -3  -1 59.2404  3.5424   2
  27   3  -1 64.7674  4.7478   2
  27   3  -1 56.0668  5.1594   8
  27   3  -1 56.4857  5.2900   4
  25  -3  -1 27.8901  2.3408   2
  25  -3  -1 25.8656  3.7650   7
 -25  -3   1 25.3027  3.5846   3
  25  -3  -1 32.9349  3.8237   5
  25   3  -1 25.6513  3.3590   2
  25   3  -1 27.2358  3.8178   4
  25   3  -1 25.5132  3.4860   8
  23  -3  -1 0.31484 1.92551   5
  23  -3  -1 1.69094 1.08660   2
 -23  -3   1 1.36551 2.17817   3
  23  -3  -1 2.60683 2.05612   7
  23  -3  -1 0.91023 1.09165   2
  23   3  -1 1.61939 2.01431   8
  23   3  -1 1.10734 1.98539   2
  23   3  -1 2.54734 2.20564   4
  21  -3  -1 343.529  16.003   5
  21  -3  -1 359.488  13.262   2
  21  -3  -1 334.913  15.796   7
 -21  -3   1 336.092  15.336   3
  21   3  -1 347.051  14.714   2
  21   3  -1 353.867  16.181   4
  21   3  -1 347.313  14.981   8
  19  -3  -1 13.6696  2.6795   7
 -19  -3   1 17.7503  2.7489   3
  19  -3  -1 17.3983  2.7105   5
  19  -3  -1 17.0937  2.1968   4
  19   3  -1 17.2882  2.5008   2
  19   3  -1 16.8363  2.7304   4
  17  -3  -1 90.8016  4.6746   4
 -17  -3   1 93.1042  5.4016   1
  17  -3  -1 83.8512  5.2915   7
  17  -3  -1 86.2950  5.3368   5
  17   3  -1 89.0591  4.9469   2
  17   3  -1 80.5627  5.2879   4
  17   3  -1 85.2829  5.2576   3
  15  -3  -1 50.2490  2.9772   4
  15  -3  -1 48.9855  3.5912   7
 -15  -3   1 41.5199  3.5745   1
  15   3  -1 46.8526  3.6390   4
  13  -3  -1 733.128  29.652   4
 -13  -3   1 712.594  32.698   6
 -13  -3   1 739.372  30.579   1
  13  -3  -1 750.727  30.405   7
  13   3  -1 766.437  30.575   4
  11  -3  -1 338.742  13.583   4
 -11  -3   1 309.446  14.374   1
 -11  -3   1 333.303  15.465   6
  11  -3  -1 331.649  14.338   7
  11   3  -1 343.464  14.503   4
   9  -3  -1 -0.1855  0.7299   4
   9  -3  -1 3.41996 1.51717   7
  -9  -3   1 -1.5999  0.6913   6
   9   3  -1 1.86505 1.50152   4
   7  -3  -1 325.869  13.828   7
  -7  -3   1 315.597  14.937   6
   7  -3  -1 345.407  12.954   4
  -7   3   1 321.430  12.918   4
   7   3  -1 319.915  13.813   4
   5  -3  -1 607.414  24.041   7
  -5  -3   1 577.771  25.970   6
   5   3  -1 591.291  24.043   4
  -3  -3   1 422.945  20.273   6
   3  -3  -1 481.022  18.183   4
   3   3  -1 482.825  18.799   4
   1  -3  -1 30.1775  2.1967   6
   1  -3  -1 32.3960  1.9557   6
  -1  -3   1 32.0755  2.1969   6
   1   3  -1 33.5768  2.0360   4
  -1   3   1 33.9389  1.6868   4
   1   3  -1 32.0559  2.3161   6
   1  -3   1 302.643  13.543   6
  -1   3  -1 324.856  13.849   6
   1   3   1 318.025  12.816   4
  -3   3  -1 7.05246 0.72207   4
  -3   3  -1 9.20230 0.75917   4
   3   3   1 6.21742 1.20776   4
   5  -3   1 1718.85   71.25   7
   5   3   1 1889.18   71.33   4
   7  -3   1 66.9550  3.0320   4
   7  -3   1 68.5340  3.9752   7
   7   3   1 64.8202  3.7820   4
   9  -3   1 320.005  12.543   4
  -9  -3  -1 290.645  13.424   1
   9  -3   1 288.458  13.337   7
   9   3   1 331.603  13.412   4
  11  -3   1 528.584  22.132   7
  11  -3   1 555.319  21.325   4
 -11  -3  -1 494.129  22.270   1
  11   3   1 536.318  22.174   4
  13  -3   1 77.9858  3.8090   4
 -13  -3  -1 75.4594  4.6250   1
  13  -3   1 68.7977  4.4388   7
  13   3   1 73.4987  4.6460   4
 -15  -3  -1 363.906  16.211   1
  15  -3   1 334.822  16.087   7
  15  -3   1 401.003  15.506   4
  15   3   1 372.754  16.305   4
 -17  -3  -1 3.96722 1.89198   3
  17  -3   1 7.61159 1.58540   4
 -17  -3  -1 9.02369 2.20968   1
  17  -3   1 6.90886 2.15121   7
  17  -3   1 13.8177  2.3375   5
  17   3   1 7.72959 2.12092   4
  17   3   1 9.67075 2.07211   8
  17   3   1 6.46573 2.16086   3
  17   3   1 9.99350 1.97447   2
 -19  -3  -1 133.960   7.088   3
  19  -3   1 129.726   7.126   5
  19  -3   1 120.782   6.488   4
  19  -3   1 134.369   7.382   7
  19   3   1 133.527   6.680   2
  19   3   1 132.543   7.424   4
  19   3   1 141.086   7.080   8
  19   3   1 126.867   6.958   3
  21  -3   1 55.8123  4.6463   7
 -21  -3  -1 54.6720  4.3259   3
  21  -3   1 54.2195  2.5443   2
  21  -3   1 51.9222  4.3129   5
  21   3   1 54.8993  4.3379   8
  21   3   1 48.5989  4.0801   3
  21   3   1 51.8155  3.9595   2
  21   3   1 48.7027  4.5527   4
  23  -3   1 111.182   6.924   7
  23  -3   1 112.609   4.859   2
  23  -3   1 123.655   6.922   5
 -23  -3  -1 114.614   6.719   3
  23   3   1 107.757   6.633   3
  23   3   1 109.327   6.304   2
  23   3   1 117.455   6.712   8
  23   3   1 105.831   7.050   4
  25  -3   1 354.920  16.632   5
 -25  -3  -1 360.593  16.022   3
  25  -3   1 349.521  16.378   7
  25  -3   1 358.243  13.755   2
  25   3   1 361.661  15.342   2
  25   3   1 339.741  15.464   8
  25   3   1 326.097  16.384   4
 -27  -3  -1 40.4633  4.2845   3
  27  -3   1 30.6412  4.0951   5
  27  -3   1 27.4628  2.4736   2
  27  -3   1 28.0083  4.0864   7
  27   3   1 34.3959  3.8833   2
  27   3   1 30.8004  4.3375   4
  27   3   1 36.2200  4.0970   8
  29  -3   1 142.627   8.411   7
  29  -3   1 127.030   6.289   2
  29  -3   1 141.381   8.261   5
  29  -3   1 126.835   6.302   2
  29   3   1 132.751   7.763   2
  29   3   1 140.269   8.158   8
  31  -3   1 100.804   7.252   7
  31  -3   1 107.983   7.244   5
  31  -3   1 98.7103  5.4370   2
  31   3   1 95.1118  7.0307   8
  31   3   1 122.313   7.191   2
  33  -3   1 63.9308  4.2593   2
  33  -3   1 60.1356  5.6750   5
  33  -3   1 62.3339  5.8008   7
  33   3   1 56.9097  5.6437   8
  33   3   1 55.8683  5.1460   2
  35  -3   1 92.7990  6.8767   5
  35  -3   1 96.8485  7.4939   7
  35  -3   1 83.3895  5.3091   2
  35   3   1 86.4922  6.7344   8
  35   3   1 75.7231  6.2705   2
  37   3   1 -2.3846  2.4870   2
  37   3   1 -3.5827  2.3822   8
  39  -3   1 100.851   5.955   2
  39   3   1 65.8075  6.2309   2
  39   3   1 79.3522  6.8075   8
  41  -3   1 4.38563 2.51304   2
  41   3   1 4.20021 3.01318   2
  41   3   1 2.19319 3.12045   8
  40  -4  -1 23.1332  3.2877   2
  40   4  -1 14.9093  3.9689   8
  40   4  -1 18.3595  3.9176   2
  38  -4  -1 321.525  13.692   2
  38   4  -1 286.808  14.850   2
  38   4  -1 327.616  15.633   8
  36  -4  -1 -0.1215  2.1140   2
  36  -4  -1 3.10737 3.03972   5
  36   4  -1 4.37229 2.79002   2
  36   4  -1 6.67726 3.05588   8
 -34  -4   1 117.788   7.964   3
  34  -4  -1 111.783   8.027   5
  34  -4  -1 117.326   6.276   2
  34   4  -1 118.923   7.571   2
  34   4  -1 106.557   7.658   8
  32  -4  -1 389.467  15.846   2
 -32  -4   1 399.185  18.361   3
  32  -4  -1 384.962  18.807   5
  32   4  -1 399.735  17.389   2
  32   4  -1 361.377  17.528   8
  30  -4  -1 5.56044 2.95501   7
  30  -4  -1 1.83472 1.78838   2
 -30  -4   1 0.82903 2.59895   3
  30  -4  -1 5.09320 2.76219   5
  30   4  -1 2.52426 2.40905   2
  30   4  -1 4.36051 2.69928   8
  28  -4  -1 548.698  24.497   5
  28  -4  -1 519.924  24.286   7
  28  -4  -1 560.848  20.858   2
 -28  -4   1 552.324  23.711   3
  28   4  -1 516.620  22.803   8
  28   4  -1 517.315  22.411   2
 -26  -4   1 250.515  12.422   3
  26  -4  -1 254.472  12.902   7
  26  -4  -1 237.782  12.825   5
  26   4  -1 265.916  11.943   2
  26   4  -1 246.055  12.169   8
  26   4  -1 249.784  12.900   4
 -24  -4   1 136.109   7.670   3
  24  -4  -1 128.500   7.946   7
  24  -4  -1 132.959   7.896   5
  24   4  -1 127.455   7.588   8
  24   4  -1 128.679   7.197   2
  24   4  -1 130.849   8.002   4
 -22  -4   1 773.422  30.893   3
  22  -4  -1 755.821  32.003   5
  22  -4  -1 737.895  31.547   7
  22   4  -1 741.557  29.455   2
  22   4  -1 722.057  29.630   8
  22   4  -1 716.642  31.694   4
 -20  -4   1 433.552  18.928   1
  20  -4  -1 404.067  18.970   5
  20  -4  -1 429.153  18.883   7
 -20  -4   1 413.326  18.286   3
  20   4  -1 418.634  18.976   4
  20   4  -1 420.553  17.507   2
 -18  -4   1 1001.37   39.31   1
 -18  -4   1 915.739  38.183   3
  18  -4  -1 885.770  38.930   7
  18  -4  -1 957.924  39.716   5
  18   4  -1 902.031  36.439   2
  18   4  -1 983.596  39.267   4
  18   4  -1 964.762  38.407   3
  16  -4  -1 890.569  37.657   5
  16  -4  -1 921.441  37.041   7
 -16  -4   1 847.352  36.165   3
 -16  -4   1 893.039  37.196   1
  16   4  -1 915.082  36.317   3
  16   4  -1 910.433  37.059   4
  14  -4  -1 29.0319  3.2710   7
 -14  -4   1 30.4944  3.2181   3
 -14  -4   1 30.2538  3.0799   1
  14  -4  -1 32.5449  3.1647   5
  14   4  -1 27.7622  3.2290   3
  14   4  -1 29.8281  2.9433   4
 -12  -4   1 1264.84   50.53   1
  12  -4  -1 1247.50   50.10   7
  12   4  -1 1217.40   50.12   4
  10  -4  -1 1630.33   64.73   7
 -10  -4   1 1581.87   65.23   1
 -10  -4   1 1625.47   69.94   6
  10   4  -1 1657.33   64.82   4
  -8  -4   1 156.258   8.209   6
   8  -4  -1 159.651   7.594   7
  -8  -4   1 158.283   7.686   1
   8   4  -1 158.424   7.496   4
   6  -4  -1 1729.40   68.24   7
  -6  -4   1 1738.86   73.78   6
  -6  -4   1 1724.34   68.90   1
   6   4  -1 1697.19   68.31   4
  -4  -4   1 277.666  14.337   6
   4  -4  -1 335.423  13.430   7
  -4  -4   1 322.630  13.683   1
   4   4  -1 329.178  13.280   4
   2  -4  -1 178.322   7.687   1
  -2  -4   1 173.882   7.991   1
  -2  -4   1 168.978   8.189   6
   2  -4  -1 175.701   7.670   6
   2  -4  -1 177.308   7.760   6
  -2   4   1 171.842   7.035   4
   2   4  -1 171.398   7.538   4
   0  -4  -1 2571.88  109.60   6
   0  -4   1 2535.86  102.58   1
   0  -4  -1 2572.83  102.53   1
   0  -4   1 2628.72  109.49   6
   0  -4  -1 2643.51  109.77   6
   0   4  -1 2643.35  109.85   6
   0   4  -1 2544.77  101.62   4
   0   4   1 2589.52  101.58   4
   2  -4   1 4.31846 1.38242   7
  -2  -4  -1 1.82144 1.27566   6
  -2  -4  -1 2.35351 1.26140   1
   2   4   1 2.95091 1.00889   4
  -2   4  -1 4.48362 0.74125   4
   4  -4   1 670.680  26.637   7
  -4  -4  -1 631.366  26.852   1
  -4   4  -1 649.425  25.676   4
   4   4   1 668.971  26.390   4
  -4   4  -1 649.163  25.654   4
   6  -4   1 656.575  26.801   7
  -6  -4  -1 644.735  27.025   1
   6   4   1 660.490  26.608   4
   8  -4   1 21.6599  2.5367   7
  -8  -4  -1 23.2213  2.6643   1
   8   4   1 18.4578  2.1980   4
 -10  -4  -1 1343.12   53.24   1
  10  -4   1 1275.96   52.64   7
  10  -4   1 1345.83   51.55   4
  10   4   1 1277.91   52.62   4
 -12  -4  -1 208.382   9.603   1
  12  -4   1 197.946   9.476   7
  12   4   1 181.400   9.245   4
  14  -4   1 289.102  14.040   7
 -14  -4  -1 336.352  14.236   1
 -14  -4  -1 288.903  13.614   3
  14  -4   1 321.518  14.171   5
  14   4   1 320.368  13.751   3
  14   4   1 306.973  13.999   4
 -16  -4  -1 313.066  13.932   1
  16  -4   1 288.427  13.853   5
 -16  -4  -1 301.888  13.520   3
  16  -4   1 312.299  14.042   7
  16   4   1 305.316  13.854   4
  16   4   1 287.510  12.995   8
  16   4   1 315.909  12.951   2
  16   4   1 282.553  13.463   3
  18  -4   1 183.849   9.765   7
 -18  -4  -1 173.345   9.247   3
  18  -4   1 194.298   9.628   5
 -18  -4  -1 207.462   9.749   1
  18   4   1 179.200   9.157   8
  18   4   1 189.567   9.319   3
  18   4   1 203.323   9.020   2
  18   4   1 171.907   9.419   4
 -20  -4  -1 472.683  21.028   3
  20  -4   1 525.130  21.878   7
  20  -4   1 491.645  21.766   5
  20   4   1 469.793  20.320   8
  20   4   1 473.840  21.615   4
  20   4   1 514.334  21.092   3
  20   4   1 479.763  20.061   2
  22  -4   1 170.112   9.224   7
  22  -4   1 160.388   8.964   5
 -22  -4  -1 168.763   8.831   3
  22   4   1 161.086   9.044   4
  22   4   1 164.258   8.696   3
  22   4   1 169.425   8.476   2
  22   4   1 164.977   8.736   8
  24  -4   1 14.6198  3.2384   7
  24  -4   1 11.2236  2.8146   5
 -24  -4  -1 14.3857  2.9676   3
  24   4   1 15.8943  3.0737   3
  24   4   1 12.8587  2.8947   4
  24   4   1 12.8550  2.8590   8
  24   4   1 16.9906  2.9912   2
  26  -4   1 29.8347  4.0263   5
  26  -4   1 42.5127  4.7288   7
 -26  -4  -1 32.9756  4.2698   3
  26   4   1 30.2594  4.0697   8
  26   4   1 37.8513  4.1857   2
  26   4   1 34.6262  4.4038   4
  28  -4   1 133.416   8.185   7
 -28  -4  -1 119.822   7.622   3
  28  -4   1 128.554   8.110   5
  28   4   1 113.899   7.541   8
  28   4   1 122.833   7.574   2
  30  -4   1 1.92933 2.59563   5
  30  -4   1 -0.1493  1.4501   2
 -30  -4  -1 4.36651 2.92330   3
  30  -4   1 1.27804 2.65125   7
  30  -4   1 1.51647 1.48207   2
  30   4   1 -0.3685  2.4514   2
  30   4   1 0.12312 2.51758   8
  32  -4   1 8.26332 3.26402   5
  32  -4   1 16.0604  3.6943   7
 -32  -4  -1 7.63517 3.07080   3
  32  -4   1 7.90713 2.00156   2
  32   4   1 5.62812 2.95142   8
  32   4   1 7.88828 3.20756   2
  34  -4   1 3.88250 3.13767   7
  34  -4   1 -0.1015  2.6349   5
  34  -4   1 0.00471 1.86691   2
  34   4   1 -0.7923  2.6204   2
  34   4   1 5.29387 3.06476   8
  36  -4   1 69.7701  4.7597   2
  36  -4   1 69.2305  6.4832   5
  36  -4   1 59.5710  6.9385   7
  36   4   1 73.6677  6.3973   8
  36   4   1 63.1839  5.7020   2
  38  -4   1 -2.2992  2.1725   2
  38  -4   1 -4.7556  2.6835   5
  38   4   1 -1.1229  2.8161   8
  38   4   1 2.42668 2.92509   2
  40  -4   1 0.56323 2.39522   2
  40   4   1 -1.9028  2.8871   8
  40   4   1 1.54729 2.94010   2
  39  -5  -1 13.7990  4.1612   5
  39   5  -1 14.3470  3.8892   8
  39   5  -1 15.3761  3.8137   2
  37  -5  -1 17.1580  4.1196   5
 -37  -5   1 14.1442  3.8877   3
  37   5  -1 21.8870  4.0809   2
  37   5  -1 18.6204  3.9754   8
 -35  -5   1 23.4633  4.3792   3
  35  -5  -1 19.5354  4.1777   5
  35   5  -1 18.6180  3.8343   2
  35   5  -1 9.31285 3.32374   8
  33  -5  -1 171.768  10.324   5
 -33  -5   1 168.801  10.128   3
  33   5  -1 163.518   9.441   2
  33   5  -1 176.014   9.992   8
  31  -5  -1 105.422   7.566   5
  31  -5  -1 101.047   7.884   7
 -31  -5   1 112.925   7.720   3
  31   5  -1 96.3640  7.2577   8
  31   5  -1 108.173   7.175   2
  29  -5  -1 54.0605  5.4052   5
 -29  -5   1 57.7089  5.7672   3
  29  -5  -1 56.1154  6.0568   7
  29   5  -1 58.4213  5.1369   2
  29   5  -1 44.3886  5.1320   8
  27  -5  -1 6.15857 2.95948   5
  27  -5  -1 7.27911 3.15850   7
 -27  -5   1 1.33385 2.52779   3
  27   5  -1 5.16874 2.52741   2
  27   5  -1 2.91988 2.55778   8
  25  -5  -1 75.2967  5.8549   5
  25  -5  -1 71.3264  5.8572   7
 -25  -5   1 83.8118  6.0178   3
  25   5  -1 82.0728  5.7004   2
  25   5  -1 70.8923  5.7301   8
  25   5  -1 83.6404  6.1157   4
  23  -5  -1 298.972  14.575   7
  23  -5  -1 278.678  14.357   5
 -23  -5   1 284.642  13.998   3
  23   5  -1 291.372  13.578   8
  23   5  -1 312.124  13.423   2
  23   5  -1 307.740  14.558   4
  21  -5  -1 -0.1758  2.0316   5
 -21  -5   1 3.48003 2.30429   3
 -21  -5   1 0.66946 2.28147   1
  21  -5  -1 -2.1004  2.1262   7
  21   5  -1 1.93697 2.09738   2
  21   5  -1 4.01679 2.29736   4
  21   5  -1 0.68082 2.29481   3
  19  -5  -1 14.1227  3.0639   7
 -19  -5   1 17.2372  2.9671   1
  19  -5  -1 17.0975  2.7681   5
 -19  -5   1 16.8363  2.9886   3
  19   5  -1 15.4222  2.9134   4
  19   5  -1 11.4380  2.8198   3
  17  -5  -1 29.8254  3.6619   7
 -17  -5   1 24.7679  3.4172   1
  17  -5  -1 24.7178  3.2642   5
 -17  -5   1 22.3671  3.2017   3
  17   5  -1 26.9065  3.3756   4
  17   5  -1 24.4947  3.3308   3
 -15  -5   1 560.695  24.175   3
 -15  -5   1 598.902  24.908   1
  15  -5  -1 584.619  24.749   7
  15  -5  -1 586.381  25.160   5
  15   5  -1 596.921  24.703   4
  15   5  -1 534.904  24.142   3
 -13  -5   1 98.1471  6.0316   1
  13  -5  -1 102.780   6.039   7
 -13  -5   1 98.0201  5.8571   3
  13  -5  -1 101.606   5.904   5
  13   5  -1 97.8844  5.8867   3
  13   5  -1 101.596   5.840   4
 -11  -5   1 246.917  11.257   1
  11  -5  -1 234.471  11.007   7
  11  -5  -1 235.483   9.782   1
 -11  -5   1 226.433  10.872   3
  11  -5  -1 221.125  11.024   5
  11   5  -1 251.130  11.040   3
  11   5  -1 236.247  10.908   4
   9  -5  -1 2.34450 0.96406   1
   9  -5  -1 3.88485 1.76040   7
  -9  -5   1 1.10153 1.65659   1
   9   5  -1 6.70171 1.77967   4
  -7  -5   1 337.723  14.741   1
   7  -5  -1 334.767  14.456   7
   7  -5  -1 337.536  13.806   1
  -7  -5   1 354.481  15.694   6
   7   5  -1 300.806  14.157   4
  -5  -5   1 44.3266  3.3511   6
   5  -5  -1 39.7157  2.6330   1
  -5  -5   1 46.0808  3.3535   1
   5  -5  -1 36.8171  3.0549   7
   5   5  -1 40.5635  2.8653   4
  -3  -5   1 108.136   5.850   6
   3  -5  -1 115.958   5.640   7
  -3  -5   1 109.996   5.861   1
   3  -5  -1 115.193   5.475   1
   3   5  -1 113.013   5.336   4
  -1  -5   1 547.797  24.050   6
   1  -5  -1 565.376  22.539   7
   1  -5  -1 528.325  23.796   6
  -1  -5   1 562.472  23.054   1
   1  -5  -1 548.741  23.932   6
   1  -5  -1 575.731  22.902   1
  -1  -5   1 574.954  22.524   7
  -1   5   1 533.491  21.993   4
   1  -5   1 544.275  23.603   6
   1  -5   1 561.329  22.661   7
   1  -5   1 552.875  23.601   6
  -1  -5  -1 515.856  22.939   1
   1  -5   1 579.814  22.923   1
  -1  -5  -1 573.799  24.099   6
  -1  -5  -1 577.877  24.331   6
   1   5   1 522.057  22.231   4
  -3  -5  -1 121.818   6.767   6
  -3  -5  -1 133.060   6.592   1
   3  -5   1 126.553   6.358   7
   3  -5   1 137.110   6.255   1
   3   5   1 128.946   6.007   4
  -5  -5  -1 28.1261  2.6584   1
   5  -5   1 27.3070  2.2331   1
   5  -5   1 27.6355  2.6725   7
  -5  -5  -1 32.7453  2.8923   6
   5   5   1 24.3480  2.2455   4
  -7  -5  -1 794.914  34.266   1
   7  -5   1 824.797  33.879   7
   7  -5   1 826.286  33.275   1
  -7  -5  -1 832.585  36.492   6
   7   5   1 865.152  33.678   4
  -9  -5  -1 115.037   6.429   3
   9  -5   1 123.523   6.697   5
  -9  -5  -1 117.917   6.827   1
   9  -5   1 134.855   5.658   1
   9  -5   1 124.419   6.687   7
   9   5   1 129.873   6.464   4
  11  -5   1 251.454  11.716   7
 -11  -5  -1 244.317  11.737   1
 -11  -5  -1 257.877  11.379   3
  11  -5   1 242.972  11.802   5
  11   5   1 249.176  11.477   4
  11   5   1 246.153  11.411   3
  13  -5   1 12.2546  2.6167   7
 -13  -5  -1 9.96017 2.24267   3
  13  -5   1 10.6412  2.3974   5
 -13  -5  -1 11.9113  2.3544   1
  13   5   1 9.04397 2.25649   3
  13   5   1 13.8272  2.4135   4
  15  -5   1 87.9217  6.0303   7
  15  -5   1 93.3377  5.8235   5
 -15  -5  -1 94.7613  5.7463   3
 -15  -5  -1 99.0288  6.0515   1
  15   5   1 103.180   5.993   4
  15   5   1 91.1631  5.8412   3
  17  -5   1 230.946  11.376   7
  17  -5   1 223.834  10.980   5
 -17  -5  -1 231.886  11.164   1
 -17  -5  -1 225.184  10.742   3
  17   5   1 206.381  10.820   4
  17   5   1 215.654  10.356   8
  17   5   1 212.701  10.739   3
 -19  -5  -1 12.6418  2.8072   1
  19  -5   1 9.33765 2.60066   5
 -19  -5  -1 11.7318  2.6575   3
  19  -5   1 10.2679  2.7574   7
  19   5   1 8.86046 2.63464   3
  19   5   1 11.9016  2.6274   8
  19   5   1 9.47140 2.48286   2
  19   5   1 8.84912 2.57306   4
  21  -5   1 115.969   7.264   5
  21  -5   1 114.581   7.507   7
 -21  -5  -1 118.060   7.147   3
  21   5   1 120.135   6.879   2
  21   5   1 127.670   7.317   4
  21   5   1 127.488   7.216   8
  21   5   1 114.279   7.110   3
 -23  -5  -1 13.6674  2.9532   3
  23  -5   1 11.2230  2.8907   5
  23  -5   1 15.8488  3.3607   7
  23   5   1 8.28418 2.86912   4
  23   5   1 10.2997  2.8037   2
  23   5   1 8.75790 2.70018   8
  23   5   1 8.67325 2.82116   3
  25  -5   1 52.9583  5.5416   7
 -25  -5  -1 53.4560  4.9810   3
  25  -5   1 51.7472  5.0104   5
  25   5   1 59.4935  5.1368   8
  25   5   1 53.8153  4.7888   2
  25   5   1 46.3442  5.0709   3
  25   5   1 59.2042  5.2111   4
  27  -5   1 166.470  10.180   7
  27  -5   1 182.761  10.287   5
 -27  -5  -1 187.456  10.088   3
  27   5   1 187.915   9.775   2
  27   5   1 181.678  10.032   8
  29  -5   1 25.6830  4.2762   5
 -29  -5  -1 24.4723  4.0340   3
  29  -5   1 17.8561  3.9645   7
  29   5   1 26.8729  4.1010   8
  29   5   1 28.1279  4.2296   2
  31  -5   1 64.1799  6.1192   5
 -31  -5  -1 85.1368  6.6207   3
  31  -5   1 66.9498  6.2481   7
  31   5   1 76.1168  6.2360   8
  31   5   1 73.1805  5.9221   2
  33  -5   1 20.0538  4.0623   5
  33  -5   1 22.9646  4.3560   7
 -33  -5  -1 20.3999  4.0731   3
  33   5   1 20.8046  3.9386   2
  33   5   1 17.5331  3.8510   8
  35  -5   1 20.8324  4.4487   7
 -35  -5  -1 16.9304  4.0234   3
  35  -5   1 16.3616  4.0167   5
  35   5   1 11.2206  3.5830   8
  35   5   1 20.6373  4.0123   2
  37  -5   1 91.5369  7.4199   5
 -37  -5  -1 88.1250  7.2874   3
  37   5   1 80.7521  6.7623   2
  37   5   1 98.5487  7.3445   8
  39  -5   1 4.00790 3.22322   5
  39   5   1 12.1947  3.5610   2
  39   5   1 5.47890 3.42996   8
 -38  -6   1 41.2380  5.5004   3
  38  -6  -1 36.0445  5.4711   5
  38   6  -1 32.3639  4.8141   8
 -36  -6   1 2.18288 3.14545   3
  36  -6  -1 -2.0143  2.7982   5
  36   6  -1 0.17273 2.78018   8
 -34  -6   1 162.539   9.832   3
  34  -6  -1 163.380  10.152   5
  34   6  -1 147.354   9.466   8
  32  -6  -1 160.691   9.934   5
 -32  -6   1 138.773   9.325   3
  32   6  -1 167.277   9.571   8
 -30  -6   1 3.14695 2.94385   3
  30  -6  -1 -1.6466  2.8975   7
  30  -6  -1 5.25478 3.15026   5
  30   6  -1 0.21974 2.51542   8
 -28  -6   1 58.8863  5.7658   3
  28  -6  -1 72.1578  6.2514   5
  28  -6  -1 69.2995  6.4631   7
  28   6  -1 75.2673  6.1215   8
 -26  -6   1 225.721  11.497   3
  26  -6  -1 202.044  11.457   5
  26  -6  -1 206.161  11.854   7
  26   6  -1 207.398  11.065   8
  24  -6  -1 241.210  12.312   5
 -24  -6   1 224.432  11.828   3
  24  -6  -1 222.261  12.288   7
  24   6  -1 233.239  12.007   4
  24   6  -1 223.966  11.388   8
 -22  -6   1 324.948  15.980   1
  22  -6  -1 313.974  15.761   5
  22  -6  -1 317.673  15.852   7
 -22  -6   1 343.966  15.569   3
  22   6  -1 328.982  15.621   4
  20  -6  -1 198.658  10.383   7
  20  -6  -1 184.068   9.992   5
 -20  -6   1 182.687  10.092   1
 -20  -6   1 168.663   9.669   3
  20   6  -1 182.363   9.857   4
  20   6  -1 191.588   9.996   3
  18  -6  -1 68.2592  5.5369   7
 -18  -6   1 64.0746  5.2364   3
  18  -6  -1 79.9085  5.5355   5
 -18  -6   1 69.5381  5.4429   1
  18   6  -1 68.2979  5.1980   4
  18   6  -1 74.2768  5.4771   3
 -16  -6   1 412.047  18.077   3
  16  -6  -1 390.891  18.585   5
  16  -6  -1 425.488  18.569   7
 -16  -6   1 412.961  18.574   1
  16   6  -1 388.575  17.996   3
  16   6  -1 412.098  18.287   4
 -14  -6   1 12.6459  2.6533   3
  14  -6  -1 8.91110 2.46081   5
 -14  -6   1 14.4615  2.4512   2
 -14  -6   1 13.0450  2.7112   1
  14  -6  -1 13.2789  2.8141   7
  14   6  -1 11.3467  2.4398   4
  14   6  -1 10.5240  2.6672   3
 -12  -6   1 549.927  26.179   1
 -12  -6   1 595.110  25.626   3
  12  -6  -1 649.750  26.673   5
 -12  -6   1 658.399  24.454   2
  12  -6  -1 593.614  26.124   7
  12   6  -1 609.535  25.706   3
  12   6  -1 642.808  26.008   4
  10  -6  -1 321.963  11.980   2
 -10  -6   1 309.681  13.167   2
 -10  -6   1 314.076  14.388   1
  10  -6  -1 309.096  14.451   5
  10  -6  -1 317.019  13.179   1
 -10  -6   1 318.529  14.068   3
  10  -6  -1 318.383  14.242   7
  10   6  -1 310.428  14.077   3
  10   6  -1 286.891  13.838   4
   8  -6  -1 27.0627  3.0693   7
  -8  -6   1 22.1369  2.8855   3
  -8  -6   1 23.6891  2.6056   2
  -8  -6   1 22.2601  2.9915   1
   8  -6  -1 23.4497  2.2480   1
   8  -6  -1 22.9716  1.6467   2
   8  -6  -1 24.2256  3.0843   5
   8   6  -1 23.4545  3.1938   3
   8   6  -1 24.9546  2.6884   4
  -6  -6   1 917.482  39.580   6
  -6  -6   1 918.956  37.292   1
   6  -6  -1 873.409  33.765   2
  -6  -6   1 867.016  34.525   2
   6  -6  -1 876.524  36.726   7
  -6  -6   1 911.531  36.167   3
   6  -6  -1 917.917  37.810   5
   6  -6  -1 995.084  36.630   1
   6   6  -1 847.550  36.469   4
   4  -6  -1 1.54089 1.06668   2
   4  -6  -1 5.15368 1.72929   7
  -4  -6   1 3.40729 1.44748   2
   4  -6  -1 2.66349 1.53101   1
  -4  -6   1 2.85195 1.70123   1
  -4  -6   1 1.30350 1.40736   6
  -2  -6   1 263.780  10.688   2
   2  -6  -1 257.109  10.437   2
  -2  -6   1 257.872  11.741   1
  -2  -6   1 248.720  11.788   6
   2  -6  -1 258.120  11.538   1
   0  -6  -1 911.256  39.713   6
   0  -6   1 920.640  39.576   6
   0  -6   1 948.341  37.932   1
   0  -6  -1 935.462  35.116   2
   0  -6  -1 877.962  39.832   6
   0  -6   1 933.640  39.575   6
   0  -6   1 985.489  35.180   2
   0  -6  -1 918.052  37.971   1
  -2  -6  -1 201.120  10.017   6
   2  -6   1 205.760   9.540   1
  -2  -6  -1 202.142   9.843   1
   2  -6   1 209.041   8.728   2
  -2  -6  -1 210.613   9.793   6
  -2  -6  -1 210.884   8.907   2
   2  -6   1 206.595   9.467   7
   2  -6   1 211.990  10.132   5
  -4  -6  -1 306.616  14.102   1
  -4  -6  -1 314.462  14.664   6
   4  -6   1 315.409  12.317   2
   4  -6   1 317.834  13.732   7
   4  -6   1 305.912  14.317   5
   4  -6   1 319.834  13.526   1
  -4  -6  -1 300.687  12.910   2
  -6  -6  -1 336.650  13.454   2
  -6  -6  -1 317.735  14.117   3
   6  -6   1 328.728  12.637   2
   6  -6   1 324.205  14.804   5
   6  -6   1 342.971  13.950   1
  -6  -6  -1 297.720  14.654   1
   6  -6   1 329.965  14.461   7
   6   6   1 318.152  14.016   4
  -8  -6  -1 24.6816  2.6596   2
   8  -6   1 22.5953  1.6234   2
  -8  -6  -1 23.7937  2.9301   3
  -8  -6  -1 22.8954  2.9708   1
   8  -6   1 22.1658  2.7863   5
   8  -6   1 27.2974  3.1656   7
   8  -6   1 20.6401  2.0983   1
   8   6   1 22.6455  2.5955   4
   8   6   1 23.7883  3.1939   3
 -10  -6  -1 201.326   9.097   2
 -10  -6  -1 193.845   9.885   1
  10  -6   1 194.173   9.978   7
 -10  -6  -1 189.062   9.528   3
  10  -6   1 200.621   7.749   2
  10  -6   1 208.214  10.181   5
  10  -6   1 212.990   8.706   1
  10   6   1 195.658   9.745   3
  10   6   1 192.291   9.482   4
  12  -6   1 646.895  27.752   7
 -12  -6  -1 660.342  27.031   3
 -12  -6  -1 668.533  25.730   2
  12  -6   1 580.559  28.054   5
 -12  -6  -1 671.698  27.932   1
  12   6   1 663.052  27.180   3
  12   6   1 670.482  27.346   4
  14  -6   1 6.67592 2.27649   5
 -14  -6  -1 4.11245 2.17871   3
 -14  -6  -1 12.3543  2.3583   2
 -14  -6  -1 7.19603 2.33759   1
  14  -6   1 11.1753  2.8049   7
  14   6   1 6.17600 2.23901   4
  14   6   1 8.52837 2.53176   3
 -16  -6  -1 7.57922 2.46138   1
 -16  -6  -1 6.51615 2.34712   3
  16  -6   1 8.88507 2.41126   5
  16  -6   1 9.33915 2.80132   7
  16   6   1 3.21735 2.28976   4
  16   6   1 5.73706 2.66994   3
  18  -6   1 24.4346  3.3350   5
 -18  -6  -1 15.4514  3.0327   3
 -18  -6  -1 19.7135  3.2501   1
  18  -6   1 21.9596  3.6332   7
  18   6   1 15.8279  3.0064   4
  18   6   1 19.1681  3.1405   8
  18   6   1 14.5582  3.0827   3
  20  -6   1 6.39171 2.81126   7
 -20  -6  -1 5.41335 2.72104   1
  20  -6   1 12.2718  2.9888   5
 -20  -6  -1 13.0993  2.9542   3
  20   6   1 7.55978 2.81364   3
  20   6   1 10.3529  2.8072   4
  20   6   1 8.65115 2.72381   8
  22  -6   1 68.7838  5.4947   5
  22  -6   1 73.3592  5.9005   7
 -22  -6  -1 61.7058  5.3741   3
  22   6   1 68.5568  5.5764   8
  22   6   1 67.0630  5.4972   4
  22   6   1 62.0333  5.3661   3
  24  -6   1 14.3079  3.6072   7
  24  -6   1 12.8839  3.1821   5
 -24  -6  -1 12.4420  3.1565   3
  24   6   1 11.8383  2.9973   8
  24   6   1 10.7698  3.1476   3
  26  -6   1 -0.8205  2.3368   5
  26  -6   1 -1.7062  2.5609   7
 -26  -6  -1 3.62428 2.73999   3
  26   6   1 2.64168 2.65488   3
  26   6   1 -1.1654  2.3820   8
 -28  -6  -1 43.1441  5.0175   3
  28  -6   1 27.2360  4.7310   7
  28  -6   1 36.4455  4.8160   5
  28   6   1 33.3690  4.5981   8
  30  -6   1 1.41804 2.78677   5
  30  -6   1 0.31531 2.84950   7
 -30  -6  -1 1.75611 2.74214   3
  30   6   1 2.37176 2.70285   8
  32  -6   1 38.5276  5.6696   7
  32  -6   1 34.9493  5.1683   5
 -32  -6  -1 55.4707  5.9313   3
  32   6   1 47.8754  5.3889   8
  34  -6   1 1.04026 2.99037   5
 -34  -6  -1 1.14405 2.81787   3
  34  -6   1 -3.9184  3.0708   7
  34   6   1 2.48443 2.75262   8
 -36  -6  -1 6.66671 3.48927   3
  36  -6   1 -3.1794  2.8880   5
  36   6   1 4.01987 3.12930   8
  38  -6   1 2.40088 3.21041   5
 -38  -6  -1 4.88025 3.35617   3
  38   6   1 3.88501 3.02165   8
  37  -7  -1 87.4601  7.4204   5
 -37  -7   1 71.6993  6.8485   3
  37   7  -1 84.2351  6.9113   8
 -35  -7   1 25.5602  4.3361   3
  35  -7  -1 26.8655  4.8018   5
  35   7  -1 28.4321  4.4976   8
  33  -7  -1 156.249  10.147   5
 -33  -7   1 160.448   9.775   3
  33   7  -1 157.035   9.669   8
 -31  -7   1 14.8887  3.5548   3
  31  -7  -1 8.06917 3.47258   5
  31   7  -1 6.13537 2.99987   8
  29  -7  -1 7.59778 3.39790   7
 -29  -7   1 3.80645 2.89063   3
  29  -7  -1 6.28783 3.23860   5
  29   7  -1 2.76818 2.75138   8
  27  -7  -1 43.6382  5.1714   5
 -27  -7   1 40.0207  5.0418   3
  27  -7  -1 44.5237  5.7749   7
  27   7  -1 36.5130  4.8128   8
 -25  -7   1 103.449   7.708   3
  25  -7  -1 119.106   8.049   5
  25  -7  -1 119.787   8.399   7
  25   7  -1 126.373   7.687   8
 -23  -7   1 42.8870  5.1887   1
  23  -7  -1 35.0831  4.5218   5
 -23  -7   1 37.6553  4.7401   3
  23  -7  -1 39.2779  5.2245   7
 -21  -7   1 118.981   7.490   3
  21  -7  -1 108.761   7.413   5
 -21  -7   1 114.210   7.711   1
  21  -7  -1 110.619   7.720   7
  21   7  -1 120.093   7.454   4
  21   7  -1 108.720   7.571   3
  19  -7  -1 10.5528  3.1444   7
 -19  -7   1 10.4770  2.8353   1
  19  -7  -1 10.7352  2.9520   5
 -19  -7   1 6.88490 2.74487   3
  19   7  -1 10.2256  3.1066   3
  19   7  -1 7.21285 2.56447   4
 -17  -7   1 2.93683 2.16401   1
  17  -7  -1 4.36623 2.61667   7
  17  -7  -1 3.25242 2.47485   5
 -17  -7   1 3.77614 2.38833   3
  17   7  -1 6.11460 2.37500   4
  17   7  -1 -1.7514  2.3259   3
  15  -7  -1 65.9991  5.5534   7
 -15  -7   1 70.4655  5.5117   1
  15  -7  -1 69.1842  5.3369   5
 -15  -7   1 77.7441  4.9783   2
 -15  -7   1 69.5070  5.2295   3
  15   7  -1 65.6673  5.3237   3
 -13  -7   1 119.461   7.147   3
  13  -7  -1 110.178   7.155   7
  13  -7  -1 123.985   5.156   2
 -13  -7   1 125.573   6.740   2
  13  -7  -1 131.929   7.411   5
 -13  -7   1 123.561   7.434   1
  13   7  -1 114.737   7.162   3
 -11  -7   1 364.319  17.104   1
  11  -7  -1 370.160  16.877   7
  11  -7  -1 366.566  14.401   2
 -11  -7   1 376.265  15.756   2
  11  -7  -1 376.557  17.278   5
 -11  -7   1 389.915  16.550   3
  11   7  -1 375.052  16.749   3
   9  -7  -1 55.6138  4.6087   5
  -9  -7   1 48.4075  4.3985   1
  -9  -7   1 56.1276  4.0190   2
  -9  -7   1 58.0565  4.5266   5
   9  -7  -1 56.9452  4.3820   7
  -9  -7   1 50.3951  4.3190   3
   9  -7  -1 60.7050  3.7998   1
   9  -7  -1 59.7828  3.0490   2
   9   7  -1 60.4731  4.7908   3
   7  -7  -1 2.22553 1.65117   1
  -7  -7   1 1.86409 1.99313   5
   7  -7  -1 -0.9381  1.8809   7
  -7  -7   1 2.54168 1.91888   1
   7  -7  -1 4.07590 2.00984   5
   7  -7  -1 0.19614 1.09614   2
  -7  -7   1 2.68774 1.75591   2
  -7  -7   1 5.43067 2.12845   3
   7   7  -1 6.64889 2.43084   3
   5  -7  -1 52.4771  3.1623   2
  -5  -7   1 52.6865  4.2155   5
  -5  -7   1 53.2592  3.7181   2
  -5  -7   1 52.3877  4.0781   3
  -5  -7   1 55.4427  3.9634   6
   5  -7  -1 48.2972  4.2362   5
  -5  -7   1 57.3633  4.2532   1
   5  -7  -1 55.2188  3.8946   1
   5   7  -1 50.2308  4.2353   3
  -3  -7   1 103.666   5.804   6
   3  -7  -1 112.070   6.260   5
  -3  -7   1 102.623   5.742   3
  -3  -7   1 109.595   6.502   5
  -3  -7   1 107.431   5.550   2
   3  -7  -1 110.187   5.276   2
   3  -7  -1 107.460   6.044   1
  -3  -7   1 119.821   6.415   1
  -1  -7   1 484.113  19.087   2
  -1  -7   1 477.928  20.932   6
   1  -7  -1 497.590  19.000   2
  -1  -7   1 505.706  20.775   1
  -1  -7   1 475.422  20.943   6
  -1  -7   1 487.642  21.271   5
   1  -7  -1 471.354  20.706   1
   1  -7  -1 468.466  21.085   5
   1  -7  -1 469.864  20.508   6
  -1  -7  -1 112.827   5.950   2
  -1  -7  -1 119.986   6.023   6
   1  -7   1 132.742   6.682   1
  -1  -7  -1 121.118   6.214   6
   1  -7   1 123.259   5.869   2
  -1  -7  -1 122.979   6.818   5
  -1  -7  -1 119.139   6.800   1
   1  -7   1 124.292   7.046   5
  -3  -7  -1 69.4832  5.0019   1
   3  -7   1 72.6052  4.1001   2
   3  -7   1 79.2263  4.7102   1
  -3  -7  -1 69.8610  4.6210   6
  -3  -7  -1 78.0897  4.4798   2
  -3  -7  -1 79.7652  4.7562   3
  -3  -7  -1 78.6257  4.5440   6
   3  -7   1 72.5918  5.2107   5
   5  -7   1 0.85416 1.83970   7
   5  -7   1 1.45977 1.94970   5
  -5  -7  -1 1.24001 1.46225   2
  -5  -7  -1 -0.7946  1.6684   3
  -5  -7  -1 0.51530 1.81088   1
   5  -7   1 0.99628 1.62525   1
   5  -7   1 2.01868 1.23989   2
   5   7   1 -0.7367  1.9267   3
  -7  -7  -1 250.046  11.836   1
   7  -7   1 240.241   9.891   2
  -7  -7  -1 236.528  11.326   3
  -7  -7  -1 248.540  10.810   2
   7  -7   1 239.321  11.892   5
   7  -7   1 240.080  10.903   1
   7  -7   1 245.565  11.698   7
   7   7   1 249.881  11.678   3
  -9  -7  -1 860.372  36.516   1
   9  -7   1 829.821  36.226   7
   9  -7   1 907.831  35.444   1
  -9  -7  -1 905.445  33.921   2
   9  -7   1 900.515  37.219   5
   9  -7   1 902.389  32.753   2
  -9  -7  -1 797.380  35.347   3
   9   7   1 865.425  35.690   3
  11  -7   1 544.477  24.834   5
 -11  -7  -1 553.840  23.686   3
 -11  -7  -1 557.479  24.457   1
 -11  -7  -1 568.762  22.600   2
  11  -7   1 567.960  24.438   7
  11  -7   1 573.973  21.182   2
  11   7   1 547.518  23.836   3
 -13  -7  -1 2.75046 2.13554   3
  13  -7   1 6.77808 2.57160   7
 -13  -7  -1 1.93661 2.02388   2
 -13  -7  -1 1.88252 2.25392   1
  13  -7   1 3.33004 2.06666   5
  13   7   1 4.21831 2.40700   3
  15  -7   1 74.9984  5.6528   5
 -15  -7  -1 78.3278  5.7538   1
 -15  -7  -1 79.7647  5.4749   3
  15  -7   1 76.7473  5.8126   7
  15   7   1 65.9218  5.5183   3
  17  -7   1 688.722  32.052   5
  17  -7   1 753.981  31.771   7
 -17  -7  -1 739.050  31.789   1
 -17  -7  -1 742.650  30.848   3
  17   7   1 737.427  31.283   4
  17   7   1 753.987  31.116   3
  19  -7   1 171.680   9.759   5
 -19  -7  -1 172.766   9.377   3
 -19  -7  -1 171.070   9.772   1
  19  -7   1 169.829   9.859   7
  19   7   1 167.723   9.090   8
  19   7   1 176.277   9.448   4
  19   7   1 163.738   9.363   3
 -21  -7  -1 677.308  28.218   3
  21  -7   1 633.553  29.292   5
  21  -7   1 672.999  29.107   7
 -21  -7  -1 695.371  29.155   1
  21   7   1 633.260  28.175   3
  21   7   1 626.740  27.137   8
  21   7   1 653.469  28.607   4
  23  -7   1 151.111   9.905   7
 -23  -7  -1 167.093   9.563   3
  23  -7   1 155.326   9.688   5
  23   7   1 172.269   9.447   8
  23   7   1 186.303   9.906   3
 -25  -7  -1 11.3147  3.3106   3
  25  -7   1 4.99344 3.37043   7
  25  -7   1 7.07816 3.04250   5
  25   7   1 8.14099 3.02083   8
  25   7   1 5.06022 3.23931   3
 -27  -7  -1 643.234  26.494   3
  27  -7   1 569.954  26.972   7
  27  -7   1 550.783  27.041   5
  27   7   1 595.492  25.312   8
 -29  -7  -1 -3.6113  2.6715   3
  29  -7   1 0.79309 3.00544   7
  29  -7   1 1.17872 2.72857   5
  29   7   1 0.23348 2.66428   8
  31  -7   1 157.046  10.361   5
  31  -7   1 158.593  10.645   7
 -31  -7  -1 156.979  10.039   3
  31   7   1 183.974  10.125   8
 -33  -7  -1 182.552  10.450   3
  33  -7   1 158.714  10.416   5
  33   7   1 141.137   9.504   8
  35  -7   1 54.9156  6.2817   5
 -35  -7  -1 45.2776  5.8534   3
  35   7   1 58.5778  6.0823   8
 -34  -8   1 11.9151  3.7725   3
  34  -8  -1 2.27663 3.04892   5
  34   8  -1 12.7550  3.4864   8
  32  -8  -1 2.99889 3.18195   5
 -32  -8   1 1.96923 2.78832   3
  32   8  -1 9.19337 3.30624   8
  30  -8  -1 3.54078 3.21812   5
 -30  -8   1 2.35592 2.85895   3
  30   8  -1 6.37037 3.02484   8
  28  -8  -1 -0.3364  2.7078   5
  26  -8  -1 -4.7912  2.9249   7
  26  -8  -1 3.84922 2.93303   5
 -26  -8   1 1.73018 2.58950   3
  26   8  -1 5.48856 2.82713   8
  24  -8  -1 8.17062 3.73340   7
 -24  -8   1 29.5562  4.2444   3
  24  -8  -1 7.75097 3.30937   5
  22  -8  -1 33.2621  4.6105   5
  22  -8  -1 35.1471  5.2270   7
  20  -8  -1 4.35544 2.66315   5
 -20  -8   1 10.4850  3.0248   3
 -20  -8   1 14.7070  3.4743   1
  20  -8  -1 4.43837 3.22921   7
  20   8  -1 14.0589  3.6061   3
 -18  -8   1 99.9962  7.1547   1
 -18  -8   1 120.855   7.133   3
  18   8  -1 102.574   7.311   3
 -16  -8   1 47.5486  5.1050   1
 -16  -8   1 53.5610  4.6807   3
  16   8  -1 49.0769  5.1920   3
 -14  -8   1 2.01344 2.31814   1
  14  -8  -1 2.29380 2.40290   5
 -14  -8   1 -0.8988  2.0986   3
  14  -8  -1 0.66879 1.18785   2
 -14  -8   1 5.44670 2.30154   2
  14  -8  -1 0.69722 2.59598   7
  14   8  -1 4.69935 2.74004   3
  12  -8  -1 -2.3017  1.1594   2
  12  -8  -1 2.04647 2.15848   5
  12  -8  -1 -1.3244  2.3495   7
  10  -8  -1 10.2813  1.7355   2
  10  -8  -1 13.8572  2.9629   5
   8  -8  -1 3.48121 1.37915   2
   8  -8  -1 1.77489 2.24261   5
  -8  -8   1 5.21154 2.31549   1
  -8  -8   1 4.58341 2.30969   3
   8  -8  -1 5.75511 1.95897   1
  -8  -8   1 5.76306 2.11298   2
   8   8  -1 6.41856 2.70089   3
  -6  -8   1 26.8799  3.2856   3
  -6  -8   1 30.1325  3.7135   1
   6  -8  -1 27.6475  3.1274   1
  -6  -8   1 28.5527  3.1854   2
  -4  -8   1 1.65089 1.72853   2
  -4  -8   1 2.44467 2.26288   5
  -4  -8   1 -0.0954  1.4521   6
  -4  -8   1 -0.4428  1.9260   1
   4  -8  -1 4.69047 2.01479   1
   2  -8  -1 143.036   7.669   1
  -2  -8   1 151.842   8.019   1
   2  -8  -1 146.829   8.004   5
  -2  -8   1 152.793   8.287   5
   2  -8  -1 147.516   6.963   2
  -2  -8   1 130.872   7.021   2
   0  -8   1 19.3069  2.5582   2
   0  -8   1 18.3652  2.9639   1
   0  -8   1 24.4683  3.5067   5
  -2  -8  -1 10.1707  2.1826   2
  -2  -8  -1 14.0939  2.6473   1
   2  -8   1 0.81262 1.94325   1
   2  -8   1 0.74624 1.59124   2
   2  -8   1 2.31992 2.22423   5
  -4  -8  -1 67.5621  4.9363   1
  -4  -8  -1 72.2414  4.5569   6
  -4  -8  -1 67.3849  4.6472   3
  -4  -8  -1 56.5878  4.3221   2
  -6  -8  -1 92.3216  5.5660   6
  -6  -8  -1 84.5556  5.2085   2
  -6  -8  -1 74.5874  5.6734   1
  -6  -8  -1 99.2638  5.6797   3
  -8  -8  -1 35.5677  3.8158   3
   8  -8   1 30.8534  2.6529   2
   8  -8   1 30.4238  3.9768   5
  -8  -8  -1 29.9142  3.7971   1
  -8  -8  -1 35.6149  3.5601   2
   8  -8   1 33.2878  3.2060   1
   8   8   1 36.3318  4.1407   3
  10  -8   1 11.7214  3.0405   5
  10  -8   1 8.50152 2.86374   7
 -10  -8  -1 22.9581  3.4420   1
  10  -8   1 12.2623  1.8006   2
  10   8   1 19.3302  3.4158   3
  12  -8   1 5.35681 2.69671   5
  12  -8   1 2.05093 1.30715   2
  12  -8   1 0.84814 2.39532   7
  12   8   1 24.1387  3.7579   3
  14  -8   1 9.53632 3.03187   7
  14  -8   1 7.51876 2.77293   5
 -14  -8  -1 11.2369  2.9011   3
 -14  -8  -1 11.9604  3.0338   1
 -14  -8  -1 10.9955  2.6172   2
  14   8   1 18.9751  3.5751   3
 -16  -8  -1 26.9239  4.0185   1
  16  -8   1 24.6730  4.0117   7
 -16  -8  -1 31.4829  4.0452   3
  16  -8   1 23.4151  3.6726   5
  18  -8   1 53.1951  5.6699   7
  18  -8   1 54.5634  5.2241   5
 -18  -8  -1 50.3588  5.3588   1
 -18  -8  -1 47.1621  5.1448   3
  18   8   1 50.5189  5.4462   3
  20  -8   1 8.23423 3.21205   5
  20  -8   1 10.6806  3.5621   7
 -20  -8  -1 6.17406 2.74170   3
 -20  -8  -1 10.1998  3.0568   1
  20   8   1 7.51121 2.81157   8
  20   8   1 8.62696 3.20488   3
  22  -8   1 6.26990 3.13204   5
 -22  -8  -1 8.79278 3.25199   1
 -22  -8  -1 7.54411 3.07741   3
  22  -8   1 4.77631 3.34238   7
  22   8   1 10.9958  3.4460   3
  22   8   1 1.92090 2.66417   8
 -24  -8  -1 6.73772 2.96261   3
  24  -8   1 5.55652 2.97400   5
  24  -8   1 4.10763 3.18568   7
  24   8   1 1.86249 2.57928   8
  24   8   1 5.51161 3.06659   3
  26  -8   1 0.69149 2.63771   5
  26  -8   1 2.82515 3.18228   7
 -26  -8  -1 5.65028 2.95577   3
  26   8   1 3.42200 3.08573   3
  26   8   1 1.17355 2.63032   8
  28  -8   1 9.00174 3.59441   5
 -28  -8  -1 9.57499 3.43081   3
  28  -8   1 6.26916 3.63317   7
  28   8   1 5.03766 2.93331   8
 -30  -8  -1 12.1065  3.9437   3
  30  -8   1 8.56968 3.43084   5
  30  -8   1 9.68564 3.99285   7
  30   8   1 9.12242 3.32678   8
 -32  -8  -1 0.33966 2.80452   3
  32  -8   1 -2.1391  2.9449   5
  32   8   1 -1.8110  2.4141   8
  34  -8   1 3.94073 3.36019   5
 -34  -8  -1 -0.6742  3.0696   3
  34   8   1 3.33206 2.95246   8
  31  -9  -1 8.04703 3.82110   5
 -31  -9   1 11.6642  3.4573   3
  31   9  -1 5.88312 3.00994   8
  29  -9  -1 6.15167 3.60111   5
 -29  -9   1 6.24118 3.34103   3
  29   9  -1 9.58222 3.18835   8
 -27  -9   1 34.2883  4.8342   3
  27  -9  -1 36.7872  5.1273   5
  27   9  -1 31.2669  4.6249   8
  25  -9  -1 45.3522  5.8943   5
 -25  -9   1 63.6096  6.7425   1
 -25  -9   1 56.2455  5.8000   3
  25   9  -1 55.7551  5.7011   8
 -23  -9   1 58.9309  6.5042   1
  23  -9  -1 69.3579  6.1686   5
 -23  -9   1 58.9144  5.6853   3
  21  -9  -1 33.3359  4.6523   5
  21  -9  -1 25.8098  4.8995   7
 -21  -9   1 28.7175  4.6338   1
 -21  -9   1 27.8517  4.2280   3
  19  -9  -1 5.12932 3.15450   7
 -19  -9   1 -2.1818  2.4606   3
  19  -9  -1 -0.6856  2.8035   5
 -19  -9   1 0.73193 2.72258   1
  19   9  -1 -1.1130  2.7772   3
  17  -9  -1 3.98755 3.15469   5
  17  -9  -1 10.4846  3.5168   7
 -17  -9   1 8.31236 3.04770   1
 -17  -9   1 5.52901 2.87278   3
  17   9  -1 7.11764 3.26781   3
  15  -9  -1 101.149   4.941   2
 -15  -9   1 95.4182  7.0608   1
  15  -9  -1 99.3177  7.1536   5
 -15  -9   1 97.6195  6.3656   2
 -15  -9   1 106.908   6.860   3
  15   9  -1 99.9581  7.2926   3
 -13  -9   1 15.2734  3.4891   1
  13  -9  -1 20.2694  3.7219   5
  13  -9  -1 20.0472  2.1890   2
 -13  -9   1 24.0692  3.5999   3
 -13  -9   1 21.4380  3.3794   2
  13   9  -1 20.9148  3.8052   3
  11  -9  -1 161.545   7.271   2
 -11  -9   1 176.677   8.887   3
 -11  -9   1 157.497   9.190   1
 -11  -9   1 143.457   8.266   2
  11  -9  -1 157.769   9.349   5
  11   9  -1 163.633   9.385   3
  -9  -9   1 0.95091 2.12241   2
  -9  -9   1 -0.5500  2.2370   3
   9  -9  -1 -0.2081  2.3869   5
  -9  -9   1 0.82499 2.18720   1
   9  -9  -1 -0.1437  1.7957   1
   9  -9  -1 1.92534 1.53013   2
   9   9  -1 0.87079 2.51174   3
  -7  -9   1 45.5108  4.2425   2
   7  -9  -1 46.6609  4.8764   5
   7  -9  -1 38.6951  3.1875   2
  -7  -9   1 38.8677  4.3342   1
   7  -9  -1 37.8668  3.7193   1
  -5  -9   1 13.3421  2.6046   2
   5  -9  -1 19.6878  3.0131   1
   5  -9  -1 15.5911  2.4094   2
  -5  -9   1 16.1294  3.1358   1
   5  -9  -1 14.9387  3.3779   5
  -5  -9   1 21.4129  3.5976   5
  -3  -9   1 48.6586  4.3278   1
   3  -9  -1 46.6305  4.1689   1
  -3  -9   1 50.7795  5.0733   5
   3  -9  -1 51.2378  4.8202   5
  -3  -9   1 47.0405  3.9206   2
   3  -9  -1 42.6380  3.6467   2
  -1  -9   1 481.798  20.890   5
   1  -9  -1 432.665  18.247   2
   1  -9  -1 429.656  19.659   1
  -1  -9   1 455.662  19.877   1
  -1  -9   1 427.071  18.288   2
   1  -9   1 91.4842  5.7891   1
  -1  -9  -1 76.4443  5.7042   1
   1  -9   1 89.1064  6.3878   5
   1  -9   1 83.6900  5.0313   2
  -1  -9  -1 83.9570  5.1029   2
   3  -9   1 26.3555  3.8883   5
   3  -9   1 26.0055  3.4295   1
  -3  -9  -1 23.5668  3.0288   2
   3  -9   1 24.7129  2.8240   2
  -3  -9  -1 31.2136  3.8084   1
  -5  -9  -1 3.58037 2.14664   2
  -5  -9  -1 6.33488 2.59833   1
   5  -9   1 8.64647 2.48405   1
   5  -9   1 6.26285 2.63868   5
   5  -9   1 8.25330 1.99704   2
   7  -9   1 192.649   8.630   2
  -7  -9  -1 195.796   9.743   3
  -7  -9  -1 212.589   9.654   2
   7  -9   1 191.218  10.654   5
  -7  -9  -1 176.957  10.145   1
   7  -9   1 187.240   9.588   1
  -9  -9  -1 340.929  16.751   1
   9  -9   1 345.401  14.473   2
   9  -9   1 362.470  17.564   5
  -9  -9  -1 344.048  15.956   3
  -9  -9  -1 366.508  15.577   2
   9   9   1 382.812  16.881   3
 -11  -9  -1 235.567  11.687   3
  11  -9   1 251.969  12.962   5
  11  -9   1 236.706  10.142   2
 -11  -9  -1 220.778  12.200   1
 -11  -9  -1 257.086  11.487   2
  11   9   1 234.846  12.376   3
 -13  -9  -1 2.86994 2.24937   2
 -13  -9  -1 4.45163 2.64974   1
  13  -9   1 1.20176 2.69159   5
  13  -9   1 2.66484 1.52708   2
 -13  -9  -1 -1.0561  2.1922   3
  13   9   1 2.39714 2.87711   3
  15  -9   1 12.3999  3.3304   5
  15  -9   1 11.9142  3.3042   7
 -15  -9  -1 13.6414  3.3109   3
 -15  -9  -1 9.72409 2.92427   1
  15   9   1 9.42669 3.33174   3
 -17  -9  -1 305.074  15.654   3
 -17  -9  -1 324.110  16.377   1
  17  -9   1 351.479  16.880   5
  17  -9   1 335.192  16.569   7
  17   9   1 339.705  16.192   3
 -19  -9  -1 171.074  10.440   1
 -19  -9  -1 156.834   9.845   3
  19  -9   1 186.985  10.841   7
  19  -9   1 192.799  10.926   5
  19   9   1 190.496   9.989   8
  19   9   1 180.983  10.504   3
  21  -9   1 325.718  17.131   5
  21  -9   1 367.535  17.305   7
 -21  -9  -1 311.728  16.158   3
 -21  -9  -1 344.085  16.909   1
  21   9   1 345.757  16.642   3
  21   9   1 312.548  15.710   8
 -23  -9  -1 32.4847  4.9691   1
  23  -9   1 40.1317  5.1975   5
  23  -9   1 39.5373  5.5448   7
 -23  -9  -1 39.2374  5.0307   3
  23   9   1 37.0545  5.1200   3
  23   9   1 36.9642  4.8055   8
 -25  -9  -1 5.71765 3.29424   3
  25  -9   1 2.87754 3.42609   7
  25  -9   1 2.05388 3.04401   5
  25   9   1 2.55760 2.70367   8
  25   9   1 1.75512 3.12823   3
 -27  -9  -1 434.367  20.021   3
  27  -9   1 440.897  21.370   7
  27  -9   1 387.325  20.712   5
  27   9   1 418.833  19.370   8
 -29  -9  -1 1.08717 3.14271   3
  29  -9   1 -1.5667  2.7516   5
  29   9   1 4.64977 2.91566   8
  31  -9   1 190.166  12.101   5
 -31  -9  -1 191.878  11.406   3
  31   9   1 202.470  11.272   8
  28 -10  -1 65.9781  6.5995   5
 -28 -10   1 72.8147  6.3071   3
  28  10  -1 77.4396  6.5249   8
 -26 -10   1 7.02710 3.41943   1
 -26 -10   1 9.99901 3.28013   3
  26 -10  -1 10.7996  3.7833   5
  26  10  -1 7.54162 3.10015   8
 -24 -10   1 27.7389  4.5409   3
  24 -10  -1 32.7772  5.2651   5
 -24 -10   1 36.4994  5.4504   1
  24  10  -1 36.2425  4.7597   8
 -22 -10   1 274.324  14.560   3
 -22 -10   1 320.125  16.125   1
  22 -10  -1 295.648  15.802   5
 -20 -10   1 15.4215  3.5543   3
 -20 -10   1 19.6001  4.1714   1
  20 -10  -1 26.5820  4.4880   5
  18 -10  -1 81.1473  7.0120   5
 -18 -10   1 71.3240  6.4828   1
 -18 -10   1 73.9628  6.0493   3
  18  10  -1 73.9038  6.7953   3
  16 -10  -1 192.770  11.338   5
 -16 -10   1 187.532  11.137   1
  16 -10  -1 184.578   8.420   2
 -16 -10   1 200.626  10.417   3
  16  10  -1 175.100  10.833   3
 -14 -10   1 6.81252 2.71430   2
  14 -10  -1 3.55798 1.85898   2
 -14 -10   1 9.19852 3.09029   3
 -14 -10   1 8.81695 3.11833   1
  14 -10  -1 8.67291 3.41359   5
  14  10  -1 2.77969 3.20317   3
 -12 -10   1 307.622  16.904   1
 -12 -10   1 342.867  15.664   2
 -12 -10   1 362.051  16.202   3
  12 -10  -1 356.114  14.517   2
  12 -10  -1 349.090  17.369   5
  12  10  -1 369.557  16.957   3
  10 -10  -1 334.364  13.824   2
  10 -10  -1 326.119  16.409   5
 -10 -10   1 306.487  15.934   1
 -10 -10   1 330.965  14.884   2
  -8 -10   1 19.8077  3.2659   2
  -8 -10   1 11.7979  3.1901   1
   8 -10  -1 15.5838  3.6466   5
   8 -10  -1 15.1891  2.6795   2
  -6 -10   1 154.643   9.220   1
   6 -10  -1 146.702   7.789   2
   6 -10  -1 161.109   8.501   1
   6 -10  -1 176.502   9.746   5
  -6 -10   1 149.134   8.287   2
   4 -10  -1 149.951   7.298   2
   4 -10  -1 127.703   7.704   1
  -4 -10   1 131.610   7.454   2
  -4 -10   1 150.893   8.495   1
   2 -10  -1 206.259  10.420   1
  -2 -10   1 200.515  11.368   5
   2 -10  -1 199.414   9.577   2
  -2 -10   1 201.877  10.817   1
  -2 -10   1 201.998   9.789   2
   0 -10  -1 218.375  10.447   2
   0 -10   1 223.836  10.476   2
   0 -10  -1 223.622  11.374   1
   0 -10   1 246.569  12.354   5
   0 -10   1 207.930  11.433   1
   2 -10   1 81.0285  6.2264   5
  -2 -10  -1 78.7889  5.1679   2
   2 -10   1 67.4197  4.8667   2
   2 -10   1 74.7344  5.6618   1
  -2 -10  -1 78.4548  5.6236   1
  -4 -10  -1 45.7327  4.2724   2
   4 -10   1 58.2706  4.2234   2
   4 -10   1 59.0314  4.9517   1
   4 -10   1 68.9592  5.7118   5
  -4 -10  -1 60.3785  5.1719   1
   6 -10   1 58.7201  4.2844   2
  -6 -10  -1 67.4466  5.5407   1
  -6 -10  -1 58.0207  4.7829   2
   6 -10   1 71.0194  5.2777   1
   6 -10   1 65.0390  5.8920   5
  -8 -10  -1 17.0488  3.5160   1
   8 -10   1 16.7001  3.9146   5
  -8 -10  -1 19.6401  3.1870   2
   8 -10   1 14.1758  2.4651   2
 -10 -10  -1 122.439   8.509   1
 -10 -10  -1 152.430   8.304   2
  10 -10   1 146.900   7.143   2
  10 -10   1 171.974   9.781   5
  10  10   1 138.721   8.906   3
 -12 -10  -1 23.3505  3.7014   3
  12 -10   1 19.6921  4.1661   5
 -12 -10  -1 22.1248  3.5482   2
  12 -10   1 23.9125  2.8276   2
 -12 -10  -1 28.7921  4.2158   1
  12  10   1 23.7134  4.4304   3
 -14 -10  -1 3.20363 2.47672   2
  14 -10   1 2.74896 1.81291   2
 -14 -10  -1 1.33188 2.59623   1
 -14 -10  -1 0.31566 2.48214   3
  14 -10   1 -1.7830  2.7656   5
  14  10   1 0.66055 2.91222   3
 -16 -10  -1 64.3843  6.0264   1
  16 -10   1 74.6922  6.5729   5
 -16 -10  -1 74.1772  5.8308   3
  16  10   1 63.0228  6.0641   3
  18 -10   1 37.4338  5.1790   5
 -18 -10  -1 27.9825  4.5202   1
 -18 -10  -1 21.3969  3.7686   3
  18  10   1 21.9968  3.8993   8
  18  10   1 30.2277  4.7929   3
  20 -10   1 29.3998  4.9851   5
 -20 -10  -1 29.2800  4.3642   3
 -20 -10  -1 34.8279  5.0124   1
  20  10   1 29.0385  4.3971   8
  20  10   1 25.6747  4.6427   3
  22 -10   1 41.9044  5.6393   5
 -22 -10  -1 47.4464  5.2617   3
 -22 -10  -1 46.4126  5.8027   1
  22 -10   1 44.3730  6.0823   7
  22  10   1 45.2022  5.7402   3
  22  10   1 36.7216  4.9493   8
  24 -10   1 -0.3727  2.9502   5
 -24 -10  -1 -2.3451  2.9707   1
  24 -10   1 5.27396 3.82213   7
 -24 -10  -1 1.08203 2.95099   3
  24  10   1 0.22244 3.07174   3
  24  10   1 1.71170 2.72561   8
  26 -10   1 9.32883 3.76887   5
 -26 -10  -1 2.05462 2.83274   3
  26  10   1 4.87892 3.02658   8
  28  10   1 -1.9461  2.6326   8
  23 -11  -1 48.4990  6.2190   5
 -23 -11   1 56.0855  6.4630   1
 -23 -11   1 53.2551  5.8956   3
  23  11  -1 44.5356  5.3716   8
 -21 -11   1 0.61318 2.92503   1
  21 -11  -1 1.51131 3.09458   5
 -21 -11   1 2.94795 2.95712   3
  21  11  -1 2.29620 2.64781   8
 -19 -11   1 12.5679  3.7654   1
 -19 -11   1 17.1576  3.7316   3
  19 -11  -1 14.0337  3.9784   5
 -17 -11   1 10.0484  3.2139   3
  17 -11  -1 8.64056 2.20728   2
  17 -11  -1 3.52257 3.42207   5
 -17 -11   1 6.59565 3.41549   1
  15 -11  -1 149.427   9.655   5
 -15 -11   1 130.598   8.025   2
 -15 -11   1 121.382   8.868   1
  15 -11  -1 134.749   6.906   2
  15  11  -1 146.774   9.376   3
  13 -11  -1 1.84448 1.97291   2
 -13 -11   1 0.61860 2.50839   1
  13 -11  -1 3.13493 3.16626   5
 -13 -11   1 0.36053 2.49184   2
  13  11  -1 -3.3680  2.7154   3
 -11 -11   1 18.6869  3.8264   1
  11 -11  -1 19.6169  2.7475   2
 -11 -11   1 17.9904  3.4347   2
  11 -11  -1 19.0695  4.2670   5
  -9 -11   1 3.29703 2.31759   2
   9 -11  -1 1.23047 3.02459   5
  -9 -11   1 -1.2712  2.3884   1
   9 -11  -1 -1.6214  1.7721   2
   7 -11  -1 120.250   6.638   2
  -7 -11   1 120.847   7.271   2
  -7 -11   1 115.513   7.899   1
  -5 -11   1 60.8369  5.6794   1
   5 -11  -1 65.4710  5.1578   1
   5 -11  -1 57.3018  4.5913   2
  -5 -11   1 62.6956  5.0808   2
  -3 -11   1 8.89194 2.68529   2
   3 -11  -1 7.18549 2.87395   1
   3 -11  -1 6.75852 2.41383   2
  -3 -11   1 8.01247 2.89297   1
  -1 -11   1 102.480   6.465   2
   1 -11  -1 112.627   7.108   1
  -1 -11   1 115.212   7.446   1
   1 -11  -1 104.653   6.452   2
   1 -11   1 20.0037  3.6423   1
   1 -11   1 19.8200  4.0737   5
  -1 -11  -1 15.1000  3.3254   1
  -1 -11  -1 21.2353  3.2690   2
   1 -11   1 15.6713  2.9172   2
   3 -11   1 97.9493  7.1466   5
   3 -11   1 85.2590  6.3250   1
  -3 -11  -1 73.5080  6.1727   1
   3 -11   1 84.4217  5.4649   2
  -3 -11  -1 85.1938  5.7742   2
   5 -11   1 0.06323 2.42621   1
   5 -11   1 -0.8604  2.0308   2
  -5 -11  -1 -1.1045  2.1409   1
  -5 -11  -1 0.26250 2.18690   2
   5 -11   1 -2.0440  2.8057   5
   7 -11   1 37.8072  5.5560   5
  -7 -11  -1 38.6100  4.2250   2
  -7 -11  -1 32.6742  4.4278   1
   7 -11   1 28.8188  3.4566   2
   9 -11   1 48.0967  3.9881   2
  -9 -11  -1 40.8830  5.0853   1
  -9 -11  -1 41.8455  4.5981   2
   9 -11   1 51.5796  5.9659   5
  11 -11   1 121.167   6.289   2
 -11 -11  -1 111.893   7.184   2
 -11 -11  -1 97.4746  7.6351   1
  11 -11   1 118.061   8.641   5
  13 -11   1 13.0924  3.9248   5
 -13 -11  -1 19.3578  3.8051   1
  13 -11   1 16.4720  2.7334   2
 -13 -11  -1 16.8949  3.5535   2
  13  11   1 21.1322  4.4005   3
 -15 -11  -1 7.20072 3.35547   1
 -15 -11  -1 8.67327 3.26350   3
  15 -11   1 3.88022 2.09511   2
  15 -11   1 3.59569 3.23189   5
  15  11   1 6.13408 2.87229   8
  15  11   1 7.74295 3.52621   3
 -17 -11  -1 75.9194  6.7854   1
 -17 -11  -1 83.8864  6.5968   3
  17 -11   1 86.6553  7.4161   5
  17  11   1 86.1263  6.5711   8
  17  11   1 82.3035  7.0274   3
  19 -11   1 -0.8298  3.1461   5
 -19 -11  -1 3.18841 3.08665   3
 -19 -11  -1 4.28026 3.01951   1
  19  11   1 3.15239 3.20121   3
  19  11   1 4.91651 2.96941   8
 -21 -11  -1 43.1124  5.2457   3
 -21 -11  -1 36.6583  5.6376   1
  21 -11   1 35.1410  5.6268   5
  21  11   1 43.9772  6.0419   3
  21  11   1 37.9832  5.0149   8
 -23 -11  -1 -3.6865  2.6637   3
 -23 -11  -1 0.06677 3.12231   1
  23 -11   1 -2.0399  2.8880   5
  23  11   1 -2.1934  2.6486   8
  18 -12  -1 90.0184  7.9171   5
  16 -12  -1 216.113  10.105   2
 -16 -12   1 208.266  12.779   1
  16 -12  -1 234.234  13.311   5
 -14 -12   1 10.2097  3.7969   1
  14 -12  -1 9.49602 4.08453   5
 -14 -12   1 10.0745  3.1239   2
  14 -12  -1 7.53574 2.41851   2
  12 -12  -1 149.184  10.005   5
 -12 -12   1 153.349   8.682   2
  12 -12  -1 139.820   7.513   2
 -12 -12   1 129.576   9.156   1
 -10 -12   1 146.593   8.632   2
  10 -12  -1 142.809   7.689   2
 -10 -12   1 150.071   9.550   1
  -8 -12   1 44.1199  4.7579   2
  -8 -12   1 41.5325  5.2160   1
   8 -12  -1 44.2160  4.2742   2
  -6 -12   1 167.172  10.382   1
   6 -12  -1 183.222   9.116   2
  -6 -12   1 170.804   9.485   2
   4 -12  -1 130.590   8.073   1
  -4 -12   1 126.383   8.359   1
  -4 -12   1 121.729   7.558   2
   4 -12  -1 118.861   7.283   2
  -2 -12   1 101.138   6.639   2
  -2 -12   1 103.750   7.490   1
   2 -12  -1 98.8005  7.0130   1
   2 -12  -1 116.167   6.770   2
   0 -12   1 144.409   9.109   1
   0 -12   1 151.732   8.314   2
   0 -12  -1 155.564   9.140   1
   0 -12  -1 150.437   8.377   2
   2 -12   1 4.64399 2.35699   2
  -2 -12  -1 1.20937 2.40431   2
   2 -12   1 6.06486 2.94548   1
  -2 -12  -1 6.88830 2.98547   1
   4 -12   1 153.324   8.682   2
   4 -12   1 180.812   9.842   1
  -4 -12  -1 177.001   9.360   2
  -4 -12  -1 173.194  10.122   1
   6 -12   1 152.959  10.379   5
  -6 -12  -1 157.907   8.817   2
  -6 -12  -1 158.285   9.543   1
   6 -12   1 144.750   8.063   2
   8 -12   1 -0.3124  2.0127   2
  -8 -12  -1 -0.3887  2.4828   1
  -8 -12  -1 3.83624 2.70397   2
   8 -12   1 -1.3882  2.9544   5
  10 -12   1 161.909   8.138   2
 -10 -12  -1 147.730   8.958   2
 -10 -12  -1 147.551   9.743   1
  10 -12   1 159.850  10.520   5
  12 -12   1 22.2999  3.2113   2
 -12 -12  -1 17.7900  3.6913   2
  12 -12   1 16.6646  4.5883   5
 -12 -12  -1 27.5110  4.5066   1
  14 -12   1 11.9867  4.3393   5
  14 -12   1 15.1821  2.8311   2
 -14 -12  -1 12.3342  3.6626   1
  14  12   1 11.8452  3.9278   3
  16 -12   1 160.081   7.742   2
 -16 -12  -1 139.430   9.958   1
  16 -12   1 152.336  10.604   5
  16  12   1 141.491   9.956   3
  18 -12   1 3.65264 3.65402   5
  18  12   1 7.67793 3.80816   3
  -7 -13   1 3.81230 2.70693   2
   7 -13  -1 8.65401 2.72896   2
  -5 -13   1 85.2699  6.3056   2
  -5 -13   1 92.9972  7.2024   1
   5 -13  -1 86.0248  6.0586   2
  -3 -13   1 8.97538 2.95231   2
   3 -13  -1 13.8159  3.1411   2
   3 -13  -1 13.1093  3.5503   1
  -3 -13   1 13.9514  3.6912   1
   1 -13  -1 18.7447  3.3275   2
  -1 -13   1 12.6762  3.6937   1
   1 -13  -1 19.0200  4.0438   1
  -1 -13   1 14.3909  3.2501   2
   1 -13   1 73.4973  5.6143   2
   1 -13   1 80.8622  6.4762   1
  -1 -13  -1 78.8273  5.8137   2
  -1 -13  -1 62.1690  6.0076   1
   3 -13   1 4.12013 2.37412   2
  -3 -13  -1 -0.5338  2.6728   1
  -3 -13  -1 -4.6468  2.1371   2
  -5 -13  -1 91.4671  6.4404   2
   5 -13   1 75.4061  5.7746   2
  -5 -13  -1 84.5090  6.9100   1
  -7 -13  -1 1.99697 2.77890   2
   7 -13   1 6.14968 2.57105   2
  42   0  -2 2.78190 2.53613   2
  40   0  -2 153.025   8.581   2
  38   0  -2 135.592   7.815   2
  36   0  -2 6.49037 2.56788   2
  34   0  -2 670.447  27.146   2
  32   0  -2 375.470  17.407   4
  32   0  -2 340.710  15.415   2
  30   0  -2 345.768  16.525   4
  30   0  -2 337.014  14.725   2
  28   0  -2 565.429  25.799   4
  28   0  -2 601.443  23.492   2
  26   0  -2 1030.61   39.47   2
  26   0  -2 1013.37   39.43   8
  26   0  -2 1039.93   43.00   4
  24   0  -2 1191.22   44.82   2
  24   0  -2 1169.71   44.76   8
  24   0  -2 1174.65   48.53   4
  22   0  -2 1548.34   60.28   4
  22   0  -2 1424.19   55.79   2
  20   0  -2 118.048   5.816   2
  20   0  -2 123.802   6.844   4
  18   0  -2 572.469  24.392   4
  18   0  -2 582.125  22.345   2
  16   0  -2 3120.67  123.48   4
  14   0  -2 3.60811 1.49943   4
  12   0  -2 1668.55   66.34   4
 -10   0   2 452.696  19.895   6
  10   0  -2 454.877  18.748   4
  -8   0   2 466.403  20.133   6
   8   0  -2 453.926  18.849   4
   6   0  -2 3306.19  134.26   4
  -6   0   2 3506.66  144.59   6
   6   0  -2 3456.98  144.52   6
   4   0  -2 1.66952 0.82855   4
   4   0  -2 1.42776 0.72668   6
  -4   0   2 0.36258 0.73627   6
  -2   0   2 63.5082  3.4341   6
   2   0  -2 76.3226  3.4634   6
   2   0  -2 68.6929  3.2539   4
   0   0   2 131.136   6.165   6
   0   0  -2 146.222   6.180   6
  -2   0  -2 148.538   7.038   6
   2   0   2 148.363   6.628   4
   4   0   2 1264.63   49.88   4
   6   0   2 4.67547 1.16747   4
   8   0   2 413.654  17.028   4
  10   0   2 12.9013  1.7301   7
  10   0   2 7.76653 1.55767   4
  12   0   2 532.856  21.486   1
  12   0   2 535.740  21.573   7
  12   0   2 503.193  21.757   4
  14   0   2 879.267  36.733   4
  14   0   2 930.990  36.463   7
  16   0   2 19.9184  2.5864   4
  16   0   2 20.8207  2.4007   7
  18   0   2 1.59274 1.70871   4
  18   0   2 0.01054 1.44263   7
  18   0   2 -0.9071  0.9549   2
  20   0   2 24.8401  2.6770   8
  20   0   2 27.1852  3.0224   7
  20   0   2 21.8919  2.2011   2
  20   0   2 26.4675  3.1446   4
  22   0   2 74.3606  4.6234   8
  22   0   2 76.5352  4.8758   7
  22   0   2 73.5936  4.1469   2
  22   0   2 73.8596  5.2549   4
  22   0   2 75.0504  4.7929   5
  24   0   2 45.3241  3.7941   7
  24   0   2 37.8869  4.3069   4
  24   0   2 42.9685  3.5591   8
  24   0   2 46.2129  3.2659   2
  26   0   2 43.1244  4.7147   4
  26   0   2 35.6838  3.2835   2
  26   0   2 42.7938  3.3887   2
  26   0   2 45.4776  3.8784   8
  26   0   2 49.0194  4.0896   7
  28   0   2 71.3939  4.8009   2
  28   0   2 67.1291  4.9472   8
  28   0   2 77.3201  5.8380   4
  28   0   2 79.3853  4.8099   2
  30   0   2 172.064   8.659   8
  30   0   2 177.105   9.986   4
  30   0   2 160.289   8.287   2
  32   0   2 0.03641 2.05409   8
  32   0   2 -0.6263  1.9510   2
  34   0   2 105.167   6.727   8
  34   0   2 103.531   6.370   2
  36   0   2 125.653   7.714   8
  36   0   2 126.797   7.437   2
  38   0   2 75.6679  5.7815   2
  40   0   2 6.28144 2.90530   2
  42   0   2 39.9985  4.7677   2
  43  -1  -2 2.56387 2.48696   2
  43   1  -2 -0.4477  2.4266   2
  41  -1  -2 5.70839 2.75347   2
  41   1  -2 5.29449 2.82811   2
  39  -1  -2 2.62883 2.34046   2
  39   1  -2 1.16694 2.31476   2
  37  -1  -2 5.91507 2.52385   2
  37   1  -2 0.11664 2.37261   2
  35  -1  -2 -0.1908  2.0291   2
  35   1  -2 1.53362 2.39086   2
  33  -1  -2 -0.2191  1.9639   2
  33   1  -2 1.12163 2.21435   2
  31  -1  -2 6.43208 2.99935   4
  31  -1  -2 3.04501 2.00985   2
  31   1  -2 4.30807 3.14339   4
  31   1  -2 4.91590 2.34744   2
  31   1  -2 6.07241 2.40634   8
  29  -1  -2 -1.1143  2.2871   4
  29  -1  -2 3.75506 1.92453   2
  29   1  -2 5.73573 2.63527   4
  29   1  -2 2.64875 2.10193   2
  29   1  -2 4.50816 2.22754   8
  27  -1  -2 2.64834 2.15057   4
  27  -1  -2 1.65256 1.81788   2
  27   1  -2 2.63537 1.93734   2
  27   1  -2 3.02432 1.99707   8
  27   1  -2 -0.1617  2.4358   4
  25  -1  -2 12.1689  2.8650   4
  25  -1  -2 10.4673  2.0974   2
  25   1  -2 10.7504  2.2612   2
  25   1  -2 13.5346  2.8257   4
  25   1  -2 13.1754  2.4451   8
  23  -1  -2 36.1662  2.8824   2
  23  -1  -2 36.8141  3.8346   4
  23  -1  -2 36.1549  3.7124   5
  23   1  -2 32.6887  3.2616   8
  23   1  -2 28.9606  3.1064   2
  23   1  -2 38.7628  4.0889   4
  21  -1  -2 92.4252  5.4323   5
  21  -1  -2 80.7997  4.4224   2
  21  -1  -2 89.5140  5.5701   4
  21   1  -2 86.0105  4.8584   2
  21   1  -2 82.5511  5.6002   4
  19  -1  -2 0.26001 1.22774   2
  19  -1  -2 1.56940 1.69897   4
  19  -1  -2 -0.1839  1.6377   7
  19  -1  -2 1.32924 1.54506   5
  19   1  -2 3.27515 1.99441   4
  19   1  -2 1.80155 1.53688   2
  17  -1  -2 34.1108  3.1509   7
  17  -1  -2 31.8221  2.9735   4
  17   1  -2 31.9719  3.3439   4
  15  -1  -2 24.5992  2.7078   7
  15  -1  -2 22.5479  2.5411   4
  15   1  -2 22.3705  2.7063   4
 -13  -1   2 53.3883  3.5987   6
  13  -1  -2 49.7092  3.4995   7
  13  -1  -2 51.8194  3.3981   4
  13   1  -2 49.1145  3.6021   4
  11  -1  -2 269.686  12.445   7
 -11  -1   2 292.473  13.368   6
  11  -1  -2 299.662  12.422   4
  11   1  -2 299.324  12.658   4
   9  -1  -2 219.498   9.417   4
  -9  -1   2 218.254  10.264   6
  -9   1   2 217.069   9.768   6
   9   1  -2 223.664   9.683   4
  -7  -1   2 3.04913 1.31765   6
   7  -1  -2 2.18456 1.10846   4
   7   1  -2 9.05350 1.52004   4
  -7   1   2 4.81376 0.92926   6
   5  -1  -2 17.7557  1.4533   4
  -5  -1   2 20.4845  1.7915   6
   5  -1  -2 18.9496  1.3308   6
   5   1  -2 17.1651  1.7498   6
   5   1  -2 19.2146  1.6760   4
  -5   1   2 17.6405  1.3477   6
  -3  -1   2 0.77117 0.73947   6
   3  -1  -2 -0.1033  0.7253   4
   3  -1  -2 0.69329 0.65887   6
  -3   1   2 0.31467 0.68715   6
   3   1  -2 2.73073 0.93230   4
   3   1  -2 0.68898 0.80729   6
   1  -1  -2 199.459   8.641   6
  -1  -1   2 191.603   8.673   6
   1   1  -2 182.040   8.070   4
  -1   1   2 211.170   8.692   6
   1   1  -2 199.747   8.682   6
   1  -1   2 77.9501  3.5569   6
  -1  -1  -2 74.9392  3.7424   6
   1   1   2 77.7618  3.4772   4
  -1   1  -2 74.9331  3.5570   6
   3  -1   2 17.9845  1.4030   4
   3   1   2 17.6256  1.5683   4
  -3   1  -2 17.9489  1.2231   6
   5  -1   2 41.7178  2.3642   4
   5   1   2 42.3390  2.6740   4
   7  -1   2 118.941   5.411   4
   7   1   2 116.270   5.616   4
   9  -1   2 552.902  22.402   7
   9  -1   2 541.720  22.264   4
   9   1   2 554.678  22.544   4
  11  -1   2 381.731  15.449   7
  11  -1   2 351.466  15.245   4
  11   1   2 350.586  15.289   1
  11   1   2 374.240  15.524   4
  13  -1   2 49.4188  3.4251   7
  13  -1   2 50.8305  3.2872   4
  13  -1   2 54.9510  2.9026   1
  13   1   2 57.3439  3.6763   4
  13   1   2 49.3339  3.0890   7
  15  -1   2 365.736  16.405   7
  15  -1   2 395.898  16.438   4
  15   1   2 374.063  16.606   4
  15   1   2 402.294  16.096   7
  17  -1   2 102.772   4.579   2
  17  -1   2 112.317   5.744   4
  17  -1   2 103.129   5.712   7
  17   1   2 101.697   5.381   7
  17   1   2 100.580   5.036   2
  17   1   2 104.701   5.889   4
  19  -1   2 174.059   8.795   7
  19  -1   2 174.012   7.397   2
  19  -1   2 187.141   8.887   4
  19   1   2 170.333   8.181   8
  19   1   2 187.481   7.978   2
  19   1   2 171.226   9.034   4
  19   1   2 187.641   8.537   7
  21  -1   2 575.116  22.579   8
  21  -1   2 535.449  24.291   7
  21  -1   2 559.891  21.961   2
  21  -1   2 592.240  24.458   4
  21  -1   2 574.734  24.704   5
  21   1   2 574.458  23.869   7
  21   1   2 570.933  22.843   8
  21   1   2 585.729  22.590   2
  21   1   2 591.975  24.856   4
  21   1   2 584.625  22.534   2
  23  -1   2 160.749   8.742   4
  23  -1   2 164.812   7.953   8
  23  -1   2 174.883   8.904   7
  23  -1   2 171.328   7.476   2
  23  -1   2 162.134   8.583   5
  23   1   2 173.161   8.270   8
  23   1   2 178.239   8.031   2
  23   1   2 169.063   7.911   2
  23   1   2 171.135   9.274   4
  25  -1   2 62.0460  4.4545   5
  25  -1   2 59.0292  4.7066   7
  25  -1   2 56.3657  3.5959   2
  25  -1   2 59.4379  4.6699   4
  25  -1   2 49.3470  3.9423   8
  25   1   2 61.3875  4.0721   2
  25   1   2 57.3077  4.3792   8
  25   1   2 53.9676  4.8012   4
  25   1   2 46.3161  3.9003   2
  27  -1   2 160.917   8.880   7
  27  -1   2 168.039   7.659   2
  27  -1   2 168.690   8.898   5
  27  -1   2 162.663   9.148   4
  27  -1   2 153.247   7.609   2
  27  -1   2 170.352   8.197   8
  27   1   2 175.622   8.203   2
  27   1   2 160.310   9.484   4
  27   1   2 166.301   8.506   8
  29  -1   2 28.4306  3.0952   2
  29  -1   2 31.5077  3.1655   2
  29  -1   2 27.5742  3.8355   7
  29  -1   2 32.7232  3.5224   8
  29  -1   2 35.1796  4.2578   4
  29   1   2 26.5371  4.3354   4
  29   1   2 24.0664  3.5000   8
  29   1   2 30.2754  3.5323   2
  31  -1   2 78.8764  6.3670   4
  31  -1   2 72.3149  5.7227   7
  31  -1   2 73.6284  5.1156   8
  31  -1   2 72.0077  4.7143   2
  31   1   2 78.5854  5.6333   8
  31   1   2 71.8195  5.2489   2
  33  -1   2 110.833   6.281   2
  33   1   2 110.757   6.789   2
  33   1   2 103.753   6.930   8
  35  -1   2 18.1250  3.1496   2
  35   1   2 12.8981  3.1847   8
  35   1   2 18.0811  3.3649   2
  37  -1   2 3.37450 2.47993   2
  37   1   2 1.97177 2.65322   8
  37   1   2 2.18907 2.64532   2
  39  -1   2 4.60855 2.53118   2
  39   1   2 8.20354 2.99209   8
  39   1   2 5.06053 2.97695   2
  41  -1   2 -0.0008  2.5039   2
  41   1   2 -1.9613  2.5137   2
  42  -2  -2 10.6303  2.9399   2
  42   2  -2 16.8507  3.5211   2
  40  -2  -2 78.5325  5.6425   2
  40   2  -2 80.7603  6.1949   2
  38  -2  -2 106.241   6.362   2
  38   2  -2 94.3245  6.7002   2
  36  -2  -2 406.396  16.196   2
  36   2  -2 347.349  16.527   2
  36   2  -2 357.368  16.817   8
  34  -2  -2 527.329  22.095   2
  34   2  -2 553.853  22.898   2
  34   2  -2 552.195  23.172   8
  32  -2  -2 57.4285  4.3191   2
  32   2  -2 54.6741  5.1238   8
  32   2  -2 47.8271  4.8011   2
  30  -2  -2 74.0939  5.8856   5
  30  -2  -2 76.4097  4.8403   2
  30   2  -2 78.7609  5.2923   2
  30   2  -2 72.3081  5.5324   8
  30   2  -2 74.9520  6.2141   4
  28  -2  -2 2.22135 1.83964   2
  28  -2  -2 0.48789 2.28576   5
  28   2  -2 0.01768 2.38324   4
  28   2  -2 1.52308 1.99914   2
  28   2  -2 -0.4134  2.1285   8
  26  -2  -2 1684.54   65.05   4
  26  -2  -2 1547.47   60.02   2
  26  -2  -2 1555.69   66.36   5
  26   2  -2 1598.67   65.57   4
  26   2  -2 1550.58   60.84   2
  26   2  -2 1677.09   61.22   8
  24  -2  -2 859.225  31.995   2
  24  -2  -2 850.734  35.084   4
  24  -2  -2 792.044  35.661   5
  24   2  -2 849.168  32.843   2
  24   2  -2 841.533  35.493   4
  24   2  -2 844.690  33.040   8
  22  -2  -2 25.6909  2.3042   2
  22  -2  -2 22.3436  3.2203   7
  22  -2  -2 28.0915  3.2602   4
 -22  -2   2 31.1725  3.3660   3
  22  -2  -2 21.4985  3.0627   5
  22   2  -2 19.4316  3.1677   4
  22   2  -2 24.9014  3.0020   2
  22   2  -2 23.3087  3.0368   8
  20  -2  -2 88.7122  5.2408   4
  20  -2  -2 79.8468  5.5736   7
  20  -2  -2 89.0565  4.2499   2
  20  -2  -2 91.9530  5.5214   5
  20   2  -2 86.8274  5.1788   8
  20   2  -2 93.7750  5.0709   2
  20   2  -2 88.2373  5.7506   4
  18  -2  -2 8.55338 1.92233   5
  18  -2  -2 8.34119 2.18715   7
  18  -2  -2 4.79652 1.87458   4
  18   2  -2 5.91048 2.15724   4
  18   2  -2 9.76815 1.92417   2
  16  -2  -2 2624.36  105.78   7
  16  -2  -2 2849.90  105.74   4
  16   2  -2 2545.47  106.17   4
 -14  -2   2 783.535  33.250   6
  14  -2  -2 716.505  30.532   4
  14  -2  -2 742.344  30.849   7
  14   2  -2 772.212  31.102   4
 -12  -2   2 636.499  28.454   6
  12  -2  -2 640.969  26.097   4
  12  -2  -2 652.389  26.455   7
 -10  -2   2 324.131  14.447   6
  10  -2  -2 296.256  13.305   7
  10  -2  -2 303.257  12.951   4
  10   2  -2 322.544  13.464   4
   8  -2  -2 504.627  21.476   7
  -8  -2   2 530.024  23.163   6
   8  -2  -2 539.034  21.060   4
   8   2  -2 517.034  21.493   4
   6  -2  -2 7943.89  329.24   4
   6  -2  -2 8304.63  328.36   7
   6   2  -2 8504.88  330.15   4
  -6   2   2 9066.89  354.86   6
   6   2  -2 8251.24  355.36   6
   4  -2  -2 263.209  10.703   4
   4  -2  -2 280.220  11.421   6
  -4  -2   2 267.358  11.961   6
  -4   2   2 268.093  11.554   6
   4   2  -2 258.407  11.128   4
   4   2  -2 258.273  11.946   6
   2  -2  -2 321.423  14.096   6
  -2  -2   2 324.881  14.304   6
   2   2  -2 324.554  14.337   6
  -2   2   2 313.280  14.202   6
   2   2  -2 345.021  13.333   4
   0  -2  -2 16.0528  1.5519   6
   0  -2   2 17.7998  1.4527   6
   0   2  -2 18.1294  1.3142   4
   0   2   2 17.6106  1.3553   4
   0   2  -2 17.0043  1.4626   6
   2  -2   2 2314.65   95.74   6
  -2   2  -2 2244.25   95.91   6
   2   2   2 2254.45   89.23   4
  -4   2  -2 4254.68  181.71   6
   4   2   2 4378.29  169.16   4
   6  -2   2 123.608   5.252   4
   6   2   2 114.553   5.666   4
   8  -2   2 50.7489  2.7236   4
   8  -2   2 48.4353  3.2577   7
   8   2   2 48.0663  3.1932   4
  10  -2   2 1227.94   47.61   4
  10  -2   2 1169.21   48.02   7
  10   2   2 1202.51   48.09   4
  12  -2   2 2253.75   85.24   4
  12  -2   2 2094.85   85.46   7
  12   2   2 2127.83   85.69   4
  14  -2   2 1078.14   45.44   7
  14  -2   2 1103.42   45.08   4
  14  -2   2 1186.15   44.78   1
  14   2   2 1137.55   45.65   4
  16  -2   2 57.3204  3.9666   7
  16  -2   2 57.0859  3.4804   4
  16   2   2 47.1322  3.1210   7
  16   2   2 52.8206  3.3569   2
  16   2   2 55.2353  3.8807   4
  16   2   2 43.5698  3.2344   2
  18  -2   2 35.2077  3.1004   5
  18  -2   2 35.8699  3.1672   7
  18  -2   2 35.0411  1.9254   2
  18  -2   2 35.4607  2.9476   4
  18   2   2 21.7071  2.6323   2
  18   2   2 26.7382  3.0163   3
  18   2   2 30.6823  3.0511   8
  18   2   2 27.5507  3.3440   4
  18   2   2 25.6141  2.6908   2
  20  -2   2 945.303  37.247   5
  20  -2   2 950.722  36.709   7
  20  -2   2 913.151  33.779   8
  20  -2   2 926.874  36.348   4
  20  -2   2 940.345  33.080   2
  20   2   2 857.822  34.256   8
  20   2   2 813.521  35.469   3
  20   2   2 829.194  36.731   4
  20   2   2 830.787  33.920   2
  20   2   2 831.631  34.001   2
  22  -2   2 314.805  12.638   8
  22  -2   2 314.594  14.260   7
  22  -2   2 307.159  14.129   5
  22  -2   2 328.953  13.948   4
  22  -2   2 314.262  11.960   2
  22   2   2 293.150  12.888   2
  22   2   2 280.396  14.271   4
  22   2   2 276.021  13.347   3
  22   2   2 289.448  13.193   8
  24  -2   2 260.546  12.381   7
  24  -2   2 243.995  12.251   5
  24  -2   2 257.733  10.874   8
  24  -2   2 272.107  12.165   4
  24  -2   2 261.697  10.250   2
  24   2   2 231.332  11.109   2
  24   2   2 248.180  11.577   8
  24   2   2 228.234  12.467   4
  26  -2   2 9.15545 2.04815   8
  26  -2   2 8.76692 1.70680   2
  26  -2   2 6.88887 2.56560   5
  26  -2   2 7.78849 2.44385   4
  26  -2   2 7.65970 2.63079   7
  26   2   2 2.09049 2.07647   2
  26   2   2 2.24185 2.08356   8
  26   2   2 5.26729 2.34555   4
  28  -2   2 273.497  12.536   7
  28  -2   2 243.547  10.884   8
  28  -2   2 255.023  12.262   5
  28  -2   2 242.182  10.369   2
  28   2   2 236.755  12.883   4
  28   2   2 218.485  11.178   2
  28   2   2 231.013  11.531   8
  30  -2   2 687.934  26.096   2
  30  -2   2 683.770  29.021   7
  30  -2   2 697.099  29.393   5
  30  -2   2 704.338  26.122   2
  30   2   2 604.286  27.163   8
  30   2   2 608.070  26.819   2
  32  -2   2 71.2912  6.0598   7
  32  -2   2 84.5507  4.9824   2
  32  -2   2 86.8564  6.1971   5
  32   2   2 81.6678  5.7581   2
  32   2   2 73.3969  6.0273   8
  34  -2   2 199.339  10.993   7
  34  -2   2 182.746   9.038   2
  34   2   2 180.524  10.213   8
  34   2   2 190.551  10.023   2
  36  -2   2 12.3968  3.8263   7
  36  -2   2 7.11471 2.48529   2
  36   2   2 13.5041  3.4542   8
  36   2   2 9.47227 3.16639   2
  38  -2   2 171.295   8.489   2
  38   2   2 142.655   8.953   2
  38   2   2 143.444   9.137   8
  40  -2   2 119.207   7.309   2
  40   2   2 134.548   8.441   8
  40   2   2 118.042   7.958   2
  41  -3  -2 15.6921  3.1038   2
  41   3  -2 10.5715  3.2922   2
  39  -3  -2 6.74941 2.58331   2
  39   3  -2 7.17322 3.24588   8
  39   3  -2 9.13115 3.00633   2
  37  -3  -2 7.27910 2.58575   2
  37   3  -2 20.2276  3.7245   2
  37   3  -2 14.3181  3.5225   8
  35  -3  -2 10.7829  2.6111   2
  35   3  -2 5.57577 2.97960   8
  35   3  -2 12.1031  3.1408   2
  33  -3  -2 0.06696 1.86275   2
  33  -3  -2 -1.9559  2.5973   5
  33   3  -2 6.41565 2.92715   8
  33   3  -2 -2.1845  2.0241   2
  31  -3  -2 9.01448 2.21400   2
  31  -3  -2 13.0954  3.2900   5
  31   3  -2 13.0403  2.9836   2
  31   3  -2 9.51068 2.97316   8
  29  -3  -2 -0.8104  2.3301   5
 -29  -3   2 3.16230 2.42893   3
  29  -3  -2 1.15119 1.73376   2
  29   3  -2 1.81267 2.27297   2
  29   3  -2 0.21287 2.30403   8
 -27  -3   2 45.4700  4.6930   3
  27  -3  -2 38.7663  4.4382   5
  27  -3  -2 39.4461  3.0411   2
  27   3  -2 32.3572  4.3730   4
  27   3  -2 42.0217  4.4192   8
  27   3  -2 38.3245  4.0487   2
 -25  -3   2 40.7574  4.3123   3
  25  -3  -2 38.9664  4.2380   5
  25  -3  -2 43.4817  4.7103   7
  25  -3  -2 37.2695  2.9186   2
  25   3  -2 35.7021  4.2238   4
  25   3  -2 44.3935  4.1388   2
  25   3  -2 43.2726  4.3365   8
  23  -3  -2 12.1503  2.9938   7
  23  -3  -2 11.3141  2.6398   5
  23  -3  -2 11.9612  1.7229   2
 -23  -3   2 12.6033  2.7665   3
  23   3  -2 11.3403  2.4524   2
  23   3  -2 14.6810  2.9430   4
  23   3  -2 13.5679  2.6761   8
  21  -3  -2 168.156   9.251   7
  21  -3  -2 183.060   7.253   2
 -21  -3   2 164.128   8.854   3
  21  -3  -2 170.733   9.209   5
  21   3  -2 174.036   9.283   4
  21   3  -2 187.554   8.586   2
 -19  -3   2 2.79540 2.02472   1
  19  -3  -2 0.31385 1.75712   7
  19  -3  -2 3.62402 1.68701   4
  19  -3  -2 0.42409 1.75401   5
 -19  -3   2 -0.3453  1.6784   3
  19   3  -2 1.27372 1.66385   2
  19   3  -2 1.21871 1.83979   4
  17  -3  -2 207.939   9.983   5
 -17  -3   2 192.099   9.984   1
  17  -3  -2 223.941   9.422   4
  17  -3  -2 206.395   9.993   7
  17   3  -2 206.206  10.122   4
  17   3  -2 195.467   9.187   2
 -15  -3   2 4.47098 1.82274   1
  15  -3  -2 3.36795 1.36774   4
  15  -3  -2 5.28014 1.87515   7
  15   3  -2 2.58278 1.78989   4
 -13  -3   2 245.919  11.541   6
  13  -3  -2 242.858   9.964   4
 -13  -3   2 203.191  10.619   1
  13  -3  -2 230.792  10.671   7
  13   3  -2 232.964  10.743   4
 -11  -3   2 578.751  26.723   6
 -11  -3   2 604.960  25.021   1
  11  -3  -2 584.931  24.779   7
  11  -3  -2 615.173  24.118   4
  11   3  -2 613.242  24.927   4
   9  -3  -2 133.538   5.981   4
   9  -3  -2 135.021   6.736   7
  -9  -3   2 142.305   7.269   6
  -9  -3   2 142.735   6.844   1
   9   3  -2 137.774   6.719   4
  -7  -3   2 1229.37   55.45   6
   7  -3  -2 1327.20   51.40   7
   7  -3  -2 1318.97   50.74   4
   7   3  -2 1284.49   51.41   4
  -5  -3   2 330.013  14.434   6
   5  -3  -2 317.504  13.477   7
   5  -3  -2 310.613  12.680   4
   5   3  -2 322.617  13.351   4
   5   3  -2 312.412  14.415   6
  -3  -3   2 78.6472  4.3976   6
   3  -3  -2 84.3742  3.8825   6
   3   3  -2 86.6032  4.5283   6
   1  -3  -2 2218.88   94.38   6
  -1  -3   2 2136.46   94.40   6
   1   3  -2 2360.81   94.64   6
  -1   3   2 2309.39   87.50   4
   1   3  -2 2136.18   87.64   4
   1  -3   2 1273.80   58.22   6
  -1  -3  -2 1457.20   58.65   6
  -1   3  -2 1366.68   58.50   6
   1   3   2 1443.20   54.33   4
  -1   3  -2 1352.14   54.18   4
   3   3   2 500.586  20.342   4
   5  -3   2 1876.77   72.63   7
   5   3   2 1796.97   72.59   4
   7  -3   2 135.129   6.910   7
   7  -3   2 148.735   6.135   4
   7   3   2 145.374   6.805   4
   9  -3   2 663.256  27.853   7
  -9  -3  -2 685.331  27.958   1
   9  -3   2 673.878  27.074   4
   9   3   2 692.650  27.807   4
  11  -3   2 2449.53  103.57   7
 -11  -3  -2 2706.86  104.40   1
  11  -3   2 2709.87  103.09   4
  11   3   2 2623.17  103.80   4
  13  -3   2 -0.3657  1.5894   7
 -13  -3  -2 -0.5642  1.4992   1
  13  -3   2 0.91437 1.13736   4
  13   3   2 -0.6448  1.4865   4
  15  -3   2 668.985  27.612   4
 -15  -3  -2 650.521  28.513   1
  15  -3   2 696.354  28.454   7
  15  -3   2 694.391  27.119   1
  15   3   2 670.147  27.681   3
  15   3   2 687.813  26.458   2
  15   3   2 679.976  28.450   4
  15   3   2 693.839  26.708   8
  17  -3   2 458.598  20.314   5
 -17  -3  -2 483.711  20.118   1
  17  -3   2 452.661  20.021   7
  17  -3   2 474.437  19.295   4
  17   3   2 472.783  18.925   8
  17   3   2 480.862  20.236   4
  17   3   2 475.021  18.666   2
  17   3   2 399.402  19.351   3
  19  -3   2 70.1160  4.9819   7
  19  -3   2 63.3368  2.9140   2
  19  -3   2 72.7429  4.2117   4
  19  -3   2 65.0579  4.6066   5
  19   3   2 64.3195  4.2993   2
  19   3   2 64.2394  4.8878   4
  19   3   2 71.6014  4.7903   3
  19   3   2 61.4956  4.4974   8
  21  -3   2 1025.35   44.40   5
  21  -3   2 1064.39   43.81   7
  21  -3   2 1100.85   39.39   2
  21  -3   2 994.456  40.228   8
  21   3   2 1100.36   44.10   4
  21   3   2 1083.96   41.19   8
  21   3   2 1042.68   42.61   3
  21   3   2 1074.36   40.88   2
  23  -3   2 141.658   8.210   7
  23  -3   2 134.732   7.825   5
 -23  -3  -2 146.465   7.896   3
  23  -3   2 146.329   5.987   2
  23   3   2 132.870   8.110   4
  23   3   2 139.501   7.591   3
  23   3   2 135.754   7.312   2
  23   3   2 146.672   7.741   8
  25  -3   2 301.051  11.648   2
  25  -3   2 289.766  14.196   7
 -25  -3  -2 295.382  13.828   3
  25  -3   2 294.395  14.220   5
  25   3   2 274.826  12.992   2
  25   3   2 293.363  13.612   3
  25   3   2 297.119  14.637   4
  25   3   2 295.802  13.458   8
  27  -3   2 235.406  12.068   7
  27  -3   2 232.261  12.165   5
 -27  -3  -2 256.307  11.991   3
  27  -3   2 232.802   9.767   2
  27   3   2 249.604  11.696   8
  27   3   2 228.804  12.578   4
  27   3   2 217.904  11.096   2
  29  -3   2 12.8805  3.3333   7
  29  -3   2 16.9869  2.1724   2
  29  -3   2 16.5205  3.3937   5
  29   3   2 15.7105  3.1685   2
  29   3   2 14.1501  3.2928   8
  31  -3   2 588.596  22.070   2
  31  -3   2 538.026  21.958   2
  31  -3   2 545.959  25.229   5
  31  -3   2 567.189  25.166   7
  31   3   2 557.144  23.839   8
  31   3   2 554.430  23.505   2
  33  -3   2 173.436   8.283   2
  33  -3   2 175.720  10.317   7
  33  -3   2 174.337  10.175   5
  33   3   2 180.389  10.044   8
  33   3   2 178.257   9.684   2
  35  -3   2 19.3819  2.9096   2
  35  -3   2 25.1894  4.4039   7
  35  -3   2 24.5211  4.2069   5
  35   3   2 15.9995  3.6398   2
  35   3   2 19.8975  3.9334   8
  37  -3   2 176.054  10.695   7
  37  -3   2 165.042   8.438   2
  37   3   2 164.495  10.052   8
  37   3   2 164.229   9.707   2
  39  -3   2 70.0704  5.2237   2
  39   3   2 80.3891  6.7363   8
  39   3   2 73.1087  6.3319   2
  41  -3   2 67.9983  5.3728   2
  41   3   2 72.8824  6.2426   2
  41   3   2 74.1600  6.5637   8
  40  -4  -2 5.60279 2.54948   2
  40   4  -2 2.92745 3.03889   8
  40   4  -2 5.32206 2.98543   2
  38  -4  -2 9.34103 2.53843   2
  38   4  -2 4.65768 3.02280   2
  38   4  -2 5.40378 3.26594   8
  36  -4  -2 57.9223  6.3449   5
  36  -4  -2 60.1522  4.4142   2
  36   4  -2 53.5938  5.5576   2
  36   4  -2 67.3676  6.3058   8
  34  -4  -2 0.42409 2.82541   5
 -34  -4   2 5.63182 3.35976   3
  34  -4  -2 0.16287 1.87072   2
  34   4  -2 2.64024 2.75802   8
  34   4  -2 1.94235 2.53577   2
 -32  -4   2 20.7634  3.9711   3
  32  -4  -2 27.6913  4.5011   5
  32  -4  -2 27.9601  3.0012   2
  32   4  -2 28.2954  4.2657   8
  32   4  -2 23.9865  3.7234   2
  30  -4  -2 91.5006  6.7536   5
 -30  -4   2 76.3667  6.4207   3
  30  -4  -2 98.0530  5.0509   2
  30   4  -2 87.3593  6.5051   8
  30   4  -2 96.8562  6.2368   2
 -28  -4   2 29.8159  4.1902   3
  28  -4  -2 31.7176  2.8299   2
  28  -4  -2 32.1091  4.2450   5
  28   4  -2 33.4893  3.9544   2
  28   4  -2 28.9869  4.0382   8
  26  -4  -2 281.657  10.933   2
 -26  -4   2 272.304  13.127   3
  26  -4  -2 264.096  13.428   5
  26  -4  -2 259.858  13.626   7
  26   4  -2 255.242  12.211   2
  26   4  -2 266.164  12.748   8
  26   4  -2 258.294  13.507   4
  24  -4  -2 35.4532  4.2458   5
 -24  -4   2 36.3324  4.2283   3
  24  -4  -2 39.5557  2.5622   2
  24  -4  -2 45.7347  4.8938   7
  24   4  -2 37.2174  4.3728   4
  24   4  -2 32.1412  4.0069   8
  24   4  -2 38.2307  3.9451   2
 -22  -4   2 52.3387  4.6524   3
  22  -4  -2 54.1192  4.6987   5
  22  -4  -2 57.7367  5.0404   7
  22   4  -2 68.1395  5.0540   4
  22   4  -2 54.6279  4.2763   2
 -20  -4   2 67.3701  4.9616   3
  20  -4  -2 67.6290  5.1541   7
  20  -4  -2 70.5957  4.9155   5
 -20  -4   2 65.7432  5.1383   1
  20   4  -2 57.3199  4.3372   2
  20   4  -2 65.2624  4.9434   4
  18  -4  -2 30.9961  3.6646   7
  18  -4  -2 27.4191  3.3109   5
 -18  -4   2 37.6031  3.9485   1
 -18  -4   2 31.0554  3.5445   3
  18   4  -2 37.1072  3.4364   2
  18   4  -2 32.7752  3.5849   4
 -16  -4   2 386.742  18.543   1
 -16  -4   2 387.723  18.035   3
  16  -4  -2 432.980  18.547   7
  16  -4  -2 438.025  18.638   5
  16   4  -2 456.121  18.573   4
 -14  -4   2 4.19946 1.80205   1
  14  -4  -2 3.39722 0.77282   1
  14  -4  -2 0.90632 1.61646   5
  14  -4  -2 4.48862 1.99157   7
 -14  -4   2 2.66694 1.77721   3
  14   4  -2 1.73103 1.73306   4
  14   4  -2 3.23895 1.97586   3
  12  -4  -2 48.3142  3.8157   7
  12  -4  -2 49.4019  2.4810   1
 -12  -4   2 49.3300  3.6758   1
  12   4  -2 51.7842  3.7623   4
 -10  -4   2 359.599  15.667   1
  10  -4  -2 379.239  14.553   1
 -10  -4   2 340.678  16.687   6
  10  -4  -2 362.146  15.514   7
  10   4  -2 341.940  15.408   4
   8  -4  -2 302.351  12.269   1
  -8  -4   2 296.793  14.051   6
   8  -4  -2 309.124  13.049   7
   8  -4  -2 299.849  11.724   4
  -8  -4   2 292.306  13.137   1
   8   4  -2 278.434  12.873   4
  -6  -4   2 737.972  33.701   6
   6  -4  -2 808.429  31.376   7
  -6  -4   2 772.268  31.651   1
   6  -4  -2 788.361  30.981   1
   6   4  -2 754.909  31.214   4
   4  -4  -2 39.5429  2.3864   1
   4  -4  -2 36.0846  1.7483   4
  -4  -4   2 37.8028  2.7858   6
  -4  -4   2 40.7054  2.9142   1
   4  -4  -2 38.0096  2.7453   7
   4   4  -2 35.6687  2.9159   6
   4   4  -2 37.4912  2.5391   4
   2  -4  -2 169.548   7.426   1
  -2  -4   2 148.251   7.703   6
   2  -4  -2 163.970   7.439   6
  -2  -4   2 175.410   7.677   1
   2  -4  -2 166.786   7.664   6
   2   4  -2 165.344   7.233   4
   2   4  -2 167.094   8.019   6
   0  -4  -2 381.790  16.997   6
   0  -4  -2 373.743  16.153   1
   0  -4   2 394.899  16.771   6
   0  -4   2 394.705  16.167   1
   0   4  -2 384.961  15.694   4
   2  -4   2 83.0415  4.3429   7
   2  -4   2 72.9256  4.0690   1
  -2  -4  -2 84.3589  4.3434   1
  -2   4  -2 74.9720  3.6222   4
   2   4   2 83.0217  3.9259   4
  -4  -4  -2 570.995  23.694   1
   4  -4   2 588.460  23.620   7
   4   4   2 572.133  23.383   4
  -4   4  -2 564.832  22.769   4
  -6  -4  -2 3.63088 1.35769   1
   6  -4   2 9.63222 1.88538   7
   6   4   2 4.98876 1.39281   4
   8  -4   2 5.62499 1.87896   7
  -8  -4  -2 4.38317 1.65448   1
   8   4   2 7.34639 1.66111   4
 -10  -4  -2 462.149  20.174   1
  10  -4   2 477.946  20.147   7
  10   4   2 474.739  19.972   4
  12  -4   2 224.502  11.484   7
 -12  -4  -2 263.930  11.782   1
  12  -4   2 263.958  11.755   5
  12   4   2 235.127  11.258   3
  12   4   2 252.949  11.440   4
  14  -4   2 490.582  20.281   5
  14  -4   2 477.987  20.065   7
 -14  -4  -2 443.609  20.096   1
  14   4   2 457.819  19.444   3
  14   4   2 409.265  18.625   8
  14   4   2 479.939  19.948   4
 -16  -4  -2 0.93452 1.86890   1
 -16  -4  -2 -0.5349  1.7028   3
  16  -4   2 -0.7147  1.8312   7
  16  -4   2 -1.7033  1.5642   5
  16   4   2 1.92783 1.76127   8
  16   4   2 2.28129 1.78333   2
  16   4   2 1.38387 1.87374   4
  16   4   2 -1.0434  1.7650   3
 -18  -4  -2 68.5824  4.9298   1
  18  -4   2 67.8222  4.8266   5
  18  -4   2 63.6169  4.8239   7
 -18  -4  -2 66.0634  4.8115   3
  18   4   2 62.8231  4.8684   4
  18   4   2 63.6807  4.6599   8
  18   4   2 67.8089  4.8169   3
  18   4   2 65.4664  4.6139   2
 -20  -4  -2 248.575  11.658   3
  20  -4   2 239.231  11.883   5
  20  -4   2 234.928  11.950   7
  20   4   2 245.206  11.076   2
  20   4   2 234.162  11.950   4
  20   4   2 257.414  11.678   3
  20   4   2 228.325  11.214   8
  22  -4   2 52.8355  4.6495   7
  22  -4   2 50.9514  4.4437   5
 -22  -4  -2 46.5968  4.4627   3
  22   4   2 58.2040  4.4089   2
  22   4   2 43.9961  4.4901   3
  22   4   2 50.0008  4.7265   8
  22   4   2 51.7917  4.7234   4
  24  -4   2 67.4919  5.4939   5
 -24  -4  -2 80.1837  5.6812   3
  24  -4   2 75.1755  5.8867   7
  24   4   2 79.8756  5.6624   8
  24   4   2 71.5152  5.2971   2
  24   4   2 67.0985  5.7378   4
  24   4   2 83.8858  5.6709   3
  26  -4   2 -1.7228  2.2547   7
 -26  -4  -2 4.39013 2.70813   3
  26  -4   2 -0.8537  2.2108   5
  26   4   2 3.91892 2.52679   2
  26   4   2 2.53357 2.63245   3
  26   4   2 -2.4913  2.2142   4
  26   4   2 4.44531 2.48920   8
  28  -4   2 -1.6919  2.4165   7
  28  -4   2 2.43427 1.28995   2
 -28  -4  -2 0.43872 2.40256   3
  28  -4   2 0.65923 2.42565   5
  28   4   2 2.15884 2.45252   8
  28   4   2 2.11877 2.61183   2
  30  -4   2 226.654   9.289   2
  30  -4   2 213.288  11.994   5
 -30  -4  -2 223.273  11.686   3
  30  -4   2 216.164  11.973   7
  30   4   2 193.991  10.929   2
  30   4   2 225.437  11.502   8
  32  -4   2 16.6679  3.8078   7
  32  -4   2 14.7357  2.2842   2
  32  -4   2 14.8758  3.6190   5
 -32  -4  -2 17.0116  3.8246   3
  32  -4   2 17.5784  2.3485   2
  32   4   2 19.8314  3.7871   2
  32   4   2 19.5613  3.9340   8
  34  -4   2 79.7373  7.0200   7
  34  -4   2 75.8493  6.5828   5
  34  -4   2 87.2452  4.9989   2
  34   4   2 95.3108  6.7117   2
  34   4   2 80.3339  6.7281   8
  36  -4   2 2.95413 3.18185   7
  36  -4   2 1.26838 3.18887   5
  36  -4   2 -0.6033  2.0777   2
  36   4   2 0.34246 2.93151   2
  36   4   2 -3.0658  2.4812   8
  38  -4   2 0.65211 3.17469   5
  38  -4   2 4.74697 2.42667   2
  38   4   2 -1.3119  2.7704   8
  38   4   2 -0.0045  2.5533   2
  40  -4   2 42.6495  4.2591   2
  40   4   2 37.9911  5.1532   2
  40   4   2 32.3582  5.0648   8
 -39  -5   2 3.80990 3.22847   3
  39   5  -2 1.55485 2.87799   2
  39   5  -2 4.18308 3.13669   8
 -37  -5   2 23.7931  4.3495   3
  37  -5  -2 21.7013  4.4358   5
  37   5  -2 20.0273  3.8460   2
  37   5  -2 14.6451  3.7000   8
 -35  -5   2 26.5210  4.4228   3
  35  -5  -2 22.6875  4.3573   5
  35   5  -2 26.3522  4.2846   8
  35   5  -2 29.6060  4.3392   2
  33  -5  -2 10.6520  3.5289   5
 -33  -5   2 8.47042 3.27356   3
  33   5  -2 7.23098 2.92805   2
  33   5  -2 6.07047 2.98205   8
 -31  -5   2 20.1307  3.8983   3
  31  -5  -2 17.6033  3.7497   5
  31   5  -2 21.2874  3.7146   2
  31   5  -2 18.2553  3.6668   8
 -29  -5   2 13.0681  3.4102   3
  29  -5  -2 14.1223  3.4032   5
  29   5  -2 15.8853  3.3370   2
  29   5  -2 6.75775 2.96347   8
 -27  -5   2 10.2320  3.1348   3
  27  -5  -2 6.07769 2.88386   5
  27   5  -2 5.69714 2.81519   8
  27   5  -2 5.05150 2.51632   2
 -25  -5   2 2.63889 2.41340   3
  25  -5  -2 0.60918 2.12511   5
  25  -5  -2 -0.4541  2.5018   7
  25   5  -2 3.78762 2.39050   2
  25   5  -2 2.50184 2.51543   4
  25   5  -2 0.04117 2.12971   8
 -23  -5   2 8.00886 2.74862   3
  23  -5  -2 12.1217  2.6618   5
  23  -5  -2 3.47768 2.81698   7
  23   5  -2 9.49689 2.80702   4
  23   5  -2 7.22198 2.47018   2
 -21  -5   2 29.8959  3.8051   3
  21  -5  -2 25.5098  3.9933   7
 -21  -5   2 28.6476  3.9889   1
  21  -5  -2 26.3190  3.6227   5
  21   5  -2 27.8528  3.7320   4
 -19  -5   2 204.894  10.375   3
  19  -5  -2 212.837  10.636   5
  19  -5  -2 205.714  10.738   7
 -19  -5   2 196.635  10.612   1
  19   5  -2 208.037  10.471   4
 -17  -5   2 168.614   9.084   1
  17  -5  -2 163.374   9.018   7
  17  -5  -2 182.731   8.988   5
 -17  -5   2 157.037   8.693   3
  17   5  -2 165.733   8.801   4
  17   5  -2 174.913   8.960   3
 -15  -5   2 156.872   8.575   3
 -15  -5   2 183.804   9.082   1
  15  -5  -2 176.750   8.939   7
  15  -5  -2 167.421   8.660   5
  15   5  -2 169.338   8.639   4
  15   5  -2 156.369   8.629   3
 -13  -5   2 212.393  10.537   1
  13  -5  -2 209.712   9.010   1
  13  -5  -2 221.092  10.495   5
 -13  -5   2 201.750  10.213   3
  13  -5  -2 223.451  10.538   7
 -13  -5   2 211.954   9.536   2
  13   5  -2 226.536  10.416   3
  13   5  -2 213.704  10.227   4
  11  -5  -2 364.151  16.229   5
 -11  -5   2 355.662  14.891   2
 -11  -5   2 377.963  16.258   1
  11  -5  -2 350.310  14.901   1
 -11  -5   2 353.848  15.731   3
  11  -5  -2 368.242  16.088   7
  11   5  -2 374.943  15.981   4
  11   5  -2 370.427  15.900   3
  -9  -5   2 0.03519 1.57801   1
   9  -5  -2 0.47726 0.94783   1
  -9  -5   2 2.22475 1.52497   2
   9  -5  -2 0.48356 1.56686   7
   9   5  -2 1.22750 1.45683   4
  -7  -5   2 767.909  30.332   2
  -7  -5   2 764.164  34.793   6
  -7  -5   2 813.704  32.813   1
   7  -5  -2 817.293  32.406   7
   7  -5  -2 789.906  31.913   1
   7   5  -2 800.931  32.221   4
   5  -5  -2 835.149  34.394   1
   5  -5  -2 862.305  34.600   7
  -5  -5   2 862.753  35.028   1
  -5  -5   2 838.168  37.103   6
   5   5  -2 865.040  34.406   4
   3  -5  -2 3.02791 0.71986   6
  -3  -5   2 3.34045 1.27181   6
   3  -5  -2 4.75681 1.54468   7
  -3  -5   2 4.90556 1.27027   7
   3  -5  -2 4.26918 0.65020   6
   3  -5  -2 3.85404 1.31615   1
  -3  -5   2 3.95091 1.60671   1
   3   5  -2 6.28265 1.31950   4
   1  -5  -2 1120.63   47.18   6
   1  -5  -2 1042.00   46.96   6
   1  -5  -2 1142.73   44.37   1
  -1  -5   2 1041.50   46.98   6
  -1  -5   2 1132.84   44.54   1
  -1  -5   2 1176.06   43.96   7
   1   5  -2 1090.65   43.73   4
  -1   5   2 1070.63   43.43   4
   1  -5   2 168.133   8.127   7
  -1  -5  -2 188.568   8.430   6
   1  -5   2 166.338   7.689   6
  -1  -5  -2 190.694   8.297   1
  -1  -5  -2 181.858   8.643   6
   1  -5   2 172.488   8.138   1
  -1   5  -2 174.590   7.505   4
   1   5   2 173.241   7.634   4
   3  -5   2 158.634   7.927   1
  -3  -5  -2 177.231   8.757   6
   3  -5   2 176.444   8.310   7
  -3  -5  -2 178.260   8.262   1
   3   5   2 181.975   7.791   4
  -5  -5  -2 1830.63   73.70   1
   5  -5   2 1935.07   73.15   1
   5  -5   2 1677.86   73.07   7
   5   5   2 1912.54   73.02   4
   7  -5   2 159.562   6.750   1
   7  -5   2 147.446   7.596   7
  -7  -5  -2 152.431   7.636   1
   7  -5   2 148.091   7.709   5
   7   5   2 141.637   7.250   4
  -9  -5  -2 361.189  17.149   1
   9  -5   2 395.249  17.154   7
   9  -5   2 388.050  17.298   5
  -9  -5  -2 385.275  16.685   3
   9  -5   2 410.712  15.950   1
   9   5   2 387.268  16.818   3
   9   5   2 404.391  16.927   4
 -11  -5  -2 775.006  31.404   3
  11  -5   2 813.650  32.824   5
  11  -5   2 785.407  32.158   7
 -11  -5  -2 744.734  32.350   1
  11   5   2 727.757  31.493   3
  11   5   2 781.445  31.929   4
 -13  -5  -2 13.7444  2.5130   3
  13  -5   2 9.03768 2.28500   5
 -13  -5  -2 9.54428 2.51062   1
  13  -5   2 12.4995  2.5094   7
  13   5   2 11.7125  2.4746   3
  13   5   2 12.8132  2.4123   4
 -15  -5  -2 913.995  38.427   3
  15  -5   2 974.296  39.384   7
  15  -5   2 963.455  40.057   5
 -15  -5  -2 949.154  39.513   1
  15   5   2 949.349  36.965   8
  15   5   2 942.280  38.439   3
  15   5   2 947.069  39.212   4
  17  -5   2 582.199  27.637   5
 -17  -5  -2 654.357  27.580   1
 -17  -5  -2 654.589  26.917   3
  17  -5   2 673.904  27.731   7
  17   5   2 659.958  26.898   3
  17   5   2 605.606  25.850   8
  17   5   2 656.470  27.480   4
 -19  -5  -2 90.0521  5.9642   1
  19  -5   2 85.5779  5.6560   5
 -19  -5  -2 73.2611  5.5418   3
  19  -5   2 75.4420  5.7580   7
  19   5   2 79.3571  5.6128   8
  19   5   2 89.2220  5.5237   2
  19   5   2 91.6828  5.8664   3
  19   5   2 79.7020  5.7458   4
 -21  -5  -2 398.125  17.965   3
  21  -5   2 392.715  18.535   5
  21  -5   2 424.682  18.840   7
  21   5   2 379.318  18.288   4
  21   5   2 385.764  17.366   8
  21   5   2 413.958  17.308   2
  21   5   2 398.232  17.816   3
  23  -5   2 162.061   9.279   7
  23  -5   2 161.967   8.902   5
 -23  -5  -2 154.347   8.722   3
  23   5   2 143.625   8.475   8
  23   5   2 155.979   8.585   3
  23   5   2 140.018   8.831   4
  23   5   2 150.915   8.355   2
  25  -5   2 409.861  18.582   5
 -25  -5  -2 360.682  17.673   3
  25  -5   2 373.445  18.275   7
  25   5   2 389.109  17.659   3
  25   5   2 417.318  17.405   2
  25   5   2 373.019  17.304   8
 -27  -5  -2 378.534  17.373   3
  27  -5   2 372.588  17.890   7
  27  -5   2 360.766  17.792   5
  27   5   2 409.637  17.046   2
  27   5   2 374.000  17.274   3
  27   5   2 325.584  16.622   8
  29  -5   2 32.6550  4.6832   7
  29  -5   2 27.3237  4.4370   5
 -29  -5  -2 26.0713  4.2993   3
  29   5   2 33.0000  4.4675   8
  29   5   2 33.2771  4.3863   2
 -31  -5  -2 185.926  10.665   3
  31  -5   2 173.936  10.843   7
  31  -5   2 185.379  11.088   5
  31   5   2 193.156  10.579   8
  31   5   2 184.258  10.383   2
  33  -5   2 110.460   8.013   5
  33  -5   2 112.504   8.255   7
 -33  -5  -2 112.823   8.039   3
  33   5   2 120.032   7.855   2
  33   5   2 113.353   8.003   8
  35  -5   2 18.1712  4.0993   5
  35  -5   2 21.6176  4.6315   7
 -35  -5  -2 20.8380  4.1500   3
  35   5   2 16.3263  3.9891   8
  35   5   2 28.5764  4.4822   2
  37  -5   2 199.352  12.076   5
 -37  -5  -2 217.709  12.326   3
  37   5   2 205.030  11.655   2
  37   5   2 220.477  11.977   8
  39  -5   2 35.0776  5.4847   5
  39   5   2 33.4278  5.1914   8
  39   5   2 40.6502  5.4084   2
  38  -6  -2 228.008  13.272   5
 -38  -6   2 227.472  12.750   3
  38   6  -2 233.735  12.510   8
 -36  -6   2 37.4494  5.1196   3
  36  -6  -2 31.0112  5.0938   5
  36   6  -2 37.1137  4.9699   8
  34  -6  -2 17.4110  4.1433   5
 -34  -6   2 18.8140  4.0633   3
  34   6  -2 12.8654  3.5262   8
  32  -6  -2 212.095  12.128   5
 -32  -6   2 216.572  11.772   3
  32   6  -2 203.289  11.335   8
  30  -6  -2 10.2619  3.4947   5
 -30  -6   2 17.0245  3.5668   3
  30   6  -2 15.6937  3.5557   8
 -28  -6   2 510.248  22.285   3
  28  -6  -2 479.213  23.205   5
  28   6  -2 489.627  21.585   8
 -26  -6   2 50.3987  5.2611   3
  26  -6  -2 36.0367  5.0285   7
  26  -6  -2 50.7744  5.4384   5
  26   6  -2 59.4481  5.0525   8
  24  -6  -2 1.00737 2.33303   5
 -24  -6   2 -1.7974  2.2692   3
  24  -6  -2 2.17426 2.77250   7
  24   6  -2 6.38429 2.50753   4
  22  -6  -2 416.031  20.050   7
 -22  -6   2 433.665  19.350   3
 -22  -6   2 423.812  20.013   1
  22  -6  -2 425.936  20.003   5
  22   6  -2 443.133  19.819   4
 -20  -6   2 112.689   6.775   3
  20  -6  -2 90.8359  6.8841   7
 -20  -6   2 97.9514  6.9009   1
  20  -6  -2 103.152   6.678   5
  20   6  -2 101.593   6.647   4
 -18  -6   2 691.169  32.502   1
  18  -6  -2 763.267  32.543   7
  18  -6  -2 774.497  32.855   5
 -18  -6   2 800.101  31.805   3
  18   6  -2 731.316  31.758   3
  18   6  -2 800.039  32.316   4
 -16  -6   2 11.3260  2.7141   3
  16  -6  -2 16.4542  3.1777   7
  16  -6  -2 13.9214  2.7655   5
 -16  -6   2 15.6252  3.1392   1
  16   6  -2 8.67548 2.50714   4
  16   6  -2 12.8495  2.9811   3
  14  -6  -2 8.00236 2.54140   7
 -14  -6   2 10.1297  2.4582   3
 -14  -6   2 8.95864 2.54734   1
  14  -6  -2 8.20190 1.02852   2
 -14  -6   2 5.60127 2.04579   2
  14  -6  -2 6.68903 2.11670   5
  14   6  -2 7.24629 2.24897   4
  14   6  -2 9.64981 2.57249   3
  12  -6  -2 523.472  20.825   1
  12  -6  -2 519.025  19.224   2
  12  -6  -2 495.621  22.033   7
  12  -6  -2 499.085  22.358   5
 -12  -6   2 508.865  20.560   2
 -12  -6   2 507.031  21.618   3
 -12  -6   2 502.245  22.287   1
  12   6  -2 509.789  21.787   4
  12   6  -2 521.114  21.815   3
 -10  -6   2 623.267  25.252   2
  10  -6  -2 636.468  24.103   2
  10  -6  -2 653.943  27.511   5
 -10  -6   2 629.326  27.269   1
  10  -6  -2 644.546  27.017   7
 -10  -6   2 647.622  26.482   3
  10  -6  -2 658.335  26.072   1
  10   6  -2 619.743  26.652   3
  10   6  -2 657.344  26.751   4
  -8  -6   2 1015.20   40.12   3
   8  -6  -2 1019.59   37.36   2
   8  -6  -2 1004.27   40.24   1
   8  -6  -2 963.591  41.758   5
  -8  -6   2 994.753  41.266   1
   8  -6  -2 918.692  40.691   7
  -8  -6   2 1003.98   38.29   2
   8   6  -2 1048.54   40.36   3
   8   6  -2 1037.94   40.56   4
   6  -6  -2 11.0082  1.7713   1
  -6  -6   2 10.7695  2.1218   6
  -6  -6   2 11.8404  2.3237   1
   6  -6  -2 13.4503  1.5000   2
  -6  -6   2 11.5439  1.9882   2
  -6  -6   2 17.6468  2.4959   3
   6  -6  -2 14.8110  2.4483   7
   6   6  -2 12.3661  1.9971   4
   4  -6  -2 189.811   9.041   1
   4  -6  -2 198.777   8.256   2
  -4  -6   2 190.399   8.688   2
  -4  -6   2 193.384   9.664   6
  -4  -6   2 208.613   9.896   5
  -4  -6   2 204.020   9.674   1
   4  -6  -2 217.545   9.486   7
   2  -6  -2 350.264  15.540   6
  -2  -6   2 374.707  15.721   1
   2  -6  -2 373.290  15.401   1
  -2  -6   2 342.276  15.891   6
  -2  -6   2 345.588  14.379   2
  -2  -6   2 369.011  16.143   5
   2  -6  -2 351.113  14.145   2
   2  -6  -2 354.791  15.441   6
   0  -6  -2 1016.12   43.78   6
   0  -6   2 1049.80   43.17   6
   0  -6  -2 1026.75   43.53   6
   0  -6   2 1043.20   40.92   7
   0  -6  -2 977.511  38.309   2
   0  -6   2 1060.35   41.41   1
   0  -6   2 1006.37   42.40   5
   0  -6   2 1011.06   43.15   6
   0  -6   2 1031.91   38.36   2
   0  -6  -2 931.186  41.195   1
   2  -6   2 390.841  16.330   7
   2  -6   2 366.922  14.934   2
  -2  -6  -2 389.297  17.374   6
  -2  -6  -2 389.733  17.134   6
  -2  -6  -2 350.077  15.110   2
   2  -6   2 386.107  17.016   5
   2  -6   2 388.189  16.373   1
  -2  -6  -2 375.980  16.547   1
   4  -6   2 18.1971  2.6239   7
   4  -6   2 20.0770  2.4246   1
  -4  -6  -2 23.0932  2.6783   6
  -4  -6  -2 22.2534  2.4036   2
   4  -6   2 19.7598  1.9125   2
   4  -6   2 22.1874  2.9927   5
  -4  -6  -2 22.1436  2.7306   1
  -4  -6  -2 25.1895  2.7183   3
   6  -6   2 226.781  11.321   5
   6  -6   2 239.034   9.420   2
  -6  -6  -2 234.720  10.690   3
  -6  -6  -2 220.502  11.086   1
   6  -6   2 243.440  10.404   1
   6  -6   2 236.160  11.002   7
  -6  -6  -2 214.767  10.095   2
   6   6   2 236.078  10.542   4
   6   6   2 239.715  11.017   3
  -8  -6  -2 3.78823 2.03122   1
   8  -6   2 2.96232 1.22333   1
  -8  -6  -2 -1.2053  1.6259   3
   8  -6   2 2.52817 1.88755   5
   8  -6   2 -0.0848  1.7687   7
  -8  -6  -2 -1.8597  1.3740   2
   8  -6   2 1.27293 0.98504   2
   8   6   2 1.10792 1.91900   3
   8   6   2 -0.5974  1.5211   4
 -10  -6  -2 808.323  31.055   2
 -10  -6  -2 800.969  33.744   1
  10  -6   2 799.460  33.986   5
  10  -6   2 791.027  33.320   7
 -10  -6  -2 803.358  32.593   3
  10  -6   2 830.658  29.768   2
  10   6   2 766.053  32.804   3
  10   6   2 789.108  32.995   4
 -12  -6  -2 150.363   8.689   1
  12  -6   2 166.042   8.927   5
  12  -6   2 166.306   8.840   7
 -12  -6  -2 163.107   7.914   2
 -12  -6  -2 168.423   8.486   3
  12   6   2 167.815   8.635   3
  12   6   2 167.560   8.494   4
 -14  -6  -2 239.057  11.952   1
  14  -6   2 228.533  11.937   7
 -14  -6  -2 236.657  11.481   3
  14  -6   2 258.093  12.140   5
  14   6   2 234.697  11.551   3
  14   6   2 247.280  11.724   4
 -16  -6  -2 56.9854  4.6499   3
  16  -6   2 47.0998  4.5532   5
 -16  -6  -2 54.6852  4.6325   1
  16  -6   2 60.9783  4.9425   7
  16   6   2 55.5755  4.5899   4
  16   6   2 57.9822  4.6525   8
  16   6   2 64.4508  4.8721   3
 -18  -6  -2 13.2103  2.8402   1
  18  -6   2 13.7227  3.2888   7
  18  -6   2 8.48481 2.55370   5
 -18  -6  -2 9.83464 2.72611   3
  18   6   2 16.2846  3.0615   4
  18   6   2 12.4627  3.0449   3
  18   6   2 10.6051  2.8127   8
  20  -6   2 140.651   8.769   7
 -20  -6  -2 146.862   8.517   1
  20  -6   2 149.156   8.424   5
 -20  -6  -2 148.466   8.279   3
  20   6   2 137.331   8.155   3
  20   6   2 137.750   8.110   8
  20   6   2 132.532   8.272   4
  22  -6   2 170.559   9.860   7
  22  -6   2 154.565   9.395   5
 -22  -6  -2 166.895   9.244   3
  22   6   2 165.876   9.525   4
  22   6   2 173.309   9.279   8
  22   6   2 159.106   9.110   3
  24  -6   2 112.714   7.713   7
 -24  -6  -2 116.300   7.532   3
  24  -6   2 114.065   7.464   5
  24   6   2 101.698   7.142   8
  24   6   2 105.227   7.144   3
 -26  -6  -2 32.1635  4.3356   3
  26  -6   2 28.5546  4.2908   5
  26  -6   2 28.2023  4.5166   7
  26   6   2 28.3487  4.3404   3
  26   6   2 31.8733  4.3976   8
  28  -6   2 2.06555 2.94633   7
  28  -6   2 1.30731 2.62121   5
 -28  -6  -2 -0.0107  2.7717   3
  28   6   2 -1.5867  2.5258   3
  28   6   2 -0.2317  2.5186   8
 -30  -6  -2 85.4739  6.8222   3
  30  -6   2 89.5831  7.3000   7
  30  -6   2 86.8089  7.1026   5
  30   6   2 87.2301  6.8317   8
  32  -6   2 209.037  12.254   5
 -32  -6  -2 217.250  11.997   3
  32  -6   2 216.417  12.438   7
  32   6   2 198.648  11.487   8
  34  -6   2 10.4776  3.5487   5
 -34  -6  -2 13.3582  3.8121   3
  34  -6   2 8.19592 3.90271   7
  34   6   2 7.72747 3.45549   8
 -36  -6  -2 16.1343  4.0783   3
  36  -6   2 14.1079  3.9081   5
  36   6   2 14.8797  3.7704   8
  37  -7  -2 2.21239 3.32449   5
 -37  -7   2 -1.5910  2.7954   3
  37   7  -2 -1.3455  2.8180   8
  35  -7  -2 12.8870  4.1251   5
 -35  -7   2 25.4094  4.5878   3
  35   7  -2 25.1357  4.3817   8
 -33  -7   2 34.6805  4.7871   3
  33  -7  -2 27.8421  4.8057   5
  33   7  -2 30.8876  4.5805   8
  31  -7  -2 -0.5616  2.6410   5
 -31  -7   2 2.94270 2.73272   3
  31   7  -2 4.15959 2.81481   8
 -29  -7   2 2.50366 2.80160   3
  29  -7  -2 1.42853 2.81312   5
  29   7  -2 -2.2315  2.3057   8
 -27  -7   2 68.0146  5.9450   3
  27  -7  -2 73.1725  6.4192   5
  27   7  -2 83.1819  6.1587   8
  25  -7  -2 92.3728  6.8461   5
 -25  -7   2 87.4118  6.7034   3
 -23  -7   2 64.8910  5.9228   1
  23  -7  -2 61.8903  6.5400   7
  23  -7  -2 62.8996  5.6422   5
 -23  -7   2 54.5547  5.1972   3
  21  -7  -2 28.0246  4.4964   7
 -21  -7   2 27.0545  3.8659   3
  21  -7  -2 31.1025  4.1482   5
 -21  -7   2 30.2551  4.5310   1
  21   7  -2 27.3811  4.0267   4
  19  -7  -2 3.55826 2.55267   5
 -19  -7   2 1.63026 2.50495   3
  19  -7  -2 6.33717 3.09595   7
 -19  -7   2 2.93348 2.61720   1
  19   7  -2 -0.4885  2.2698   4
 -17  -7   2 119.095   7.196   3
 -17  -7   2 109.785   7.631   1
  17  -7  -2 128.841   7.902   7
  17  -7  -2 122.945   7.496   5
  17   7  -2 121.143   7.592   3
  17   7  -2 115.577   7.158   4
 -15  -7   2 18.5743  3.3503   1
  15  -7  -2 12.3043  2.9548   5
  15  -7  -2 12.6130  1.3871   2
  15  -7  -2 13.4985  3.2177   7
 -15  -7   2 15.8541  2.9834   3
 -15  -7   2 16.4796  2.7060   2
  15   7  -2 11.7109  3.1521   3
 -13  -7   2 5.33446 2.48549   3
  13  -7  -2 8.86543 2.83638   7
 -13  -7   2 9.42177 2.75448   1
  13  -7  -2 5.84824 2.35910   5
 -13  -7   2 5.27631 2.18915   2
  13  -7  -2 6.61885 1.20033   2
  13   7  -2 9.35151 2.99458   3
  11  -7  -2 1.55935 1.44807   1
  11  -7  -2 0.88283 1.94285   5
  11  -7  -2 2.12825 2.11724   7
 -11  -7   2 -0.3609  1.7910   1
 -11  -7   2 0.75444 1.77869   2
 -11  -7   2 -3.5788  1.9402   3
  11  -7  -2 3.86750 1.14157   2
  11   7  -2 0.84556 2.23389   3
   9  -7  -2 64.4389  4.0812   1
   9  -7  -2 69.9263  3.5216   2
  -9  -7   2 67.9038  4.4669   2
   9  -7  -2 67.5847  4.9108   5
  -9  -7   2 67.4822  5.0187   1
   9  -7  -2 67.8713  5.0513   7
  -9  -7   2 65.2738  4.7020   3
   9   7  -2 69.3242  5.2060   3
   7  -7  -2 386.159  14.638   2
   7  -7  -2 350.532  16.391   7
  -7  -7   2 369.072  16.771   1
   7  -7  -2 348.221  15.917   1
   7  -7  -2 385.689  16.947   5
  -7  -7   2 369.411  16.147   3
  -7  -7   2 357.787  15.385   2
  -7  -7   2 377.694  16.970   5
   7   7  -2 395.562  16.522   3
  -5  -7   2 44.5477  3.9678   5
  -5  -7   2 43.7555  3.3123   2
  -5  -7   2 41.7250  3.5047   3
   5  -7  -2 36.6168  2.7166   2
  -5  -7   2 46.7670  3.8944   1
  -5  -7   2 39.9980  3.4505   6
   5  -7  -2 42.8101  3.3673   1
   5  -7  -2 52.8645  4.1197   5
   5   7  -2 43.3602  4.1036   3
  -3  -7   2 11.3201  2.0635   2
  -3  -7   2 12.6203  1.7926   6
  -3  -7   2 11.1069  2.1146   3
   3  -7  -2 11.8218  2.2208   1
  -3  -7   2 15.4511  2.5231   1
   3  -7  -2 17.3083  2.7036   5
  -3  -7   2 10.1472  2.5937   5
   3  -7  -2 11.3147  1.7622   2
   1  -7  -2 14.7474  1.5602   6
  -1  -7   2 15.2191  1.5006   6
   1  -7  -2 14.3415  2.0451   2
   1  -7  -2 16.2571  2.6532   1
   1  -7  -2 18.5057  2.7180   5
  -1  -7   2 18.5894  2.9157   5
  -1  -7   2 11.3636  2.4727   1
  -1  -7   2 16.0575  2.2524   2
  -1  -7   2 15.6315  1.5212   6
   1  -7   2 47.9603  3.7769   1
  -1  -7  -2 43.8476  3.1926   2
  -1  -7  -2 53.0281  3.0818   6
   1  -7   2 36.9361  3.0315   2
   1  -7   2 46.0598  4.0563   5
  -1  -7  -2 39.0867  3.6184   1
  -1  -7  -2 40.4273  3.5086   3
  -1  -7  -2 34.9786  3.0841   6
  -3  -7  -2 317.509  13.751   3
   3  -7   2 320.056  14.090   1
  -3  -7  -2 343.483  14.655   6
  -3  -7  -2 290.154  13.037   2
  -3  -7  -2 313.665  14.466   1
  -3  -7  -2 311.073  14.730   6
   3  -7   2 323.426  14.879   5
   3  -7   2 291.441  12.670   2
   3   7   2 309.106  14.115   3
  -5  -7  -2 49.8485  4.3720   1
  -5  -7  -2 67.5518  4.1371   2
   5  -7   2 54.4864  3.3284   2
   5  -7   2 52.7973  4.1383   7
   5  -7   2 55.3049  4.6753   5
   5  -7   2 57.8338  4.0247   1
   7  -7   2 19.2698  2.9089   5
   7  -7   2 15.7722  1.8208   2
   7  -7   2 17.1555  2.8337   7
  -7  -7  -2 20.1752  2.7925   3
   7  -7   2 11.9764  2.1847   1
  -7  -7  -2 19.8064  2.5767   2
  -7  -7  -2 18.5399  3.1203   1
   7   7   2 19.9615  3.1698   3
  -9  -7  -2 2.40247 2.22998   1
   9  -7   2 1.53909 1.16195   2
   9  -7   2 1.94396 2.06957   5
  -9  -7  -2 6.34443 1.96169   2
   9  -7   2 0.95383 2.18953   7
  -9  -7  -2 5.09759 2.17948   3
   9  -7   2 4.10185 1.51589   1
   9   7   2 3.75705 2.49648   3
  11  -7   2 438.306  20.329   7
  11  -7   2 402.316  20.595   5
 -11  -7  -2 490.251  20.701   1
 -11  -7  -2 485.384  19.910   3
  11  -7   2 393.049  17.462   2
 -11  -7  -2 493.457  18.989   2
  11   7   2 526.443  20.355   3
 -13  -7  -2 270.307  11.804   2
 -13  -7  -2 262.222  12.438   3
 -13  -7  -2 245.654  12.708   1
  13  -7   2 243.094  12.979   5
  13  -7   2 268.497  13.032   7
  13   7   2 271.480  12.676   3
 -15  -7  -2 152.689   8.384   1
 -15  -7  -2 143.907   7.811   3
  15  -7   2 116.756   8.061   7
  15  -7   2 108.503   7.808   5
  15   7   2 144.761   7.737   8
  15   7   2 148.767   8.141   3
 -17  -7  -2 77.2653  6.2652   1
 -17  -7  -2 88.7091  6.1638   3
  17   7   2 106.237   6.470   8
  17   7   2 85.5838  6.4537   3
  17   7   2 99.0566  6.4917   4
 -19  -7  -2 1.46293 2.51183   1
  19  -7   2 2.65630 2.76652   7
  19  -7   2 1.43326 2.39074   5
 -19  -7  -2 5.72375 2.75566   3
  19   7   2 3.20296 2.53752   3
  19   7   2 1.86772 2.66576   4
  19   7   2 0.40191 2.32921   8
  21  -7   2 303.958  16.978   5
 -21  -7  -2 376.423  17.274   1
 -21  -7  -2 382.723  16.854   3
  21  -7   2 308.483  16.921   7
  21   7   2 332.860  16.066   8
  21   7   2 364.249  16.696   3
  21   7   2 409.572  17.333   4
  23  -7   2 8.69690 3.10436   5
  23  -7   2 2.65381 2.71073   7
 -23  -7  -2 8.50447 3.10220   3
  23   7   2 10.5144  3.1915   3
  25  -7   2 83.5257  6.8430   5
  25  -7   2 94.5517  7.4135   7
 -25  -7  -2 94.3805  7.1406   3
  25   7   2 110.238   7.183   3
  25   7   2 93.4996  6.8760   8
 -27  -7  -2 25.5946  4.1688   3
  27  -7   2 20.6121  4.3907   7
  27  -7   2 10.1908  3.6703   5
  27   7   2 28.0787  4.4935   3
  29  -7   2 154.267  10.111   5
  29  -7   2 165.874  10.661   7
 -29  -7  -2 161.768  10.013   3
  29   7   2 187.198  10.196   8
 -31  -7  -2 121.588   8.336   3
  31  -7   2 112.479   8.230   5
  31  -7   2 94.9938  8.2601   7
  31   7   2 122.269   8.041   8
  33  -7   2 5.47119 3.41037   5
 -33  -7  -2 8.96356 3.64442   3
  33   7   2 11.8356  3.4505   8
  35  -7   2 2.46099 3.04183   5
 -35  -7  -2 1.76863 3.00372   3
  35   7   2 0.57810 2.67590   8
 -34  -8   2 126.334   8.602   3
  34  -8  -2 117.632   8.837   5
  34   8  -2 125.739   8.458   8
 -32  -8   2 197.549  11.560   3
  32  -8  -2 200.579  12.292   5
  32   8  -2 223.478  11.684   8
 -30  -8   2 24.7052  4.2238   3
  30  -8  -2 10.8639  3.7120   5
  30   8  -2 13.6751  3.5786   8
 -28  -8   2 742.916  32.306   3
  28  -8  -2 727.017  33.814   5
  28   8  -2 771.986  31.334   8
 -26  -8   2 11.5651  3.2862   3
  26  -8  -2 16.8676  3.8465   5
  26   8  -2 11.9906  3.2134   8
  24  -8  -2 65.1470  6.0300   5
 -24  -8   2 62.4462  5.7258   3
 -24  -8   2 66.5246  6.2472   1
 -22  -8   2 796.041  33.539   1
 -22  -8   2 701.554  31.845   3
  22  -8  -2 764.586  33.537   5
 -20  -8   2 157.713   9.033   3
 -20  -8   2 161.094   9.783   1
  20  -8  -2 157.170   9.416   5
  18  -8  -2 736.344  32.925   5
  18  -8  -2 744.735  32.714   7
 -18  -8   2 751.709  32.890   1
 -18  -8   2 731.202  31.477   3
  18   8  -2 780.378  32.153   3
  16  -8  -2 193.498  10.929   5
  16  -8  -2 203.217  11.242   7
 -16  -8   2 200.007  10.473   3
 -16  -8   2 195.596  11.085   1
 -16  -8   2 196.769   9.809   2
  16  -8  -2 201.703   8.257   2
  16   8  -2 208.162  10.941   3
  14  -8  -2 81.6364  6.3982   7
 -14  -8   2 80.5991  5.4230   2
  14  -8  -2 91.0474  6.2518   5
  14  -8  -2 87.1634  4.1192   2
 -14  -8   2 78.8956  6.2237   1
 -14  -8   2 81.8678  5.9462   3
  14   8  -2 74.9099  6.0703   3
 -12  -8   2 411.661  19.493   3
 -12  -8   2 446.994  18.828   2
 -12  -8   2 439.736  20.516   1
  12  -8  -2 473.313  20.482   7
  12  -8  -2 457.898  17.523   2
  12  -8  -2 463.382  20.677   5
  12   8  -2 452.390  20.061   3
  10  -8  -2 615.661  27.472   1
 -10  -8   2 686.939  28.881   1
 -10  -8   2 652.869  27.677   3
  10  -8  -2 689.964  29.059   5
 -10  -8   2 652.140  28.771   5
 -10  -8   2 658.429  26.554   2
  10  -8  -2 643.957  25.363   2
  10   8  -2 709.004  28.264   3
  -8  -8   2 243.662  11.895   3
   8  -8  -2 248.098  10.642   2
  -8  -8   2 257.612  11.537   2
  -8  -8   2 262.835  12.693   5
  -8  -8   2 264.757  12.800   1
   8  -8  -2 260.027  12.700   5
   8  -8  -2 255.952  11.774   1
   8   8  -2 251.128  12.465   3
  -6  -8   2 29.5315  3.7799   1
  -6  -8   2 39.1884  3.7110   3
   6  -8  -2 38.0359  3.3867   1
   6  -8  -2 30.7568  2.6710   2
   6  -8  -2 40.5805  4.3137   5
  -6  -8   2 37.1494  4.2811   5
  -6  -8   2 32.0665  3.3581   2
  -4  -8   2 251.130  11.321   2
   4  -8  -2 260.717  10.969   2
   4  -8  -2 251.418  12.111   1
  -4  -8   2 255.311  12.770   5
  -4  -8   2 275.263  12.658   1
   4  -8  -2 257.143  12.651   5
  -2  -8   2 76.1758  5.1661   1
   2  -8  -2 68.9194  4.9149   1
   2  -8  -2 69.2824  4.1795   2
  -2  -8   2 69.3907  5.2703   5
  -2  -8   2 61.5278  4.2910   2
   0  -8  -2 426.164  17.213   2
   0  -8   2 405.624  19.368   5
   0  -8  -2 463.189  19.057   1
   0  -8   2 384.995  18.690   1
   0  -8   2 432.056  17.199   2
   2  -8   2 142.572   8.355   5
  -2  -8  -2 133.904   7.923   1
  -2  -8  -2 143.361   7.184   2
   2  -8   2 138.461   6.830   2
   2  -8   2 148.744   7.791   1
   4  -8   2 4.57321 2.52804   5
   4  -8   2 5.51840 1.78565   2
  -4  -8  -2 5.23058 1.97473   2
  -4  -8  -2 2.55787 2.13290   1
   4  -8   2 2.29984 2.12545   1
  -4  -8  -2 4.77539 2.18319   3
   6  -8   2 104.118   6.893   5
  -6  -8  -2 115.176   6.859   1
   6  -8   2 110.115   5.412   2
  -6  -8  -2 111.768   6.447   6
  -6  -8  -2 110.554   6.394   3
   6  -8   2 99.0988  6.0852   1
  -6  -8  -2 97.3887  5.8820   2
   6   8   2 115.031   6.930   3
  -8  -8  -2 7.05012 2.22840   2
   8  -8   2 8.82964 2.77654   7
   8  -8   2 8.71463 2.74467   5
   8  -8   2 8.80297 2.13293   1
  -8  -8  -2 9.06554 2.64249   1
   8  -8   2 12.9682  1.9123   2
  -8  -8  -2 12.8304  2.7368   3
   8   8   2 13.1976  3.1064   3
 -10  -8  -2 261.344  11.691   2
  10  -8   2 270.124  10.494   2
 -10  -8  -2 245.761  12.648   1
  10  -8   2 262.617  12.730   7
  10  -8   2 239.557  12.882   5
 -10  -8  -2 228.974  11.941   3
  10   8   2 259.040  12.535   3
  12  -8   2 138.457   8.285   7
 -12  -8  -2 119.063   7.597   3
  12  -8   2 134.132   8.325   5
  12  -8   2 137.159   6.000   2
 -12  -8  -2 133.949   7.319   2
 -12  -8  -2 122.076   7.930   1
  12   8   2 142.827   8.123   3
 -14  -8  -2 24.1156  3.3427   2
 -14  -8  -2 19.4264  3.5614   1
  14  -8   2 18.9425  3.6444   5
  14  -8   2 21.2514  3.9639   7
 -14  -8  -2 22.4840  3.4462   3
  14   8   2 24.0302  3.8476   3
 -16  -8  -2 47.8151  4.9483   3
  16  -8   2 39.3773  4.7790   5
 -16  -8  -2 45.3732  5.1189   1
  16  -8   2 44.2272  5.1556   7
  16   8   2 42.0600  4.5272   8
  16   8   2 44.3745  5.0996   3
  18  -8   2 -2.2638  2.2795   5
  18  -8   2 1.95084 2.94499   7
 -18  -8  -2 2.44589 2.67404   3
 -18  -8  -2 4.28303 2.78772   1
  18   8   2 0.57474 2.30058   8
  18   8   2 2.62956 2.79703   3
 -20  -8  -2 79.5498  6.2858   3
  20  -8   2 78.8491  6.6802   7
  20  -8   2 78.9169  6.4612   5
 -20  -8  -2 96.2405  6.8364   1
  20   8   2 84.4160  6.7368   3
  20   8   2 93.8164  6.5929   8
  22  -8   2 71.9415  6.5305   7
  22  -8   2 64.4216  6.1857   5
 -22  -8  -2 74.7069  6.2840   3
 -22  -8  -2 85.8098  6.6227   1
  22   8   2 74.1930  6.1384   8
  22   8   2 74.1509  6.2057   3
  24  -8   2 36.0802  4.9562   5
 -24  -8  -2 38.3272  4.9163   3
  24  -8   2 33.2064  5.2198   7
  24   8   2 35.6870  4.6736   8
  24   8   2 35.7767  4.8770   3
 -26  -8  -2 0.96458 2.93636   3
  26  -8   2 0.56240 2.75373   5
  26  -8   2 3.30242 3.52058   7
  26   8   2 3.83285 2.98876   3
  26   8   2 4.84070 2.85441   8
 -28  -8  -2 -0.0902  2.6031   3
  28  -8   2 3.65418 3.23849   5
  28  -8   2 1.18988 3.30418   7
  28   8   2 1.45229 2.72372   8
  28   8   2 2.08471 3.11120   3
  30  -8   2 12.8226  3.8689   5
 -30  -8  -2 12.0793  3.8473   3
  30   8   2 12.1299  3.3799   8
  32  -8   2 124.813   9.194   5
 -32  -8  -2 116.842   8.516   3
  32   8   2 128.247   8.464   8
 -31  -9   2 0.38952 2.99089   3
  31  -9  -2 2.82760 3.18320   5
  31   9  -2 -1.8433  2.3968   8
  29  -9  -2 3.00851 3.49364   5
 -29  -9   2 -1.1954  2.6873   3
  29   9  -2 2.64228 2.89553   8
 -27  -9   2 32.2925  4.7109   3
  27  -9  -2 24.1159  4.6034   5
  27   9  -2 30.1402  4.3458   8
  25  -9  -2 9.35087 3.45679   5
 -25  -9   2 10.9323  3.6447   1
 -25  -9   2 11.5327  3.5709   3
  23  -9  -2 2.98281 3.09746   5
 -23  -9   2 -0.1602  2.5295   3
 -23  -9   2 8.49117 3.55268   1
 -21  -9   2 -0.8795  2.5334   1
  21  -9  -2 2.12513 2.80299   5
 -21  -9   2 1.14353 2.88380   3
  19  -9  -2 21.8948  3.9635   5
 -19  -9   2 27.2365  4.0940   3
 -19  -9   2 16.9919  3.9067   1
  17  -9  -2 162.368   7.235   2
  17  -9  -2 157.324   9.836   5
 -17  -9   2 181.392  10.257   1
 -17  -9   2 165.956   9.304   3
 -15  -9   2 16.8932  3.5351   3
  15  -9  -2 22.8609  2.3432   2
 -15  -9   2 24.1326  4.0510   1
  15  -9  -2 19.6600  4.0165   5
 -15  -9   2 18.5250  3.2389   2
  15   9  -2 24.4017  4.3951   3
  13  -9  -2 38.3716  2.9654   2
  13  -9  -2 35.3438  4.5580   5
 -13  -9   2 52.2824  4.7263   3
  11  -9  -2 27.5191  2.6630   2
  11  -9  -2 28.0111  4.0647   5
  -9  -9   2 44.3996  4.2333   3
   9  -9  -2 23.0773  3.1159   1
   9  -9  -2 24.0251  2.6893   2
  -9  -9   2 42.2273  4.0527   2
  -9  -9   2 38.3969  4.5636   1
   9  -9  -2 24.8028  3.8372   5
   9   9  -2 42.4133  4.6539   3
   7  -9  -2 38.0708  3.1932   2
   7  -9  -2 46.8909  4.8136   5
   7  -9  -2 40.1232  3.7271   1
  -5  -9   2 100.090   6.372   5
   5  -9  -2 70.3383  5.2578   1
  -5  -9   2 91.9079  5.5115   2
   5  -9  -2 73.7631  5.8841   5
   5  -9  -2 77.3427  4.7214   2
  -5  -9   2 88.2521  6.1588   1
  -3  -9   2 24.2390  3.7013   1
  -3  -9   2 25.0699  3.0818   2
  -3  -9   2 23.9826  3.8507   5
   1  -9  -2 1.74656 1.86269   2
   1  -9  -2 2.75945 2.24360   1
   1  -9   2 56.5234  4.6641   1
   1  -9   2 58.9917  5.2575   5
  -1  -9  -2 51.5858  4.5714   1
   1  -9   2 47.1475  3.7988   2
  -1  -9  -2 46.1295  4.0512   2
  -3  -9  -2 138.301   8.223   1
   3  -9   2 146.615   7.227   2
  -3  -9  -2 143.375   7.515   2
   3  -9   2 135.816   7.980   1
   3  -9   2 162.381   9.152   5
  -5  -9  -2 20.2807  3.3579   1
  -5  -9  -2 16.3745  2.8809   2
  -7  -9  -2 28.2194  3.9087   1
  -7  -9  -2 27.1631  3.5093   2
   7  -9   2 39.1529  4.5668   5
   7  -9   2 34.7110  3.5774   1
   7  -9   2 27.3495  2.9968   2
  -7  -9  -2 31.8639  3.6878   3
   7   9   2 32.6911  4.3011   3
  -9  -9  -2 45.9378  4.8337   1
  -9  -9  -2 44.8896  4.5315   3
   9  -9   2 40.0504  3.3457   2
  -9  -9  -2 45.2716  4.1212   2
   9   9   2 52.6305  5.2266   3
 -11  -9  -2 42.2166  4.2691   2
 -11  -9  -2 38.4916  4.3155   3
  11  -9   2 34.7513  3.0868   2
 -11  -9  -2 35.9731  4.5753   1
  11   9   2 37.7508  4.7662   3
 -13  -9  -2 42.5752  4.6713   3
  13  -9   2 55.7079  5.4071   5
 -13  -9  -2 46.2178  4.6070   2
  13  -9   2 42.9646  5.0406   7
 -13  -9  -2 41.4230  4.9244   1
  13  -9   2 44.4470  3.1660   2
  13   9   2 42.1265  5.2879   3
  15  -9   2 184.331  10.436   5
  15  -9   2 178.077  10.241   7
 -15  -9  -2 149.463   9.732   1
 -15  -9  -2 172.488   9.583   3
  15   9   2 168.189   9.316   8
  15   9   2 181.618  10.403   3
  17  -9   2 58.9105  5.7722   7
  17  -9   2 60.7621  5.8174   5
 -17  -9  -2 62.1689  5.6548   3
 -17  -9  -2 63.6131  5.6972   1
  17   9   2 59.6231  5.3906   8
  17   9   2 58.9653  6.1164   3
 -19  -9  -2 -1.7599  2.6359   3
  19  -9   2 -1.9311  2.9297   7
 -19  -9  -2 2.64355 2.83107   1
  19  -9   2 3.50914 2.90491   5
  19   9   2 3.51462 3.03830   3
  19   9   2 0.66167 2.55521   8
  21  -9   2 186.636  11.434   5
 -21  -9  -2 198.805  11.360   1
 -21  -9  -2 202.123  10.915   3
  21  -9   2 193.508  11.603   7
  21   9   2 189.058  11.013   3
  21   9   2 173.308  10.345   8
  23  -9   2 -0.0275  3.2116   7
  23  -9   2 0.92412 2.94926   5
 -23  -9  -2 4.99391 3.11013   3
 -23  -9  -2 -0.4416  2.8046   1
  23   9   2 -0.3243  2.4304   8
  23   9   2 -2.4545  2.7883   3
  25  -9   2 14.3913  4.3714   7
  25  -9   2 17.8995  4.1122   5
 -25  -9  -2 13.5322  3.8794   3
  25   9   2 9.94003 3.51720   3
  25   9   2 15.7268  3.6714   8
  27  -9   2 154.679  10.041   5
 -27  -9  -2 151.340   9.639   3
  27   9   2 147.185   9.411   8
  27   9   2 151.440   9.930   3
 -29  -9  -2 10.1099  3.5298   3
  29  -9   2 6.75304 3.53119   5
  29   9   2 11.4664  3.4897   8
  28 -10  -2 114.902   8.800   5
 -28 -10   2 110.958   8.119   3
  28  10  -2 108.873   7.947   8
 -26 -10   2 -1.5310  2.9290   1
  26 -10  -2 -0.0997  3.0029   5
 -26 -10   2 5.90578 3.17183   3
  26  10  -2 -0.0160  2.6413   8
  24 -10  -2 5.75537 3.46807   5
 -24 -10   2 5.00757 3.29151   1
 -24 -10   2 9.90825 3.40100   3
 -22 -10   2 124.806   8.236   3
  22 -10  -2 126.986   8.961   5
 -22 -10   2 129.111   9.119   1
  20 -10  -2 77.1517  6.5398   5
 -20 -10   2 62.2911  6.7689   1
 -20 -10   2 69.5264  6.0096   3
 -18 -10   2 162.407  10.394   1
  18 -10  -2 167.861   7.618   2
 -18 -10   2 174.487   9.762   3
  18 -10  -2 166.918  10.462   5
  16 -10  -2 -0.8105  1.5117   2
 -16 -10   2 -2.0621  2.4723   1
  16 -10  -2 0.71745 2.91853   5
 -16 -10   2 0.15380 2.54552   3
  14 -10  -2 0.65094 1.56786   2
  14 -10  -2 0.16395 3.01473   5
 -14 -10   2 -0.1146  2.6533   3
 -14 -10   2 2.08198 2.29279   2
 -14 -10   2 1.13775 2.68699   1
  14  10  -2 -3.8707  2.7112   3
 -12 -10   2 231.069  13.153   1
  12 -10  -2 244.271  10.872   2
 -12 -10   2 256.910  12.360   3
 -12 -10   2 253.530  12.127   2
  12 -10  -2 257.437  13.507   5
  12  10  -2 263.406  13.333   3
 -10 -10   2 213.887  10.878   2
  10 -10  -2 231.728  12.307   5
 -10 -10   2 224.444  12.065   1
  10 -10  -2 216.316   9.931   2
   8 -10  -2 122.361   7.861   5
   8 -10  -2 115.923   6.856   1
   8 -10  -2 121.462   6.357   2
  -8 -10   2 106.212   6.824   2
  -8 -10   2 128.568   8.101   1
  -6 -10   2 24.8957  3.9415   1
   6 -10  -2 21.9141  2.8898   2
   6 -10  -2 17.7687  3.0583   1
  -6 -10   2 28.1498  3.5431   2
   4 -10  -2 55.0090  4.3189   2
   4 -10  -2 55.5781  4.6267   1
  -4 -10   2 51.4313  5.0439   1
  -4 -10   2 54.5175  5.2842   5
  -4 -10   2 54.3041  4.5497   2
  -2 -10   2 90.8027  6.9344   5
   2 -10  -2 82.7043  5.8154   1
  -2 -10   2 83.7400  6.2490   1
   2 -10  -2 77.5050  5.2774   2
  -2 -10   2 79.2418  5.3747   2
   0 -10   2 439.458  18.159   2
   0 -10   2 445.193  20.800   5
   0 -10   2 447.216  19.957   1
   0 -10  -2 392.723  19.466   1
   0 -10  -2 443.355  18.243   2
   2 -10   2 1.38631 2.10326   2
   2 -10   2 -3.2265  2.3864   5
  -2 -10  -2 3.71509 2.06747   2
  -2 -10  -2 0.23328 2.22941   1
   2 -10   2 1.73567 2.44098   1
  -4 -10  -2 22.1853  3.5964   1
   4 -10   2 11.4378  2.5027   2
   4 -10   2 19.3077  3.3757   1
  -4 -10  -2 19.3487  3.1877   2
   4 -10   2 17.8639  3.9359   5
  -6 -10  -2 107.121   6.319   2
   6 -10   2 95.0145  5.6073   2
   6 -10   2 96.0833  6.2933   1
   6 -10   2 95.0235  7.2108   5
  -6 -10  -2 103.262   6.904   1
   8 -10   2 -0.2060  1.6472   2
   8 -10   2 4.44314 3.20879   5
  -8 -10  -2 2.46523 2.35080   2
  -8 -10  -2 2.82133 2.51987   1
 -10 -10  -2 87.0118  6.2695   2
  10 -10   2 99.9443  5.5375   2
 -10 -10  -2 107.460   6.596   3
  10 -10   2 104.681   7.752   5
 -10 -10  -2 96.8191  7.0085   1
  10  10   2 104.278   7.642   3
 -12 -10  -2 2.63142 2.77862   1
 -12 -10  -2 -0.2178  2.0898   2
 -12 -10  -2 0.79596 2.53574   3
  12 -10   2 3.11022 3.03103   5
  12 -10   2 0.46928 1.74173   2
  12  10   2 -3.8945  2.8000   3
 -14 -10  -2 107.270   7.839   1
  14 -10   2 117.428   8.434   5
  14 -10   2 117.638   6.112   2
 -14 -10  -2 119.468   7.570   3
 -14 -10  -2 120.664   7.456   2
  14  10   2 133.171   8.630   3
  14  10   2 130.564   7.748   8
  16 -10   2 1.16450 2.88268   5
 -16 -10  -2 3.57032 2.83079   3
 -16 -10  -2 -0.7854  2.5758   1
  16  10   2 -2.4284  2.2513   8
  16  10   2 3.85281 3.14533   3
 -18 -10  -2 6.59065 3.09454   3
  18 -10   2 2.16791 2.97242   5
 -18 -10  -2 5.44795 3.18769   1
  18  10   2 -0.1010  2.4954   8
  18  10   2 0.69089 2.95529   3
  20 -10   2 18.2287  4.0979   5
 -20 -10  -2 14.5541  3.9347   1
  20 -10   2 16.9531  4.3105   7
 -20 -10  -2 18.8221  3.8943   3
  20  10   2 18.3985  3.6977   8
  20  10   2 11.1426  3.7076   3
  22 -10   2 37.5510  5.6237   7
 -22 -10  -2 26.5939  4.7489   1
  22 -10   2 42.4675  5.7216   5
 -22 -10  -2 35.5834  4.9197   3
  22  10   2 35.9224  4.8551   8
  22  10   2 37.4274  5.2657   3
 -24 -10  -2 78.6604  6.8764   1
 -24 -10  -2 64.5066  6.0904   3
  24 -10   2 59.6147  6.7872   5
  24  10   2 56.9511  6.5520   3
  24  10   2 64.0404  6.3062   8
 -26 -10  -2 11.3332  3.7569   3
  26 -10   2 7.70948 3.66155   5
  26  10   2 11.2917  3.9775   3
  26  10   2 9.32585 3.34430   8
 -23 -11   2 42.0380  5.1662   3
  23 -11  -2 38.4657  5.8369   5
 -23 -11   2 36.0191  5.4430   1
 -21 -11   2 -2.7249  2.7585   1
  21 -11  -2 0.90376 3.14820   5
 -21 -11   2 1.02939 2.79256   3
 -19 -11   2 0.51421 2.77350   3
  19 -11  -2 -1.2589  2.9540   5
 -19 -11   2 5.39477 3.26776   1
  17 -11  -2 10.4783  3.9969   5
 -17 -11   2 11.8024  3.3943   1
  17 -11  -2 12.0568  2.3759   2
 -17 -11   2 11.9206  3.3758   3
 -15 -11   2 58.5844  5.2311   2
  15 -11  -2 68.5869  6.3755   5
 -15 -11   2 52.0516  6.0584   1
  15 -11  -2 58.8822  4.2229   2
  13 -11  -2 32.4911  3.3970   2
 -13 -11   2 30.0156  4.0140   2
 -13 -11   2 30.8922  4.6545   1
  13 -11  -2 28.4212  5.0046   5
 -11 -11   2 93.1593  6.4330   2
  11 -11  -2 102.288   7.592   5
 -11 -11   2 96.8603  7.3062   1
  11 -11  -2 96.1588  5.8212   2
  -9 -11   2 27.0276  4.3599   1
   9 -11  -2 29.2151  3.4989   2
  -9 -11   2 25.3709  3.7212   2
  -7 -11   2 24.9641  3.7846   2
   7 -11  -2 23.4325  3.2568   2
  -7 -11   2 24.1465  4.3060   1
   7 -11  -2 35.1958  3.9845   1
  -5 -11   2 294.878  15.596   1
   5 -11  -2 305.676  14.859   1
   5 -11  -2 325.387  13.879   2
  -5 -11   2 321.587  14.402   2
  -3 -11   2 44.1322  4.9717   1
  -3 -11   2 31.9880  3.9916   2
   3 -11  -2 34.0601  3.8324   2
   3 -11  -2 38.9561  4.4112   1
   1 -11  -2 275.703  12.788   2
   1 -11  -2 269.509  13.685   1
  -1 -11   2 272.706  12.842   2
  -1 -11   2 305.754  14.942   5
  -1 -11   2 276.326  14.167   1
   1 -11   2 46.7884  5.6145   5
   1 -11   2 39.9140  4.1234   2
  -1 -11  -2 50.1627  4.7617   1
  -1 -11  -2 38.1722  4.1749   2
   1 -11   2 44.8140  4.8917   1
   3 -11   2 28.7574  3.6561   2
  -3 -11  -2 30.6093  4.2158   1
   3 -11   2 33.1521  4.2946   1
   3 -11   2 32.5989  4.9551   5
  -3 -11  -2 26.9874  3.6561   2
  -5 -11  -2 430.332  20.407   1
  -5 -11  -2 442.095  19.143   2
   5 -11   2 442.984  21.394   5
   5 -11   2 416.132  18.346   2
   5 -11   2 467.179  20.022   1
   7 -11   2 90.7993  7.5941   5
  -7 -11  -2 93.6231  6.2851   2
   7 -11   2 91.4652  5.7648   2
  -7 -11  -2 96.3936  6.8732   1
   9 -11   2 273.921  12.225   2
  -9 -11  -2 292.141  13.274   2
   9 -11   2 275.440  15.145   5
  -9 -11  -2 254.261  14.062   1
 -11 -11  -2 89.6450  6.9540   1
  11 -11   2 99.2298  5.6462   2
  11 -11   2 97.2208  7.7187   5
 -11 -11  -2 83.2539  6.2842   2
  11  11   2 91.5436  7.3029   3
 -13 -11  -2 46.5647  5.6089   1
  13 -11   2 47.9041  5.9306   5
  13 -11   2 44.6189  3.8143   2
 -13 -11  -2 51.2556  5.3129   2
  13  11   2 45.2917  5.7522   3
  15 -11   2 275.913  12.041   2
 -15 -11  -2 301.981  14.016   3
  15 -11   2 256.353  14.959   5
 -15 -11  -2 260.538  14.514   1
  15  11   2 284.500  14.648   3
 -17 -11  -2 177.314  10.695   1
 -17 -11  -2 181.494   9.977   3
  17 -11   2 175.396  11.123   5
  17  11   2 148.941  10.316   3
  17  11   2 175.358  10.041   8
  19 -11   2 44.0389  6.1634   5
 -19 -11  -2 43.3665  5.1130   3
 -19 -11  -2 44.7843  5.6795   1
  19  11   2 50.2504  5.5894   8
  19  11   2 46.4521  5.9320   3
  21 -11   2 96.6406  8.1682   5
 -21 -11  -2 83.1947  6.7562   3
 -21 -11  -2 93.2258  7.7951   1
  21  11   2 78.1832  7.3558   3
  21  11   2 88.9041  7.0406   8
 -23 -11  -2 32.7035  5.1982   1
 -23 -11  -2 32.0425  4.6836   3
  23 -11   2 29.3710  5.2993   5
  23  11   2 37.3291  5.0880   8
  23  11   2 31.3540  5.5141   3
  18 -12  -2 -1.3796  1.9232   2
  18 -12  -2 0.11700 3.27242   5
 -16 -12   2 21.9989  4.4683   1
  16 -12  -2 26.0234  3.1986   2
  16 -12  -2 27.0908  5.0944   5
  14 -12  -2 12.1230  2.6882   2
 -14 -12   2 12.5124  3.3916   2
 -14 -12   2 5.78251 3.38414   1
  12 -12  -2 3.08439 2.20451   2
 -12 -12   2 2.56488 2.55227   2
 -12 -12   2 -2.2548  2.4267   1
  10 -12  -2 35.0988  3.7338   2
 -10 -12   2 31.2461  4.1860   2
 -10 -12   2 29.6965  4.7213   1
  -8 -12   2 11.5084  2.9578   2
  -8 -12   2 11.5302  3.4393   1
   8 -12  -2 17.0345  3.0480   2
  -6 -12   2 49.9827  5.6989   1
   6 -12  -2 51.6941  4.5327   2
  -6 -12   2 51.7452  5.0320   2
  -4 -12   2 -0.1553  2.6308   1
  -4 -12   2 3.02665 2.35610   2
   4 -12  -2 -0.5235  2.3477   1
   4 -12  -2 -1.6718  2.0900   2
   2 -12  -2 0.12590 2.53496   1
  -2 -12   2 1.62935 2.31893   2
   2 -12  -2 2.94574 2.30607   2
  -2 -12   2 0.13090 2.78667   1
   0 -12   2 32.6602  4.4472   1
   0 -12  -2 27.1438  4.1420   1
   0 -12   2 24.4927  3.5680   2
   0 -12  -2 32.2732  3.9905   2
   2 -12   2 -2.6879  2.5535   1
  -2 -12  -2 1.92475 2.39639   2
  -2 -12  -2 1.79602 2.63908   1
   2 -12   2 1.71867 3.51032   5
   2 -12   2 -0.7119  2.2134   2
   4 -12   2 57.3312  4.7674   2
   4 -12   2 63.9177  6.8531   5
  -4 -12  -2 50.8388  5.6539   1
  -4 -12  -2 66.2312  5.3350   2
   6 -12   2 -0.9766  3.4592   5
  -6 -12  -2 0.18466 2.29983   2
   6 -12   2 0.25940 2.03358   2
  -6 -12  -2 -0.6253  2.6863   1
  -8 -12  -2 3.15398 3.11281   1
   8 -12   2 6.76332 2.45867   2
  -8 -12  -2 8.78145 3.14471   2
   8 -12   2 8.38242 4.10560   5
  10 -12   2 20.0284  4.7659   5
 -10 -12  -2 34.6872  4.4540   2
 -10 -12  -2 27.6423  4.5019   1
  10 -12   2 26.6355  3.3967   2
 -12 -12  -2 6.27341 2.85937   2
  12 -12   2 2.78368 3.56046   5
 -12 -12  -2 6.63092 3.16986   1
  12 -12   2 9.04370 2.61506   2
  14 -12   2 48.1780  4.1254   2
  14 -12   2 40.4522  5.9463   5
 -14 -12  -2 37.1471  5.3284   1
  14  12   2 48.1893  6.1811   3
 -16 -12  -2 1.74058 3.06192   1
  16 -12   2 -0.9046  2.1439   2
  16 -12   2 1.48184 3.34826   5
  16  12   2 2.21681 3.58906   3
   7 -13  -2 40.3326  4.5475   2
  -7 -13   2 50.5439  5.0270   2
   5 -13  -2 72.6518  5.6732   2
  -5 -13   2 78.0484  6.6112   1
  -5 -13   2 78.8147  5.8986   2
   3 -13  -2 4.92351 3.14795   1
  -3 -13   2 9.21170 3.26945   1
   3 -13  -2 5.77443 2.72925   2
  -3 -13   2 7.04059 2.79883   2
   1 -13  -2 111.671   7.032   2
  -1 -13   2 97.3956  6.7826   2
  -1 -13   2 117.423   7.909   1
   1 -13  -2 108.148   7.671   1
   1 -13   2 109.552   7.081   2
   1 -13   2 128.802   8.087   1
  -1 -13  -2 102.720   7.662   1
  -1 -13  -2 118.185   7.354   2
  -3 -13  -2 22.7137  4.3133   1
   3 -13   2 28.5151  3.7974   2
  -3 -13  -2 24.0778  4.0000   2
  -5 -13  -2 56.6728  5.7455   2
   5 -13   2 70.1425  5.2366   2
   7 -13   2 13.6338  4.2895   5
   7 -13   2 11.1165  2.9094   2
  -7 -13  -2 10.7694  3.1910   2
  42   0  -3 0.14040 2.45322   2
  40   0  -3 -1.8594  2.1387   2
  38   0  -3 0.89767 2.43426   2
  36   0  -3 -3.8293  1.9020   2
  34   0  -3 -0.2098  1.9928   2
  32   0  -3 2.18553 2.15303   2
  32   0  -3 2.94568 2.76475   4
  30   0  -3 6.09607 2.75461   4
  30   0  -3 0.95985 1.89319   2
  28   0  -3 -2.7408  2.0830   4
  28   0  -3 3.01231 2.07438   2
  26   0  -3 1.26831 1.66798   2
  26   0  -3 0.15702 2.27492   4
  24   0  -3 -1.1055  1.5485   2
  24   0  -3 -1.4757  1.9672   4
  22   0  -3 -0.3197  1.9136   4
  22   0  -3 -0.3055  1.4844   2
  20   0  -3 1.73776 1.42544   2
  20   0  -3 -0.2906  1.7173   4
  18   0  -3 0.54837 1.28314   2
  18   0  -3 0.94193 1.70109   4
  16   0  -3 0.69258 1.54057   4
  14   0  -3 -1.7784  1.3068   4
 -12   0   3 0.80193 1.23196   6
  12   0  -3 0.30712 1.37852   4
  10   0  -3 -0.0103  1.1338   4
 -10   0   3 1.48076 1.18455   6
  -8   0   3 1.15227 1.03357   6
   8   0  -3 1.09197 1.02098   6
   8   0  -3 0.85135 1.14462   4
   6   0  -3 -3.5276  0.9157   6
  -6   0   3 -2.0586  1.0210   6
   6   0  -3 -4.0448  1.0360   4
  -4   0   3 0.49848 0.89946   6
   4   0  -3 0.15318 0.82917   6
   4   0  -3 0.83546 0.94606   4
  -2   0   3 -0.0821  0.6968   6
   2   0  -3 -0.8729  0.7496   6
   0   0  -3 1.11362 0.76089   6
   0   0   3 0.23806 0.79937   6
  -2   0  -3 -0.7648  0.7917   6
   2   0   3 -2.7000  0.9237   4
   4   0   3 -4.8510  0.9525   4
   6   0   3 -0.2111  1.0733   4
   8   0   3 -0.0663  1.1864   4
  10   0   3 0.59709 1.28869   4
  10   0   3 -1.2378  0.9414   1
  12   0   3 0.32174 0.93405   1
  12   0   3 -0.8477  1.2015   7
  12   0   3 0.36977 1.32767   4
  14   0   3 0.75425 1.14918   1
  14   0   3 -0.3203  1.3179   4
  14   0   3 0.73959 1.30131   7
  16   0   3 0.81652 1.25010   1
  16   0   3 -0.6500  0.9139   2
  16   0   3 0.88816 1.37935   4
  16   0   3 -0.8642  1.4085   7
  18   0   3 -0.6826  1.5925   4
  18   0   3 0.83733 1.11718   2
  18   0   3 1.08013 1.52158   7
  18   0   3 -0.5541  1.3019   8
  20   0   3 0.33125 1.44164   8
  20   0   3 2.22469 1.90152   4
  20   0   3 3.04489 1.69790   7
  20   0   3 2.05838 1.21072   2
  22   0   3 -0.2979  1.3088   2
  22   0   3 -4.0598  1.5121   4
  22   0   3 -0.1148  1.4970   8
  22   0   3 -0.7133  1.7115   7
  24   0   3 -2.4096  1.3131   2
  24   0   3 -0.7829  1.5622   8
  24   0   3 0.99374 2.03664   7
  24   0   3 -0.3687  2.0105   4
  26   0   3 0.98433 1.56050   2
  26   0   3 3.53138 2.22675   4
  26   0   3 -2.4838  2.0025   7
  26   0   3 2.12472 1.75171   8
  28   0   3 1.43410 1.88193   8
  28   0   3 0.30849 1.68906   2
  28   0   3 5.27418 2.60861   4
  28   0   3 1.06205 1.75782   2
  30   0   3 -1.5856  1.6785   2
  30   0   3 -1.8578  1.7915   2
  30   0   3 -0.0894  2.0518   8
  32   0   3 3.55747 2.34524   8
  32   0   3 -1.5121  1.9352   2
  34   0   3 0.22222 2.34572   8
  34   0   3 -3.8798  1.8800   2
  36   0   3 -2.2445  2.1232   8
  36   0   3 -0.8753  2.2028   2
  38   0   3 0.20496 2.39817   8
  38   0   3 -0.7330  2.4643   2
  40   0   3 3.55070 2.67808   2
  43  -1  -3 10.9930  2.9950   2
  43   1  -3 7.95066 2.85644   2
  41  -1  -3 47.8005  4.7548   2
  41   1  -3 37.6854  4.6575   2
  39  -1  -3 151.699   8.092   2
  39   1  -3 131.184   8.135   2
  37  -1  -3 4.24410 2.41880   2
  37   1  -3 -0.2857  2.2732   2
  35  -1  -3 26.3765  3.3822   2
  35   1  -3 11.7069  2.9127   2
  33  -1  -3 24.7803  3.2816   2
  33   1  -3 15.0715  3.0756   2
  31  -1  -3 101.267   5.878   2
  31  -1  -3 105.059   7.145   4
  31   1  -3 97.4709  7.3029   4
  31   1  -3 104.490   6.182   2
  29  -1  -3 331.737  14.887   4
  29  -1  -3 296.798  12.792   2
  29   1  -3 283.007  13.051   8
  29   1  -3 275.260  14.541   4
  29   1  -3 289.350  13.020   2
  27  -1  -3 124.867   6.315   2
  27  -1  -3 130.918   7.519   4
  27   1  -3 104.854   6.435   8
  27   1  -3 111.600   6.373   2
  27   1  -3 124.697   7.623   4
  25  -1  -3 70.8213  4.3153   2
  25  -1  -3 73.7656  5.3386   4
  25   1  -3 74.8956  4.7832   8
  25   1  -3 67.3341  4.5210   2
  25   1  -3 70.0887  5.4562   4
  23  -1  -3 37.8657  3.2204   2
  23  -1  -3 44.9392  4.1604   4
  23   1  -3 49.0560  3.8239   8
  23   1  -3 44.8462  3.5549   2
  23   1  -3 41.9921  4.1012   4
  21  -1  -3 952.984  34.824   2
  21  -1  -3 917.883  38.383   5
  21  -1  -3 906.149  37.721   4
  21   1  -3 870.136  37.893   4
  21   1  -3 918.347  35.143   2
  19  -1  -3 954.996  37.366   4
  19  -1  -3 861.750  34.309   2
  19  -1  -3 926.401  37.957   5
  19   1  -3 867.565  34.656   2
  19   1  -3 926.910  37.475   4
  17  -1  -3 426.785  18.521   4
  17   1  -3 439.544  18.770   4
  17   1  -3 428.964  17.163   2
  15  -1  -3 66.6653  4.1633   4
 -15  -1   3 67.3743  4.4768   6
  15   1  -3 65.7581  4.2486   4
 -13  -1   3 482.223  20.765   6
  13  -1  -3 444.683  19.165   4
  13   1  -3 455.665  19.400   4
  11  -1  -3 2809.00  112.32   4
 -11  -1   3 2941.41  121.18   6
  11   1  -3 2804.98  112.53   4
  -9  -1   3 287.535  12.511   6
   9  -1  -3 252.339  11.439   4
   9   1  -3 279.338  11.730   4
  -9   1   3 264.981  12.019   6
   9   1  -3 273.920  12.372   6
   7  -1  -3 2040.17   94.58   6
   7  -1  -3 1995.83   87.97   4
   7   1  -3 2499.82   88.30   4
  -7   1   3 2319.39   94.70   6
   7   1  -3 2348.21   94.98   6
   5  -1  -3 866.732  36.822   6
  -5  -1   3 862.842  37.046   6
   5  -1  -3 857.838  34.269   4
  -5   1   3 868.673  36.885   6
   5   1  -3 834.829  34.435   4
   5   1  -3 892.310  37.072   6
  -3  -1   3 1.54598 0.93408   6
   3  -1  -3 1.36310 0.85148   6
   3   1  -3 2.49873 0.93159   6
  -3   1   3 1.89727 0.85808   6
   3   1  -3 3.54792 0.94165   4
  -1  -1   3 7548.32  307.60   6
   1  -1  -3 6931.85  307.79   6
   1   1  -3 6975.18  285.23   4
   1   1  -3 7442.97  307.60   6
  -1   1   3 7434.26  308.05   6
   1  -1   3 5.96746 0.93907   6
  -1  -1  -3 6.90070 1.11251   6
  -1   1  -3 6.81039 0.97990   6
   1   1   3 7.00273 1.18965   4
   3  -1   3 600.579  23.416   4
   3   1   3 535.133  23.464   4
  -3   1  -3 612.237  25.061   6
   5  -1   3 3169.98  123.02   4
   5   1   3 3102.67  123.16   4
   7  -1   3 354.592  15.136   4
   7   1   3 381.333  15.349   4
   9  -1   3 2965.12  120.21   4
   9   1   3 3069.14  120.79   1
   9   1   3 3133.56  120.48   4
  11  -1   3 686.154  27.956   1
  11  -1   3 697.287  28.191   4
  11  -1   3 707.132  28.285   7
  11   1   3 683.210  28.292   1
  11   1   3 668.991  28.476   4
  11   1   3 727.441  27.940   7
  13  -1   3 17.9703  1.8333   1
  13  -1   3 19.3711  2.1962   4
  13  -1   3 22.7454  2.5115   7
  13   1   3 16.7840  2.2514   4
  13   1   3 21.7449  2.2205   1
  13   1   3 17.5364  2.0216   7
  15  -1   3 859.039  33.540   1
  15  -1   3 869.031  33.920   4
  15  -1   3 802.409  33.902   7
  15   1   3 820.695  34.196   4
  15   1   3 826.589  31.476   2
  15   1   3 810.733  33.482   7
  17  -1   3 1244.13   51.42   7
  17  -1   3 1209.31   51.40   4
  17  -1   3 1275.04   51.15   1
  17  -1   3 1318.67   47.55   2
  17   1   3 1304.99   51.03   7
  17   1   3 1317.21   48.40   8
  17   1   3 1342.87   51.92   4
  17   1   3 1209.92   47.94   2
  19  -1   3 1018.71   42.71   7
  19  -1   3 1029.12   39.37   2
  19  -1   3 1098.80   42.94   4
  19  -1   3 1072.45   40.05   8
  19   1   3 989.837  42.294   7
  19   1   3 1093.84   39.86   2
  19   1   3 1055.61   43.22   4
  19   1   3 1051.22   40.21   8
  21  -1   3 189.178   7.896   2
  21  -1   3 186.230   9.264   5
  21  -1   3 198.119   9.418   4
  21  -1   3 196.318   9.383   7
  21  -1   3 186.488   8.516   8
  21   1   3 179.648   8.704   8
  21   1   3 175.563   8.631   3
  21   1   3 180.669   8.325   2
  21   1   3 171.917   9.533   4
  21   1   3 190.644   9.027   7
  23  -1   3 216.073  10.910   4
  23  -1   3 226.791  11.000   7
  23  -1   3 223.443  10.017   8
  23  -1   3 207.513  10.668   5
  23  -1   3 223.137   9.395   2
  23   1   3 233.162   9.939   2
  23   1   3 229.505  10.330   8
  23   1   3 225.374  11.402   4
  25  -1   3 235.367  11.891   7
  25  -1   3 240.404  11.815   4
  25  -1   3 246.242  10.320   2
  25  -1   3 233.680  10.796   8
  25   1   3 230.664  11.080   8
  25   1   3 253.744  10.847   2
  25   1   3 245.322  10.804   2
  25   1   3 235.514  12.334   4
  27  -1   3 546.399  22.373   8
  27  -1   3 575.678  24.396   4
  27  -1   3 555.596  21.871   2
  27  -1   3 571.808  24.136   7
  27   1   3 526.737  22.344   2
  27   1   3 559.025  22.778   8
  27   1   3 539.671  24.791   4
  27   1   3 545.161  22.307   2
  29  -1   3 53.4313  4.9679   7
  29  -1   3 53.2420  3.9627   2
  29  -1   3 56.1560  4.4229   8
  29  -1   3 55.0495  5.4151   4
  29   1   3 52.8606  4.3290   2
  29   1   3 57.8948  4.6824   8
  31  -1   3 64.1690  5.4294   7
  31  -1   3 51.2822  4.1978   2
  31  -1   3 57.1588  4.5920   8
  31  -1   3 64.2132  4.4057   2
  31   1   3 57.3700  4.7253   2
  31   1   3 53.7911  4.9144   8
  33  -1   3 93.8645  6.0820   8
  33  -1   3 91.6765  5.7993   2
  33   1   3 91.4307  6.2077   2
  33   1   3 104.247   6.667   8
  35  -1   3 3.34839 2.36275   8
  35  -1   3 -0.1620  2.1730   2
  35   1   3 -0.8660  2.3506   2
  35   1   3 -2.3958  2.1666   8
  37  -1   3 221.404  10.968   2
  37   1   3 229.250  11.828   8
  37   1   3 225.841  11.452   2
  39  -1   3 18.8783  3.5366   2
  39   1   3 24.5737  4.1738   8
  39   1   3 27.5573  4.2506   2
  41  -1   3 8.79056 2.99008   2
  41   1   3 7.03904 3.19783   8
  41   1   3 10.9909  3.4205   2
  42  -2  -3 4.27446 2.61096   2
  42   2  -3 -0.7133  2.3895   2
  40  -2  -3 81.3275  5.9051   2
  40   2  -3 86.5199  6.3870   2
  38  -2  -3 136.216   7.556   2
  38   2  -3 127.639   7.960   2
  36  -2  -3 -0.3014  2.1063   2
  36   2  -3 -2.4377  2.0900   2
  34  -2  -3 259.829  11.414   2
  34   2  -3 239.716  12.121   8
  34   2  -3 244.004  11.996   2
  32  -2  -3 82.1708  5.1438   2
  32   2  -3 79.4436  5.8607   8
  32   2  -3 79.6678  5.6664   2
  30  -2  -3 76.7146  4.7734   2
  30   2  -3 79.1546  5.6636   8
  30   2  -3 71.1662  5.1696   2
  30   2  -3 73.5535  6.2901   4
  28  -2  -3 299.889  14.161   5
  28  -2  -3 278.310  12.132   2
  28   2  -3 276.212  12.983   8
  28   2  -3 301.406  14.407   4
  28   2  -3 271.543  12.711   2
  26  -2  -3 155.984   7.122   2
  26  -2  -3 146.922   8.387   5
 -26  -2   3 141.951   8.156   3
  26  -2  -3 145.606   8.427   4
  26   2  -3 150.695   7.664   2
  26   2  -3 152.275   7.983   8
  26   2  -3 140.262   8.421   4
  24  -2  -3 297.048  13.421   4
  24  -2  -3 277.565  11.727   2
 -24  -2   3 276.335  13.151   3
  24  -2  -3 286.324  13.534   5
  24   2  -3 282.248  12.692   8
  24   2  -3 285.526  12.410   2
  24   2  -3 273.881  13.626   4
  22  -2  -3 261.234  10.878   2
  22  -2  -3 282.417  12.442   4
  22  -2  -3 255.510  12.552   5
 -22  -2   3 255.972  12.292   3
  22   2  -3 261.933  12.714   4
  22   2  -3 260.182  11.650   8
  22   2  -3 265.129  11.573   2
  20  -2  -3 11.8667  1.7317   2
  20  -2  -3 15.3408  2.5136   5
  20  -2  -3 11.1975  2.2738   4
  20   2  -3 8.75513 2.37746   4
  20   2  -3 12.6817  2.1782   2
  18  -2  -3 215.092   8.891   2
  18  -2  -3 219.202  10.418   5
  18  -2  -3 210.151  10.104   4
  18   2  -3 231.400  10.708   4
  18   2  -3 214.855   9.590   2
  16  -2  -3 473.160  19.057   4
  16   2  -3 423.745  19.341   4
  14  -2  -3 1.50487 1.40909   4
 -14  -2   3 2.27273 1.58713   6
  14   2  -3 1.21977 1.54773   4
 -12  -2   3 175.552   8.890   6
  12  -2  -3 175.785   7.877   4
  12   2  -3 170.259   8.250   4
 -10  -2   3 20.0597  2.3662   6
  10  -2  -3 20.4062  1.9990   4
  10   2  -3 22.4057  2.3444   4
  -8  -2   3 26.8357  2.3650   6
   8  -2  -3 27.5503  2.0072   4
   8   2  -3 25.7889  2.4160   4
   8   2  -3 27.6691  2.3916   6
   6  -2  -3 216.039   9.300   4
   6  -2  -3 230.333   9.812   6
  -6  -2   3 222.898  10.388   6
   6   2  -3 232.312   9.752   4
   6   2  -3 216.415  10.372   6
  -6   2   3 228.854  10.002   6
   4  -2  -3 7.55811 1.00932   6
  -4  -2   3 6.45516 1.27809   6
   4  -2  -3 6.04646 1.00809   4
   4   2  -3 6.84649 1.25349   6
  -4   2   3 7.14791 1.04557   6
   4   2  -3 8.09079 1.33455   4
   2  -2  -3 18.4518  1.5642   6
  -2  -2   3 18.8262  1.7988   6
  -2   2   3 19.3770  1.7189   6
   2   2  -3 15.5187  1.7300   6
   2   2  -3 20.1891  1.6573   4
   0  -2  -3 104.786   5.320   6
   0  -2   3 112.924   5.196   6
   0   2  -3 108.366   5.307   6
   0   2  -3 113.705   4.968   4
   0   2   3 112.818   5.024   4
   2  -2   3 0.66942 0.65890   6
  -2  -2  -3 0.86366 0.97483   6
  -2   2  -3 0.20738 0.71832   6
   2   2   3 0.95772 1.03649   4
   4   2   3 0.43429 1.06113   4
  -4   2  -3 1.87816 0.74498   6
   6  -2   3 108.864   5.102   4
   6   2   3 115.905   5.458   4
   8  -2   3 51.0687  2.8937   4
   8   2   3 48.2404  3.3312   4
   8   2   3 53.9791  3.2763   1
  10  -2   3 233.409  10.502   7
  10  -2   3 233.379  10.114   4
  10   2   3 232.383  10.419   1
  10   2   3 241.101  10.645   4
  12  -2   3 18.1001  1.5507   1
  12  -2   3 20.1326  2.4284   7
  12  -2   3 20.2930  1.9431   4
  12   2   3 19.9803  2.4550   4
  14  -2   3 37.9593  2.3798   1
  14  -2   3 39.8918  3.4033   7
  14  -2   3 40.0990  2.8380   4
  14   2   3 41.2939  3.4558   4
  14   2   3 40.3447  2.6365   7
  16  -2   3 75.6775  4.8181   7
  16  -2   3 76.9544  3.8036   1
  16  -2   3 73.1815  4.3180   4
  16   2   3 67.7788  4.0701   2
  16   2   3 72.1436  4.4096   8
  16   2   3 79.7241  5.0168   4
  18  -2   3 15.2903  2.4130   5
  18  -2   3 18.3621  2.1364   8
  18  -2   3 17.7414  1.9418   1
  18  -2   3 15.6763  1.4557   2
  18  -2   3 17.3064  2.7359   7
  18  -2   3 15.3177  2.2886   4
  18   2   3 17.5275  2.6518   3
  18   2   3 19.3105  2.2970   2
  18   2   3 15.3276  2.7600   4
  18   2   3 17.4494  2.4262   8
  18   2   3 19.3070  2.2842   2
  20  -2   3 88.9270  4.1969   2
  20  -2   3 86.4208  5.2819   4
  20  -2   3 85.1780  4.8204   8
  20  -2   3 96.1785  5.5856   5
  20  -2   3 91.6164  5.7362   7
  20   2   3 90.5889  5.3631   3
  20   2   3 83.9535  5.2822   8
  20   2   3 97.4696  5.2000   2
  20   2   3 92.0179  5.1199   2
  20   2   3 90.1973  5.9931   4
  22  -2   3 28.1860  3.2363   5
  22  -2   3 22.5472  2.0739   2
  22  -2   3 26.2874  3.0787   4
  22  -2   3 26.0687  3.4303   7
  22  -2   3 23.4316  2.6117   8
  22   2   3 26.2878  2.9611   2
  22   2   3 21.6102  2.8360   2
  22   2   3 28.8617  3.2481   8
  22   2   3 24.9043  3.4596   4
  22   2   3 26.9753  3.1734   3
  24  -2   3 1.85238 1.82953   4
  24  -2   3 -0.0096  1.5189   8
  24  -2   3 2.06418 2.12856   5
  24  -2   3 -0.7002  2.0546   7
  24  -2   3 1.52562 1.15262   2
  24   2   3 3.05488 1.88180   2
  24   2   3 3.07332 2.04075   8
  24   2   3 1.30044 2.33781   4
  24   2   3 0.86232 1.88018   2
  24   2   3 3.73070 2.19275   3
  26  -2   3 58.8787  4.2624   8
  26  -2   3 60.1861  3.6231   2
  26  -2   3 61.2072  4.7845   4
  26  -2   3 71.2189  5.2034   5
  26  -2   3 64.2802  5.1884   7
  26   2   3 51.3207  5.4713   4
  26   2   3 53.1633  4.7247   8
  26   2   3 62.9698  4.6740   2
  28  -2   3 29.1934  3.9715   5
  28  -2   3 31.6348  2.8588   2
  28  -2   3 35.1562  4.1774   7
  28  -2   3 30.1975  3.2827   8
  28   2   3 28.6594  3.7916   8
  28   2   3 28.4881  3.6131   2
  30  -2   3 147.256   7.945   8
  30  -2   3 166.832   7.593   2
  30  -2   3 157.370   9.078   7
  30   2   3 152.210   8.713   8
  30   2   3 151.181   8.405   2
  32  -2   3 71.4888  4.7260   2
  32  -2   3 66.7960  4.6647   2
  32  -2   3 76.8218  6.2718   7
  32   2   3 86.6224  6.2065   8
  32   2   3 81.8772  5.6081   2
  34  -2   3 4.27267 2.96359   7
  34  -2   3 5.69585 2.29628   2
  34   2   3 13.9081  3.4521   8
  34   2   3 4.43242 2.61757   2
  36  -2   3 111.245   6.496   2
  36   2   3 116.747   7.741   8
  36   2   3 103.604   7.246   2
  38  -2   3 90.9880  6.1141   2
  38   2   3 95.5535  6.9271   2
  38   2   3 102.808   7.287   8
  40  -2   3 15.3050  3.1941   2
  40   2   3 14.2111  3.6396   8
  40   2   3 19.0101  3.9888   2
  41  -3  -3 95.4000  6.1123   2
  41   3  -3 96.4336  6.9621   2
  39  -3  -3 22.9561  3.3092   2
  39   3  -3 17.2168  3.6171   2
  37  -3  -3 114.878   6.738   2
  37   3  -3 121.838   7.977   8
  37   3  -3 117.863   7.476   2
  35  -3  -3 120.702   6.617   2
  35   3  -3 112.345   7.298   2
  35   3  -3 119.405   7.753   8
  33  -3  -3 2.21191 2.07329   2
  33   3  -3 3.28795 2.59416   2
  33   3  -3 -0.6435  2.3625   8
  31  -3  -3 108.150   5.791   2
  31  -3  -3 103.573   7.371   5
  31   3  -3 99.6064  6.9439   8
  31   3  -3 115.625   6.923   2
  29  -3  -3 125.681   6.414   2
 -29  -3   3 137.958   8.011   3
  29  -3  -3 136.930   8.207   5
  29   3  -3 120.036   7.226   2
  29   3  -3 135.734   7.874   8
 -27  -3   3 3.11329 2.45546   3
  27  -3  -3 -2.3957  1.4208   2
  27  -3  -3 0.58498 2.41527   5
  27   3  -3 2.41458 2.31416   8
  27   3  -3 2.10778 2.58628   4
  27   3  -3 2.06522 2.07538   2
 -25  -3   3 305.800  14.927   3
  25  -3  -3 305.459  15.204   5
  25  -3  -3 310.073  13.038   2
  25   3  -3 336.425  15.514   4
  25   3  -3 335.387  14.448   8
  25   3  -3 345.923  14.195   2
 -23  -3   3 17.2757  3.0872   3
  23  -3  -3 16.1671  2.9560   5
  23  -3  -3 17.8692  2.0195   2
  23   3  -3 16.8289  3.0742   4
  23   3  -3 19.2424  2.7819   2
  21  -3  -3 1157.65   43.02   2
  21  -3  -3 1180.67   48.15   5
 -21  -3   3 1187.67   46.43   3
  21   3  -3 1093.55   47.26   4
  21   3  -3 1132.73   44.04   2
  19  -3  -3 174.514   8.284   4
  19  -3  -3 183.204   9.001   5
 -19  -3   3 156.672   8.720   1
 -19  -3   3 186.799   8.885   3
  19  -3  -3 168.689   7.079   2
  19   3  -3 167.833   8.888   4
  19   3  -3 163.425   8.056   2
 -17  -3   3 19.2421  2.7390   1
  17  -3  -3 25.6482  2.5732   4
 -17  -3   3 19.8372  2.8352   3
  17  -3  -3 17.5046  2.6782   5
  17   3  -3 18.1562  2.8030   4
  17   3  -3 20.9754  2.5689   2
  15  -3  -3 21.3597  2.2485   4
 -15  -3   3 20.6259  2.7895   1
  15   3  -3 20.5713  2.6673   4
  13  -3  -3 7.33485 1.49017   4
 -13  -3   3 4.70121 1.76250   1
  13   3  -3 3.85944 1.58520   4
  11  -3  -3 1693.71   65.17   4
 -11  -3   3 1539.18   66.17   1
  11   3  -3 1712.30   65.85   4
   9  -3  -3 32.7340  2.2247   4
  -9  -3   3 35.2355  3.0327   6
  -9  -3   3 30.3853  2.9463   1
   9   3  -3 34.6484  2.8157   4
  -7  -3   3 18.6499  2.3387   1
   7  -3  -3 19.6596  1.5222   4
  -7  -3   3 26.6767  2.4654   6
   7   3  -3 21.9474  2.1895   4
   7   3  -3 21.0489  2.2809   6
  -5  -3   3 163.457   7.972   6
   5  -3  -3 167.224   6.906   4
   5  -3  -3 162.417   7.270   6
   5   3  -3 165.151   8.018   6
   5   3  -3 164.722   7.462   4
   3  -3  -3 132.174   6.016   6
  -3  -3   3 127.030   6.306   6
   3   3  -3 134.868   6.493   6
  -3   3   3 128.331   6.236   6
   3   3  -3 121.200   5.899   4
   1  -3  -3 1984.44   94.95   6
  -1  -3   3 2297.77   94.98   6
  -1   3   3 2324.16   88.11   4
   1   3  -3 2345.41   95.12   6
   1   3  -3 2269.24   88.19   4
   1  -3   3 0.94884 0.67395   6
  -1  -3  -3 -0.0870  0.9584   6
   1   3   3 0.42325 0.97852   4
  -1   3  -3 1.83700 0.90087   6
  -1   3  -3 0.63151 0.85888   4
  -3   3  -3 10.9167  1.2336   4
   3   3   3 16.8171  1.6609   4
  -5  -3  -3 5.92951 1.42836   1
   5   3   3 5.03570 1.45579   4
  -7  -3  -3 13.0904  1.9529   1
   7   3   3 19.8254  2.2710   1
   7   3   3 17.7063  2.1525   4
   9  -3   3 1244.95   50.48   7
   9  -3   3 1285.93   49.95   4
  -9  -3  -3 1267.26   50.74   1
   9   3   3 1240.10   50.59   4
  11  -3   3 204.097   8.199   1
  11  -3   3 199.936   8.576   4
  11  -3   3 197.314   9.407   7
 -11  -3  -3 181.335   9.117   1
  11   3   3 195.683   9.307   4
  13  -3   3 0.77058 0.76284   1
  13  -3   3 1.73843 1.21575   4
  13  -3   3 2.42831 1.64518   7
 -13  -3  -3 1.20790 1.59104   1
  13   3   3 1.90405 1.66589   4
  15  -3   3 18.5436  2.1030   4
  15  -3   3 17.2204  2.4856   5
  15  -3   3 15.3414  1.5298   1
  15  -3   3 20.0205  2.8189   7
 -15  -3  -3 20.6042  2.8127   1
  15   3   3 24.4958  2.6142   2
  15   3   3 25.1098  2.7121   8
  15   3   3 17.6426  2.7099   4
  15   3   3 23.1150  2.7973   3
  15   3   3 18.9988  2.3768   2
  17  -3   3 210.677   9.787   4
  17  -3   3 231.650  10.692   7
  17  -3   3 223.455   9.174   1
  17  -3   3 219.789  10.476   5
  17  -3   3 212.999   8.311   2
  17   3   3 220.667   9.883   8
  17   3   3 202.857  10.008   3
  17   3   3 215.750   9.616   2
  17   3   3 213.358   9.695   2
  17   3   3 201.735  10.525   4
  19  -3   3 645.024  28.143   5
  19  -3   3 716.294  27.240   4
  19  -3   3 673.231  24.521   2
  19  -3   3 626.787  27.734   7
  19  -3   3 660.722  25.490   8
  19   3   3 665.368  25.907   2
  19   3   3 630.603  28.024   4
  19   3   3 627.550  27.068   3
  19   3   3 641.994  26.100   8
  21  -3   3 62.1272  4.9361   7
  21  -3   3 66.1669  4.6412   5
  21  -3   3 59.8432  3.9425   8
  21  -3   3 61.0927  3.0455   2
  21   3   3 64.0447  4.5332   2
  21   3   3 56.6497  4.4881   8
  21   3   3 59.3136  4.6126   3
  21   3   3 50.9002  4.6029   4
  23  -3   3 114.030   7.174   7
  23  -3   3 112.791   6.000   8
  23  -3   3 110.544   6.842   5
  23  -3   3 117.814   5.082   2
  23   3   3 108.000   7.106   4
  23   3   3 103.210   6.302   2
  23   3   3 129.527   6.836   3
  23   3   3 107.862   6.692   8
  25  -3   3 2.36951 1.26273   2
  25  -3   3 4.44306 1.87982   8
  25  -3   3 7.41246 2.62080   5
  25  -3   3 0.26354 2.27354   7
 -25  -3  -3 4.22355 2.36593   3
  25   3   3 4.28624 2.38301   8
  25   3   3 5.20918 2.59313   4
  25   3   3 4.21879 2.35289   3
  25   3   3 4.60674 2.20933   2
  27  -3   3 58.4947  3.4029   2
  27  -3   3 63.2234  5.2084   5
 -27  -3  -3 55.4781  5.0203   3
  27  -3   3 62.7156  5.3314   7
  27   3   3 51.7458  5.0590   8
  27   3   3 56.3019  4.7018   2
  29  -3   3 115.546   7.489   7
  29  -3   3 112.599   5.588   2
  29  -3   3 110.696   7.251   5
  29   3   3 104.838   6.734   2
  29   3   3 105.750   7.098   8
  31  -3   3 67.0919  3.9631   2
  31  -3   3 59.4054  5.2885   5
  31  -3   3 68.4222  5.6987   7
  31   3   3 46.8590  5.0248   2
  31   3   3 38.5859  5.0079   8
  33  -3   3 32.9273  4.8363   7
  33  -3   3 45.1536  3.6391   2
  33  -3   3 47.6202  5.3371   5
  33  -3   3 42.0220  3.5337   2
  33   3   3 43.8809  5.1259   8
  33   3   3 35.5221  4.5202   2
  35  -3   3 44.4303  5.4993   7
  35  -3   3 40.4463  3.6402   2
  35   3   3 29.0804  4.6132   8
  35   3   3 35.3744  4.7769   2
  37  -3   3 46.3114  4.1510   2
  37  -3   3 51.9313  6.1436   7
  37   3   3 39.9864  5.2488   8
  37   3   3 50.6121  5.4679   2
  39  -3   3 55.9974  4.5480   2
  39   3   3 38.0612  5.2103   2
  39   3   3 49.8853  5.8105   8
  40  -4  -3 174.021   8.885   2
  40   4  -3 176.415  10.474   8
  40   4  -3 179.849  10.065   2
  38  -4  -3 278.633  12.203   2
  38   4  -3 261.139  13.412   2
  38   4  -3 274.715  13.833   8
  36  -4  -3 7.37293 2.37943   2
  36   4  -3 5.96540 2.95976   8
  36   4  -3 3.73902 2.69080   2
  34  -4  -3 189.865   8.689   2
  34  -4  -3 184.182  10.849   5
 -34  -4   3 186.853  10.419   3
  34   4  -3 167.099  10.082   8
  34   4  -3 176.331   9.894   2
  32  -4  -3 388.047  15.484   2
 -32  -4   3 390.017  17.711   3
  32  -4  -3 361.822  18.253   5
  32   4  -3 367.020  16.843   2
  32   4  -3 362.137  17.109   8
  30  -4  -3 109.232   5.397   2
 -30  -4   3 101.742   7.061   3
  30  -4  -3 104.200   7.264   5
  30   4  -3 87.0151  6.3229   2
  30   4  -3 100.306   6.920   8
  28  -4  -3 334.308  12.948   2
 -28  -4   3 305.682  15.001   3
  28  -4  -3 298.010  15.425   5
  28   4  -3 320.753  14.718   8
  28   4  -3 311.697  14.266   2
 -26  -4   3 72.7946  5.4739   3
  26  -4  -3 66.5135  3.7059   2
  26  -4  -3 63.9684  5.3238   5
  26   4  -3 63.3503  4.8541   2
  26   4  -3 60.3763  5.3752   4
  26   4  -3 54.8517  4.9693   8
 -24  -4   3 102.244   6.756   3
  24  -4  -3 110.711   5.071   2
  24  -4  -3 101.666   6.835   5
  24   4  -3 103.996   6.778   4
  24   4  -3 120.835   6.512   2
  22  -4  -3 414.680  19.723   5
 -22  -4   3 437.600  19.114   3
  22  -4  -3 433.095  16.641   2
  22   4  -3 441.785  18.127   2
  22   4  -3 434.814  19.520   4
 -20  -4   3 0.29187 2.09096   1
  20  -4  -3 1.33055 1.02292   2
  20  -4  -3 3.18520 2.15472   5
 -20  -4   3 0.43378 1.97088   3
  20   4  -3 4.51998 2.01782   2
  20   4  -3 0.99304 2.02051   4
  18  -4  -3 387.864  18.794   5
 -18  -4   3 412.541  19.030   1
 -18  -4   3 424.950  18.409   3
  18  -4  -3 438.788  16.071   2
  18   4  -3 439.199  17.508   2
  18   4  -3 433.414  18.900   4
 -16  -4   3 37.5880  3.9489   1
  16  -4  -3 31.9113  3.6687   7
 -16  -4   3 37.8100  3.5593   3
  16  -4  -3 38.4221  3.4800   5
  16   4  -3 33.0332  3.5625   4
  14  -4  -3 9.63452 2.22940   7
 -14  -4   3 9.21058 2.27489   1
  14  -4  -3 6.98463 2.04059   5
  14  -4  -3 7.29694 1.15208   1
 -14  -4   3 9.26593 2.29781   3
  14   4  -3 6.10928 2.05943   4
  12  -4  -3 872.077  33.476   1
 -12  -4   3 784.862  34.632   1
  12   4  -3 850.934  34.432   4
 -10  -4   3 -1.3079  1.4953   1
 -10  -4   3 -0.5815  1.4160   6
  10  -4  -3 1.57187 0.95369   4
  10  -4  -3 5.09925 1.01149   1
  10   4  -3 1.14256 1.43598   4
  -8  -4   3 243.871  12.323   6
   8  -4  -3 265.743  10.640   4
  -8  -4   3 246.466  11.749   1
   8  -4  -3 278.172  10.941   1
   8   4  -3 254.494  11.418   4
   6  -4  -3 253.596  10.775   1
  -6  -4   3 260.259  11.968   6
  -6  -4   3 257.324  11.437   1
   6  -4  -3 242.433  10.248   4
   6   4  -3 248.498  11.967   6
   6   4  -3 257.165  11.046   4
   4  -4  -3 24.7542  1.9695   1
  -4  -4   3 23.9666  2.4527   1
   4  -4  -3 22.6821  1.8317   6
   4  -4  -3 21.2104  1.5729   6
  -4  -4   3 23.6340  2.2218   6
   4   4  -3 23.2377  2.3935   6
   4   4  -3 22.8930  2.1307   4
  -2  -4   3 293.376  13.099   1
   2  -4  -3 304.141  13.334   6
   2  -4  -3 296.808  12.851   1
  -2  -4   3 304.870  13.524   6
   2   4  -3 291.710  12.676   4
   2   4  -3 321.529  13.833   6
   0  -4   3 266.608  10.917   1
   0  -4   3 241.098  10.982   6
   0  -4  -3 247.404  11.266   6
   0  -4  -3 251.966  10.824   1
   0   4   3 248.205  10.356   4
   0   4  -3 237.012  10.411   4
  -2  -4  -3 9.37883 1.72853   1
   2  -4   3 8.38831 1.55122   1
  -2  -4  -3 7.79392 1.49373   6
   2   4   3 7.85584 1.36986   4
  -2   4  -3 7.13941 1.14114   4
   4  -4   3 23.3046  1.8485   1
  -4  -4  -3 19.2484  2.2586   1
   4   4   3 20.0044  2.0033   4
  -4   4  -3 18.7070  1.4835   4
   6  -4   3 218.744  10.643   7
   6  -4   3 248.757   9.954   1
  -6  -4  -3 244.543  10.705   1
  -6   4  -3 239.231   9.803   4
   6   4   3 222.986  10.373   4
   8  -4   3 17.0781  1.4769   1
  -8  -4  -3 17.1283  2.2185   1
   8  -4   3 14.9607  2.3778   7
   8   4   3 16.9573  2.2257   4
 -10  -4  -3 96.3859  5.4647   1
  10  -4   3 97.1912  4.2869   1
  10  -4   3 89.1560  5.6247   7
  10   4   3 91.7318  5.4408   4
  12  -4   3 2.74827 0.85535   1
 -12  -4  -3 0.83120 1.69087   1
  12  -4   3 3.64386 1.78594   5
  12  -4   3 3.08896 1.82902   7
  12   4   3 4.11870 1.88794   4
  12   4   3 1.84757 1.73447   3
 -14  -4  -3 373.816  16.898   1
  14  -4   3 391.082  16.989   5
  14  -4   3 371.943  16.786   7
  14   4   3 378.850  15.568   2
  14   4   3 347.035  16.316   3
  14   4   3 402.610  16.891   4
  14   4   3 368.980  15.707   8
  16  -4   3 228.147  11.013   5
  16  -4   3 230.221  11.235   7
 -16  -4  -3 227.928  11.231   1
  16   4   3 214.903  11.046   4
  16   4   3 219.427  10.668   3
  16   4   3 222.702  10.414   8
  16   4   3 240.277  10.323   2
  18  -4   3 7.64601 2.50890   7
  18  -4   3 9.96457 1.80594   8
  18  -4   3 9.03190 2.30748   5
 -18  -4  -3 13.6589  2.8438   1
  18   4   3 7.21154 2.22484   8
  18   4   3 5.00300 2.35492   4
  18   4   3 15.6808  2.5795   2
  18   4   3 10.5593  2.4313   3
  20  -4   3 315.418  12.921   8
  20  -4   3 314.680  14.746   7
  20  -4   3 292.640  14.624   5
  20   4   3 319.147  13.617   2
  20   4   3 296.022  14.155   3
  20   4   3 309.272  13.804   8
  20   4   3 316.780  14.867   4
  22  -4   3 468.840  22.212   5
  22  -4   3 490.239  22.283   7
 -22  -4  -3 508.608  21.793   3
  22   4   3 504.937  22.453   4
  22   4   3 515.764  21.532   3
  22   4   3 513.762  20.710   2
  22   4   3 485.088  20.881   8
  24  -4   3 91.9332  6.3506   7
 -24  -4  -3 86.8954  6.1196   3
  24  -4   3 84.2357  5.9817   5
  24  -4   3 88.7519  4.0251   2
  24   4   3 82.3262  5.9881   8
  24   4   3 83.2755  5.7437   2
  24   4   3 85.9296  5.9468   3
  24   4   3 77.5365  6.2031   4
  26  -4   3 319.312  12.287   2
 -26  -4  -3 306.552  14.869   3
  26  -4   3 310.605  15.174   5
  26  -4   3 315.293  15.453   7
  26   4   3 305.901  14.170   2
  26   4   3 305.316  14.542   3
  26   4   3 303.371  14.480   8
  28  -4   3 225.805   9.136   2
 -28  -4  -3 222.065  11.682   3
  28  -4   3 217.669  11.832   7
  28  -4   3 217.771  11.868   5
  28   4   3 208.785  11.170   3
  28   4   3 218.234  11.468   8
  28   4   3 221.201  11.118   2
  30  -4   3 52.1909  5.5518   7
  30  -4   3 49.7828  5.4738   5
 -30  -4  -3 49.6076  5.4720   3
  30  -4   3 46.2655  3.2489   2
  30   4   3 43.6483  4.8899   2
  30   4   3 48.7189  5.2528   8
  32  -4   3 322.045  16.634   7
  32  -4   3 332.602  13.733   2
  32  -4   3 337.719  16.716   5
 -32  -4  -3 336.380  16.391   3
  32   4   3 338.120  16.024   8
  32   4   3 331.761  15.693   2
  34  -4   3 39.4126  3.3151   2
  34  -4   3 29.7971  4.6623   5
  34  -4   3 33.6853  3.2943   2
  34  -4   3 27.1952  4.8389   7
  34   4   3 33.0248  4.8674   8
  34   4   3 38.5824  4.8643   2
  36  -4   3 108.658   7.986   7
  36  -4   3 102.817   7.772   5
  36  -4   3 108.629   5.926   2
  36   4   3 84.4829  7.3030   8
  36   4   3 104.373   7.431   2
  38  -4   3 113.622   6.297   2
  38   4   3 113.049   8.171   8
  38   4   3 88.8603  7.2929   2
 -39  -5   3 9.14059 3.80096   3
  39   5  -3 8.00733 3.38572   8
  37  -5  -3 30.1469  4.9941   5
 -37  -5   3 42.4099  5.2902   3
  37   5  -3 37.2836  4.8645   2
  37   5  -3 34.8421  4.9440   8
  35  -5  -3 6.14848 2.03145   2
 -35  -5   3 -0.9707  2.7986   3
  35  -5  -3 2.04411 3.15872   5
  35   5  -3 6.37407 3.02535   8
  35   5  -3 4.67535 2.79275   2
  33  -5  -3 9.20088 3.61858   5
 -33  -5   3 14.9838  3.5922   3
  33   5  -3 8.66575 3.08412   2
  33   5  -3 15.7090  3.6525   8
 -31  -5   3 121.870   7.962   3
  31  -5  -3 111.797   7.930   5
  31   5  -3 103.485   7.509   8
  31   5  -3 123.051   7.617   2
  29  -5  -3 36.6595  4.6285   5
 -29  -5   3 31.7127  4.3421   3
  29   5  -3 32.5097  4.4408   8
  29   5  -3 42.4637  4.5880   2
  27  -5  -3 245.392  12.847   5
 -27  -5   3 243.612  12.383   3
  27   5  -3 244.699  12.009   8
  27   5  -3 246.346  11.825   2
  25  -5  -3 9.78756 3.08086   5
 -25  -5   3 13.9116  3.0876   3
  25   5  -3 12.8781  3.2332   4
  23  -5  -3 243.987  12.797   5
 -23  -5   3 260.313  12.398   3
  23   5  -3 248.204  12.592   4
  21  -5  -3 26.6403  3.6415   5
 -21  -5   3 27.9234  3.8804   1
 -21  -5   3 30.6918  3.7991   3
  21   5  -3 33.5604  3.9045   4
 -19  -5   3 18.2854  3.1328   3
 -19  -5   3 25.7209  3.7347   1
  19  -5  -3 20.5242  3.1219   5
  19   5  -3 21.1631  3.1918   4
 -17  -5   3 890.496  36.583   1
  17  -5  -3 898.644  32.123   2
  17  -5  -3 804.196  36.627   5
 -17  -5   3 869.558  35.387   3
  17   5  -3 856.980  36.019   4
 -15  -5   3 228.543  11.425   1
 -15  -5   3 221.243  10.927   3
  15  -5  -3 246.292   9.009   2
  15  -5  -3 235.255  11.218   5
  15  -5  -3 232.398   9.753   1
  15  -5  -3 203.671  11.296   7
 -15  -5   3 234.794  10.345   2
  15   5  -3 237.541  11.225   4
 -13  -5   3 43.0775  3.4165   2
  13  -5  -3 43.7626  3.7357   5
  13  -5  -3 43.0109  2.3088   2
 -13  -5   3 49.0754  4.2056   1
 -13  -5   3 52.4636  3.9683   3
  13  -5  -3 43.1113  2.6301   1
  13   5  -3 47.5132  3.8767   4
  11  -5  -3 13.6250  1.2720   2
  11  -5  -3 14.2034  2.4208   5
 -11  -5   3 15.2251  2.5980   1
 -11  -5   3 13.7597  2.1490   2
 -11  -5   3 15.7764  2.5262   3
  11  -5  -3 16.6239  1.6563   1
  11   5  -3 14.0724  2.3898   4
  11   5  -3 11.1924  2.3788   3
   9  -5  -3 148.003   6.583   1
  -9  -5   3 144.400   6.833   2
  -9  -5   3 139.602   7.651   1
   9  -5  -3 142.190   5.925   2
  -9  -5   3 138.066   7.243   3
   9   5  -3 152.168   7.281   4
  -7  -5   3 447.654  19.948   1
   7  -5  -3 472.360  17.602   2
   7  -5  -3 454.890  19.107   1
  -7  -5   3 456.775  20.995   6
  -7  -5   3 461.208  18.342   2
   7   5  -3 476.581  19.423   4
  -5  -5   3 415.273  16.179   2
  -5  -5   3 390.934  18.225   6
  -5  -5   3 395.613  17.539   1
   5  -5  -3 430.955  16.926   1
   5  -5  -3 382.898  15.554   2
   5   5  -3 408.920  16.953   4
   3  -5  -3 80.8350  3.8723   2
   3  -5  -3 75.3946  3.9687   6
  -3  -5   3 81.6884  4.5089   6
  -3  -5   3 86.8324  4.3466   2
   3  -5  -3 83.3187  4.4425   1
  -3  -5   3 81.4134  4.8197   1
   3  -5  -3 82.4937  4.2538   6
   3   5  -3 79.8563  4.2602   4
  -1  -5   3 174.641   8.410   1
   1  -5  -3 172.020   8.227   1
   1  -5  -3 178.100   8.245   6
  -1  -5   3 184.598   7.621   2
   1  -5  -3 166.076   7.386   2
  -1  -5   3 178.292   8.181   6
   1  -5  -3 180.949   8.522   6
  -1   5   3 172.618   7.528   4
   1   5  -3 176.376   7.767   4
   1  -5   3 240.037  10.786   1
  -1  -5  -3 226.147   9.854   2
   1  -5   3 227.384  10.400   6
  -1  -5  -3 253.136  10.918   1
  -1  -5  -3 252.859  11.215   6
  -1   5  -3 243.781  10.179   4
   1   5   3 242.758  10.197   4
   3  -5   3 741.519  30.530   7
  -3  -5  -3 726.793  28.483   2
  -3  -5  -3 769.510  30.773   1
  -3  -5  -3 786.494  32.671   6
   3  -5   3 723.261  30.339   1
   3   5   3 732.259  30.146   4
  -5  -5  -3 374.637  16.023   1
   5  -5   3 376.858  16.072   7
   5  -5   3 378.900  15.407   1
  -5  -5  -3 344.625  14.730   2
   5   5   3 366.779  15.603   4
  -7  -5  -3 17.4205  2.3826   1
   7  -5   3 15.7204  2.5686   5
   7  -5   3 17.8549  2.7354   7
  -7  -5  -3 22.3809  2.3539   2
   7  -5   3 17.8270  1.7734   1
   7   5   3 17.3236  2.2516   4
   9  -5   3 25.9709  3.0490   5
  -9  -5  -3 25.2048  2.9528   1
   9  -5   3 28.1757  1.9422   1
   9  -5   3 35.3176  3.5404   7
  -9  -5  -3 26.4696  2.7575   2
   9   5   3 22.9755  2.7233   4
   9   5   3 26.9968  3.0638   3
  11  -5   3 301.952  12.110   1
 -11  -5  -3 299.303  12.435   2
 -11  -5  -3 305.751  13.720   1
  11  -5   3 297.653  13.701   7
  11  -5   3 291.219  13.624   5
  11   5   3 296.942  13.448   4
  11   5   3 274.730  13.242   3
  11   5   3 284.426  12.683   8
  13  -5   3 227.757  11.389   5
  13  -5   3 232.983  11.458   7
 -13  -5  -3 254.065  11.626   1
  13   5   3 232.645  10.671   8
  13   5   3 231.732  11.166   4
  13   5   3 213.986  11.021   3
  15  -5   3 486.719  21.776   5
 -15  -5  -3 482.283  21.667   1
  15  -5   3 493.709  21.637   7
 -15  -5  -3 457.172  20.923   3
  15   5   3 488.731  20.231   8
  15   5   3 509.964  21.068   3
  15   5   3 507.540  21.503   4
 -17  -5  -3 2.21800 2.23719   1
  17  -5   3 3.16802 2.14788   7
 -17  -5  -3 1.87953 2.09988   3
  17  -5   3 3.18633 2.04730   5
  17   5   3 -0.2955  2.0427   3
  17   5   3 0.58620 1.89697   8
  17   5   3 -0.6833  1.9646   4
  19  -5   3 144.696   8.185   5
 -19  -5  -3 144.500   8.089   3
 -19  -5  -3 137.911   8.089   1
  19  -5   3 146.511   8.368   7
  19   5   3 143.555   8.119   3
  19   5   3 143.380   7.939   8
  19   5   3 140.236   8.242   4
 -21  -5  -3 304.781  14.126   3
  21  -5   3 284.298  14.437   5
  21  -5   3 307.225  14.622   7
  21   5   3 315.788  14.113   3
  21   5   3 268.474  14.230   4
  21   5   3 289.512  13.654   8
  21   5   3 293.478  13.425   2
  23  -5   3 65.5609  5.8956   7
 -23  -5  -3 74.5807  5.7578   3
  23  -5   3 71.1092  5.5967   5
  23   5   3 69.5947  5.3818   2
  23   5   3 72.1099  5.5805   3
  23   5   3 77.2196  5.8841   4
  23   5   3 64.2944  5.4194   8
  25  -5   3 125.578   8.379   7
  25  -5   3 134.444   8.050   5
 -25  -5  -3 128.006   7.984   3
  25   5   3 126.415   7.798   8
  25   5   3 137.358   7.912   2
  25   5   3 114.330   7.679   3
  27  -5   3 9.86485 3.14914   5
 -27  -5  -3 5.81759 2.89984   3
  27  -5   3 10.5762  3.4589   7
  27   5   3 7.82691 3.02380   2
  27   5   3 9.39656 3.08266   3
  27   5   3 9.93051 3.00791   8
 -29  -5  -3 86.9866  6.7248   3
  29  -5   3 89.8199  6.7727   5
  29  -5   3 93.4134  7.0943   7
  29   5   3 83.5132  6.6703   8
  29   5   3 94.9405  6.7980   2
  29   5   3 91.2314  6.6582   3
  31  -5   3 81.4881  6.6879   5
 -31  -5  -3 76.4317  6.3353   3
  31  -5   3 75.5327  6.7238   7
  31   5   3 83.6503  6.3943   2
  31   5   3 78.9197  6.6146   8
  33  -5   3 6.64539 3.30972   5
  33  -5   3 1.56590 3.02186   7
 -33  -5  -3 2.75827 3.17669   3
  33   5   3 8.65678 3.28646   8
  33   5   3 5.91105 3.05666   2
 -35  -5  -3 87.8961  7.2060   3
  35  -5   3 81.8697  7.3052   7
  35  -5   3 82.3431  6.9267   5
  35   5   3 81.4223  6.8685   8
  35   5   3 90.9100  6.9474   2
  37  -5   3 -1.9627  3.1730   5
  37   5   3 2.73126 2.73621   2
  37   5   3 2.81745 3.32205   8
 -38  -6   3 97.7026  7.3943   3
  38  -6  -3 74.8479  7.5051   5
  38   6  -3 101.401   7.416   8
  36  -6  -3 3.13238 3.22045   5
 -36  -6   3 -2.8689  2.6313   3
  36   6  -3 -0.2621  2.6389   8
 -34  -6   3 147.828   9.385   3
  34  -6  -3 155.773   9.962   5
  34   6  -3 148.391   9.315   8
 -32  -6   3 68.0165  6.0366   3
  32  -6  -3 69.6762  6.3701   5
  32   6  -3 73.2825  6.2179   8
 -30  -6   3 62.3751  5.5545   3
  30  -6  -3 51.7534  5.8279   5
  30   6  -3 63.0878  6.0180   8
 -28  -6   3 83.8758  6.3844   3
  28  -6  -3 78.9313  6.5693   5
  28   6  -3 83.8646  6.3250   8
  26  -6  -3 124.521   8.372   5
 -26  -6   3 131.101   8.168   3
 -24  -6   3 266.877  13.391   3
  24  -6  -3 266.121  13.990   5
  24   6  -3 290.693  13.992   4
 -22  -6   3 171.899  10.576   1
 -22  -6   3 190.963  10.220   3
  22  -6  -3 200.220  10.513   5
  22   6  -3 201.799  10.478   4
  20  -6  -3 16.7237  3.3003   5
 -20  -6   3 20.7778  3.2680   3
 -20  -6   3 13.9043  3.3298   1
  20   6  -3 13.3550  3.0000   4
  18  -6  -3 100.752   6.546   5
 -18  -6   3 102.427   6.482   3
 -18  -6   3 107.352   7.058   1
  18   6  -3 102.626   6.476   4
  16  -6  -3 330.619  15.291   5
 -16  -6   3 322.918  15.561   1
  16  -6  -3 340.516  12.578   2
 -16  -6   3 300.343  14.718   3
  16   6  -3 327.913  15.027   4
 -14  -6   3 1.36268 1.78882   2
 -14  -6   3 -0.0891  1.9480   3
  14  -6  -3 0.64044 1.86664   5
 -14  -6   3 7.41164 2.56217   1
  14  -6  -3 -0.3461  0.8233   2
  14   6  -3 -1.0355  1.6635   4
 -12  -6   3 228.091  10.758   3
 -12  -6   3 220.681  10.093   2
  12  -6  -3 211.497  10.962   5
  12  -6  -3 220.711   9.770   1
 -12  -6   3 211.260  11.138   1
  12  -6  -3 245.814   9.012   2
  12   6  -3 226.846  11.035   3
  12   6  -3 224.988  10.729   4
 -10  -6   3 37.0723  3.5194   3
 -10  -6   3 36.8496  3.2075   2
  10  -6  -3 34.6207  2.6657   1
  10  -6  -3 34.8974  2.2056   2
  10  -6  -3 39.7018  3.4674   5
 -10  -6   3 40.6042  4.1201   1
  10   6  -3 35.3104  3.9324   3
  10   6  -3 35.6252  3.2068   4
  -8  -6   3 174.882   7.990   2
   8  -6  -3 170.714   7.885   1
  -8  -6   3 184.698   9.063   1
   8  -6  -3 167.817   7.119   2
   8  -6  -3 172.365   8.539   5
  -8  -6   3 162.537   8.276   3
   8   6  -3 164.934   8.197   4
   8   6  -3 163.116   8.600   3
   6  -6  -3 181.593   7.415   2
  -6  -6   3 177.741   9.039   1
  -6  -6   3 171.317   8.939   6
  -6  -6   3 172.493   8.367   3
   6  -6  -3 169.661   8.227   1
  -6  -6   3 179.204   8.175   2
   6   6  -3 181.695   8.345   4
  -4  -6   3 3.10593 1.37917   6
   4  -6  -3 -0.0848  1.0456   2
   4  -6  -3 -0.0946  1.3337   1
  -4  -6   3 -1.1253  1.3390   2
  -4  -6   3 -2.0242  1.7458   5
  -4  -6   3 1.64740 1.72434   1
  -2  -6   3 16.5010  2.5495   1
  -2  -6   3 17.3332  1.8608   6
   2  -6  -3 17.6335  1.5838   6
   2  -6  -3 16.1922  1.8865   2
   2  -6  -3 19.6776  2.0152   6
  -2  -6   3 18.8090  2.2456   2
  -2  -6   3 20.4354  2.9003   5
   2  -6  -3 14.3194  2.0896   1
   0  -6  -3 20.5985  2.3130   6
   0  -6  -3 17.4119  2.3473   1
   0  -6   3 19.5805  2.1366   2
   0  -6   3 22.3178  2.9885   5
   0  -6   3 21.1727  2.5052   7
   0  -6  -3 20.0129  2.1337   2
   0  -6  -3 19.0213  1.9491   6
   0  -6   3 20.2184  2.6603   1
   0  -6   3 16.4336  1.4113   6
   2  -6   3 41.8740  2.8468   2
   2  -6   3 43.4193  3.3846   1
  -2  -6  -3 37.0780  3.3639   6
   2  -6   3 38.7362  3.6981   5
   2  -6   3 41.8745  3.5183   7
  -2  -6  -3 44.1606  3.1594   6
  -2  -6  -3 43.1869  3.3810   1
  -2  -6  -3 43.3380  2.9405   2
  -4  -6  -3 12.0873  2.2987   3
   4  -6   3 9.48619 2.25608   5
  -4  -6  -3 14.2442  2.0620   6
   4  -6   3 14.1706  1.7694   2
   4  -6   3 11.7746  1.9329   1
  -4  -6  -3 13.2919  2.2212   1
  -4  -6  -3 10.5088  1.8679   2
   4  -6   3 9.66872 2.19451   7
   6  -6   3 38.8483  2.6282   2
  -6  -6  -3 41.2149  3.3015   2
   6  -6   3 44.4943  3.9336   5
   6  -6   3 36.8774  3.7995   7
  -6  -6  -3 41.4053  3.6484   1
   6  -6   3 42.7552  2.9607   1
  -6  -6  -3 39.7387  3.4903   3
   6   6   3 42.6673  3.6765   3
   6   6   3 41.7291  3.2715   4
  -8  -6  -3 59.5953  4.0658   2
   8  -6   3 62.9507  4.6109   5
   8  -6   3 60.9719  3.1682   2
   8  -6   3 61.7167  4.6036   7
   8  -6   3 64.2702  3.5270   1
  -8  -6  -3 62.9709  4.6256   1
  -8  -6  -3 57.3441  4.2943   3
   8   6   3 57.0459  3.9857   4
   8   6   3 54.4401  4.4531   3
  10  -6   3 179.426   9.282   5
  10  -6   3 179.519   9.338   7
 -10  -6  -3 171.136   8.312   2
  10  -6   3 189.422   7.293   2
  10  -6   3 177.846   7.801   1
 -10  -6  -3 169.825   8.883   3
 -10  -6  -3 165.830   9.274   1
  10   6   3 181.191   8.971   4
  10   6   3 179.482   9.173   3
  10   6   3 183.739   8.686   8
 -12  -6  -3 27.3631  3.0216   2
  12  -6   3 19.6892  1.5986   2
 -12  -6  -3 14.4556  2.8273   3
  12  -6   3 19.9605  3.2856   7
 -12  -6  -3 16.0401  3.0224   1
  12  -6   3 14.7101  2.7197   5
  12   6   3 21.2175  2.8866   8
  12   6   3 20.1908  3.2308   3
  12   6   3 20.0921  2.8339   4
 -14  -6  -3 22.2451  3.3746   1
 -14  -6  -3 17.1754  3.0065   3
  14  -6   3 18.5809  3.2267   5
  14  -6   3 25.5118  3.6259   7
  14   6   3 23.3418  3.4789   3
  14   6   3 27.4817  3.4535   8
  14   6   3 26.0706  3.2946   4
  16  -6   3 63.5001  4.9131   5
  16  -6   3 63.9128  5.3502   7
 -16  -6  -3 62.1733  4.9902   3
 -16  -6  -3 73.9477  5.4673   1
  16   6   3 55.7635  4.9004   8
  16   6   3 63.4764  5.0281   4
  16   6   3 67.8266  5.1355   3
  18  -6   3 4.12749 2.76173   7
 -18  -6  -3 11.2407  2.9625   1
 -18  -6  -3 2.27273 2.42045   3
  18  -6   3 8.10660 2.64728   5
  18   6   3 6.69148 2.57931   3
  18   6   3 7.85238 2.66582   4
  18   6   3 6.28158 2.46984   8
  20  -6   3 56.5322  5.0069   5
 -20  -6  -3 57.3331  5.2183   1
  20  -6   3 56.1798  5.7655   7
 -20  -6  -3 51.0110  4.9648   3
  20   6   3 58.6460  5.2097   4
  20   6   3 56.7793  5.1013   3
  20   6   3 59.0241  5.0734   8
  22  -6   3 1.00874 2.38325   5
 -22  -6  -3 5.42575 2.72291   3
  22  -6   3 2.34250 2.59424   7
  22   6   3 9.97352 3.06976   3
  22   6   3 6.73272 2.81893   4
  24  -6   3 27.4007  4.1307   5
  24  -6   3 25.1051  4.4856   7
 -24  -6  -3 31.0072  4.3737   3
  24   6   3 29.5384  4.1434   8
  24   6   3 34.2510  4.3711   3
  26  -6   3 44.9337  5.4534   7
 -26  -6  -3 54.5936  5.5531   3
  26  -6   3 46.4160  5.2488   5
  26   6   3 53.6192  5.0479   3
  26   6   3 48.0230  5.1328   8
  28  -6   3 31.2497  4.9346   7
  28  -6   3 35.6330  4.8372   5
 -28  -6  -3 42.1563  5.0350   3
  28   6   3 38.5541  4.7991   8
  28   6   3 45.3718  5.0588   3
  30  -6   3 186.632  11.621   7
  30  -6   3 198.836  11.405   5
 -30  -6  -3 196.688  11.196   3
  30   6   3 207.913  11.155   8
  32  -6   3 11.2467  3.9578   5
 -32  -6  -3 30.4509  4.6791   3
  32  -6   3 24.0086  4.6947   7
  32   6   3 29.9631  4.6094   8
 -34  -6  -3 2.33245 2.95464   3
  34  -6   3 -3.2326  2.7974   5
  34   6   3 5.95051 3.22159   8
 -36  -6  -3 139.750   9.357   3
  36  -6   3 134.229   9.486   5
  36   6   3 138.262   9.144   8
  37  -7  -3 36.0204  5.5675   5
 -37  -7   3 48.0703  5.6709   3
  37   7  -3 38.2523  5.1944   8
  35  -7  -3 3.17558 3.14650   5
 -35  -7   3 3.92267 3.12443   3
  35   7  -3 -3.0378  2.5123   8
 -33  -7   3 139.911   9.130   3
  33  -7  -3 137.842   9.496   5
  33   7  -3 158.695   9.355   8
 -31  -7   3 8.44263 3.42237   3
  31  -7  -3 5.69954 3.37273   5
  31   7  -3 5.67478 2.91406   8
  29  -7  -3 0.24586 2.70025   5
 -29  -7   3 -0.5708  2.7227   3
  29   7  -3 -0.3733  2.4897   8
  27  -7  -3 128.098   8.710   5
 -27  -7   3 127.342   8.201   3
  25  -7  -3 1.28603 2.67982   5
 -25  -7   3 -1.4143  2.3882   3
 -23  -7   3 441.410  21.169   1
  23  -7  -3 462.287  21.019   5
 -23  -7   3 434.492  20.104   3
 -21  -7   3 4.17863 2.53059   3
 -21  -7   3 4.49447 2.91035   1
  21  -7  -3 0.96600 2.46357   5
  21   7  -3 2.85526 2.52532   4
 -19  -7   3 0.71580 2.30939   3
 -19  -7   3 -1.3770  2.4385   1
  19  -7  -3 -2.0263  2.1199   5
  19   7  -3 0.68854 2.21956   4
 -17  -7   3 539.581  23.331   3
  17  -7  -3 541.719  20.519   2
 -17  -7   3 569.286  24.512   1
  17  -7  -3 528.804  24.128   5
  17   7  -3 524.394  23.531   4
 -15  -7   3 47.9191  4.2027   2
 -15  -7   3 51.3489  4.8895   1
  15  -7  -3 48.1515  2.7042   2
  15  -7  -3 47.9447  4.4433   5
 -15  -7   3 46.9798  4.4346   3
 -13  -7   3 975.203  39.210   3
  13  -7  -3 934.709  40.819   5
  13  -7  -3 977.858  36.018   2
 -13  -7   3 948.334  37.302   2
 -13  -7   3 981.213  40.637   1
  13   7  -3 945.865  39.513   3
 -11  -7   3 215.920  10.994   1
 -11  -7   3 216.225  10.363   3
  11  -7  -3 196.327  10.489   5
 -11  -7   3 202.144   9.693   2
  11  -7  -3 212.821   9.448   1
  11  -7  -3 212.341   8.691   2
  11   7  -3 211.782  10.711   3
   9  -7  -3 69.6298  3.9807   1
   9  -7  -3 63.4512  3.4353   2
  -9  -7   3 67.2735  4.4177   2
  -9  -7   3 59.7038  4.6357   3
   9  -7  -3 51.8013  4.6057   5
  -9  -7   3 66.8119  4.9689   1
   9   7  -3 64.3861  4.9947   3
   7  -7  -3 994.821  37.700   2
  -7  -7   3 1020.93   41.69   1
  -7  -7   3 1052.81   42.28   5
  -7  -7   3 969.146  38.438   2
   7  -7  -3 898.058  41.691   5
   7  -7  -3 1053.43   40.60   1
  -7  -7   3 992.298  40.049   3
   7   7  -3 1009.39   40.61   3
  -5  -7   3 863.210  36.084   5
  -5  -7   3 910.838  34.227   3
  -5  -7   3 844.183  36.974   6
  -5  -7   3 841.530  35.505   1
   5  -7  -3 821.958  32.138   2
  -5  -7   3 815.536  32.713   2
   5  -7  -3 826.721  34.655   1
  -3  -7   3 535.867  23.743   5
  -3  -7   3 545.073  23.627   6
  -3  -7   3 540.784  23.292   1
   3  -7  -3 509.255  20.943   2
  -3  -7   3 545.727  21.324   2
   3  -7  -3 542.675  22.672   1
  -1  -7   3 423.570  18.413   6
   1  -7  -3 405.111  18.802   6
   1  -7  -3 436.587  17.095   2
  -1  -7   3 436.684  17.197   2
   1  -7  -3 418.604  18.637   6
  -1  -7   3 452.157  18.910   1
   1  -7  -3 436.283  18.504   1
  -1  -7   3 407.087  19.259   5
  -1  -7  -3 837.091  34.539   1
   1  -7   3 811.233  31.826   2
   1  -7   3 798.599  34.522   1
  -1  -7  -3 831.203  31.956   2
  -1  -7  -3 853.597  33.430   3
  -1  -7  -3 836.632  36.320   6
   1  -7   3 866.302  35.581   5
  -1  -7  -3 817.349  36.093   6
   3  -7   3 409.179  16.162   2
  -3  -7  -3 398.947  17.224   3
   3  -7   3 414.286  18.619   5
   3  -7   3 419.433  17.702   1
  -3  -7  -3 396.472  18.431   6
   3  -7   3 411.119  17.703   7
  -3  -7  -3 379.646  17.894   1
  -3  -7  -3 412.642  18.718   6
  -3  -7  -3 400.127  16.481   2
   3   7   3 405.466  17.552   3
  -5  -7  -3 1174.69   46.03   3
   5  -7   3 1200.62   46.75   1
  -5  -7  -3 1070.67   43.95   2
   5  -7   3 1137.05   46.96   7
  -5  -7  -3 1077.16   50.11   6
   5  -7   3 1181.85   48.63   5
   5  -7   3 1138.58   43.39   2
  -5  -7  -3 1196.40   47.54   1
   5   7   3 1205.90   46.44   3
  -7  -7  -3 24.7620  3.4479   1
  -7  -7  -3 23.1648  2.9413   2
   7  -7   3 20.5288  3.3120   5
   7  -7   3 28.3172  3.4980   7
  -7  -7  -3 27.3011  3.2782   3
   7  -7   3 24.0447  2.5535   1
   7  -7   3 29.5485  2.4997   2
   7   7   3 25.4118  3.4464   3
  -9  -7  -3 134.137   7.713   3
  -9  -7  -3 146.570   8.414   1
  -9  -7  -3 153.307   7.486   2
   9  -7   3 148.864   8.325   5
   9  -7   3 153.914   8.294   7
   9  -7   3 143.882   6.477   2
   9  -7   3 148.727   6.954   1
   9   7   3 144.557   8.171   3
 -11  -7  -3 820.427  34.309   3
 -11  -7  -3 858.990  35.689   1
 -11  -7  -3 847.120  32.773   2
  11  -7   3 783.209  35.789   5
  11  -7   3 835.406  31.513   2
  11  -7   3 819.527  35.154   7
  11   7   3 825.540  34.758   3
  11   7   3 898.688  33.144   8
  13  -7   3 27.5983  3.8482   7
 -13  -7  -3 22.5301  3.5601   1
 -13  -7  -3 29.7189  3.6764   3
  13  -7   3 24.0980  2.0908   2
 -13  -7  -3 25.9669  3.2110   2
  13  -7   3 24.0604  3.7326   5
  13   7   3 28.2150  3.5539   8
  13   7   3 25.6682  3.6959   3
  15  -7   3 765.888  31.768   5
  15  -7   3 674.610  30.981   7
 -15  -7  -3 726.333  30.286   3
 -15  -7  -3 754.656  31.307   1
  15   7   3 734.325  30.427   3
  15   7   3 662.672  29.004   8
  17  -7   3 1.55003 2.33205   5
 -17  -7  -3 -0.1343  2.4279   1
 -17  -7  -3 1.46257 2.35029   3
  17  -7   3 1.17271 2.66533   7
  17   7   3 1.82378 2.52931   3
  17   7   3 4.00015 2.38908   4
  17   7   3 1.36227 2.15921   8
  19  -7   3 10.4258  3.0564   5
 -19  -7  -3 14.4787  3.2252   3
  19  -7   3 12.3864  3.5720   7
 -19  -7  -3 12.0873  3.1591   1
  19   7   3 12.0676  3.3625   3
  19   7   3 13.7052  3.1618   8
  19   7   3 16.6656  3.1336   4
  21  -7   3 586.287  28.064   7
 -21  -7  -3 631.945  27.955   1
 -21  -7  -3 640.182  27.239   3
  21  -7   3 644.078  28.384   5
  21   7   3 639.860  26.387   8
  21   7   3 622.983  27.287   3
 -23  -7  -3 7.39021 3.02441   3
  23  -7   3 7.39347 3.30194   7
  23  -7   3 5.34675 2.91416   5
  23   7   3 7.27390 2.98865   8
  23   7   3 4.57459 2.98737   3
 -25  -7  -3 278.821  13.749   3
  25  -7   3 272.611  14.232   7
  25  -7   3 245.494  13.960   5
  25   7   3 248.744  13.539   3
  25   7   3 287.589  13.557   8
  27  -7   3 47.1323  5.4079   5
 -27  -7  -3 48.3745  5.5682   3
  27  -7   3 45.3613  5.7354   7
  27   7   3 41.8796  5.1258   3
  27   7   3 45.8318  5.2783   8
  29  -7   3 12.4599  3.9942   7
  29  -7   3 15.2701  3.8962   5
 -29  -7  -3 16.6242  3.9774   3
  29   7   3 14.2518  3.5204   8
  29   7   3 12.2692  3.8323   3
  31  -7   3 189.900  11.813   5
 -31  -7  -3 206.617  11.752   3
  31  -7   3 203.398  12.312   7
  31   7   3 210.626  11.460   8
  33  -7   3 53.6073  6.4305   5
 -33  -7  -3 60.3456  6.5104   3
  33   7   3 67.2978  6.6125   8
 -35  -7  -3 38.3657  5.5654   3
  35  -7   3 32.9388  5.4815   5
  35   7   3 34.2909  4.9585   8
  34  -8  -3 1.43622 3.12643   5
 -34  -8   3 8.59929 3.61498   3
  34   8  -3 3.03636 3.00905   8
  32  -8  -3 38.1967  5.2708   5
 -32  -8   3 27.8004  4.6473   3
  32   8  -3 28.9852  4.6132   8
 -30  -8   3 -4.5421  2.5067   3
  30  -8  -3 0.65440 3.05368   5
  30   8  -3 5.30339 3.05561   8
  28  -8  -3 5.07394 3.36741   5
 -28  -8   3 1.82963 2.91559   3
  28   8  -3 -0.8261  2.4599   8
  26  -8  -3 23.0881  4.3601   5
 -26  -8   3 25.3807  4.1387   3
 -24  -8   3 7.68271 3.22016   3
 -24  -8   3 10.1706  3.5586   1
  24  -8  -3 9.96996 3.41396   5
 -22  -8   3 0.01067 2.55854   1
 -22  -8   3 0.40600 2.43826   3
 -20  -8   3 17.0805  3.5797   3
  20  -8  -3 18.0612  3.6909   5
 -20  -8   3 17.8151  3.8646   1
 -18  -8   3 0.52585 2.49036   3
 -18  -8   3 2.47437 2.71377   1
  18  -8  -3 5.35092 2.68319   5
  16  -8  -3 13.7112  3.0928   5
 -16  -8   3 8.96032 2.57595   2
 -16  -8   3 7.43267 2.90602   3
 -16  -8   3 6.96309 2.84855   1
  14  -8  -3 53.3506  5.1050   5
 -14  -8   3 62.4273  5.5138   1
  14  -8  -3 63.8494  3.4841   2
 -14  -8   3 66.9653  4.7796   2
 -14  -8   3 57.8894  5.1669   3
 -12  -8   3 3.62849 2.48073   3
 -12  -8   3 6.16610 2.49573   1
 -12  -8   3 3.92709 2.19420   2
  12   8  -3 2.92781 2.85612   3
  10  -8  -3 31.3145  3.7953   5
 -10  -8   3 17.1039  3.1477   3
 -10  -8   3 18.4764  2.9072   2
 -10  -8   3 19.2908  3.3726   5
  10  -8  -3 31.9649  3.0301   1
 -10  -8   3 17.2353  3.4114   1
  10  -8  -3 25.6553  2.2829   2
  10   8  -3 18.6796  3.6126   3
  -8  -8   3 14.0747  3.1153   1
   8  -8  -3 15.9510  2.1070   2
  -8  -8   3 18.9698  3.0446   3
  -8  -8   3 21.0637  3.4384   5
   8  -8  -3 17.5446  2.5867   1
  -8  -8   3 16.0538  2.7673   2
   8  -8  -3 16.3580  2.9711   5
   8   8  -3 16.4566  3.2614   3
   6  -8  -3 8.76770 1.79239   2
  -6  -8   3 4.33786 1.97480   2
   6  -8  -3 13.0431  2.8154   5
  -6  -8   3 4.56097 2.46313   5
  -6  -8   3 4.68693 2.25971   3
  -6  -8   3 4.36913 2.38874   1
   6  -8  -3 15.5216  2.5060   1
  -4  -8   3 4.35967 2.38877   1
   4  -8  -3 3.39058 1.96385   1
   4  -8  -3 5.48163 1.65297   2
  -4  -8   3 5.80979 1.97982   2
  -4  -8   3 0.80797 2.33833   5
  -2  -8   3 -0.8053  1.5949   2
   2  -8  -3 3.49351 1.65997   2
   2  -8  -3 8.30079 2.30694   1
  -2  -8   3 -0.8534  2.0480   1
  -2  -8   3 2.93391 2.37140   5
   0  -8   3 10.1093  2.1305   2
   0  -8   3 12.1088  2.9338   5
   0  -8  -3 12.3735  2.1502   2
   0  -8   3 8.16732 2.61401   1
   0  -8  -3 11.0614  2.5448   1
  -2  -8  -3 2.43112 1.76200   2
   2  -8   3 0.01653 1.54420   2
   2  -8   3 3.77392 2.41849   5
  -2  -8  -3 -2.6434  1.7189   1
   2  -8   3 -1.9449  1.8719   1
  -2  -8  -3 0.19452 1.53825   6
  -4  -8  -3 5.10352 2.35593   1
   4  -8   3 9.77665 2.37084   1
   4  -8   3 6.65321 1.90188   2
  -4  -8  -3 11.6498  2.6327   3
  -4  -8  -3 8.74901 2.20387   2
   4  -8   3 4.13321 2.65745   5
   6  -8   3 96.1426  5.4667   1
  -6  -8  -3 91.0755  5.7620   3
   6  -8   3 99.6747  6.6066   5
   6  -8   3 91.1579  4.9168   2
  -6  -8  -3 88.4005  6.2881   1
  -6  -8  -3 89.1148  5.5921   2
   6   8   3 97.0331  6.5173   3
  -8  -8  -3 -2.7321  1.6361   2
   8  -8   3 0.44315 1.48702   2
   8  -8   3 0.67165 1.58204   1
   8  -8   3 4.83405 2.59583   5
  -8  -8  -3 -1.3461  2.1306   1
  -8  -8  -3 -2.1306  1.9433   3
   8  -8   3 1.99089 2.38226   7
   8   8   3 -0.5166  2.4370   3
  10  -8   3 13.8748  2.0830   2
 -10  -8  -3 14.2327  3.0730   1
  10  -8   3 19.3164  3.4471   7
 -10  -8  -3 13.0436  2.9667   3
 -10  -8  -3 18.5196  3.0121   2
  10  -8   3 12.7637  3.1030   5
  10   8   3 20.0317  3.7365   3
 -12  -8  -3 44.2395  4.4936   3
 -12  -8  -3 39.6649  4.0906   2
  12  -8   3 40.7590  4.9271   5
 -12  -8  -3 44.9908  4.8201   1
  12  -8   3 44.7210  3.0640   2
  12  -8   3 47.1982  5.1175   7
  12   8   3 42.7855  4.8389   3
  12   8   3 45.7478  4.4977   8
  14  -8   3 15.8030  1.9657   2
 -14  -8  -3 11.3481  3.1463   1
 -14  -8  -3 9.48738 2.96098   3
  14  -8   3 12.9741  3.3488   5
  14  -8   3 17.8862  3.4828   7
  14   8   3 10.5975  3.1803   3
  14   8   3 14.5645  3.2554   8
  16  -8   3 -2.2108  2.3253   5
 -16  -8  -3 0.11371 2.50672   1
 -16  -8  -3 1.66449 2.58794   3
  16  -8   3 -0.5099  2.6255   7
  16   8   3 1.60379 2.91899   3
  16   8   3 3.34442 2.51927   8
 -18  -8  -3 3.76937 2.83155   1
  18  -8   3 6.46346 2.70135   5
 -18  -8  -3 9.25199 3.18453   3
  18  -8   3 3.58649 3.00834   7
  18   8   3 7.60995 3.24454   3
  18   8   3 10.3407  2.9572   8
 -20  -8  -3 6.63900 2.87996   3
  20  -8   3 0.36683 2.63124   5
  20  -8   3 2.56565 2.95742   7
 -20  -8  -3 1.40844 2.38772   1
  20   8   3 1.97537 2.85815   3
  20   8   3 3.19721 2.69250   8
  22  -8   3 2.53900 2.96457   5
 -22  -8  -3 6.80077 3.13899   3
 -22  -8  -3 7.52754 3.07840   1
  22  -8   3 8.06010 3.34775   7
  22   8   3 9.41827 3.27115   3
  22   8   3 8.24262 3.16118   8
  24  -8   3 14.5924  4.0526   7
 -24  -8  -3 9.31310 3.44864   3
  24  -8   3 15.3417  3.7521   5
  24   8   3 12.7120  3.3867   8
  24   8   3 16.0582  3.8034   3
  26  -8   3 5.54410 3.56039   7
 -26  -8  -3 4.65646 2.95189   3
  26  -8   3 4.49111 3.11869   5
  26   8   3 6.11412 3.37918   3
  26   8   3 5.37940 3.03337   8
 -28  -8  -3 6.14288 3.37842   3
  28  -8   3 7.71123 3.41335   5
  28  -8   3 6.03632 3.78296   7
  28   8   3 3.54814 3.20181   3
  28   8   3 9.13344 3.33518   8
 -30  -8  -3 7.05456 3.40837   3
  30  -8   3 3.95826 3.04890   5
  30   8   3 -1.4526  2.5956   8
 -32  -8  -3 4.50389 3.25964   3
  32  -8   3 6.62849 3.18464   5
  32   8   3 2.39142 2.92853   8
  31  -9  -3 46.9738  5.9730   5
 -31  -9   3 44.4647  5.5640   3
  31   9  -3 42.1381  5.2606   8
 -29  -9   3 5.32346 3.23940   3
  29  -9  -3 7.08838 3.62945   5
  29   9  -3 3.01557 2.94461   8
  27  -9  -3 102.245   8.168   5
 -27  -9   3 109.112   7.675   3
 -25  -9   3 0.82833 2.68156   3
  25  -9  -3 1.71301 2.76345   5
 -25  -9   3 -2.5655  2.8075   1
 -23  -9   3 291.651  14.496   3
  23  -9  -3 274.935  15.012   5
 -23  -9   3 285.367  15.157   1
 -21  -9   3 0.94130 2.87389   1
  21  -9  -3 4.86906 3.14679   5
 -21  -9   3 1.73542 2.69189   3
 -19  -9   3 1.43030 2.80165   1
  19  -9  -3 2.14598 1.37526   2
  19  -9  -3 1.36425 2.78947   5
 -19  -9   3 0.98981 2.63808   3
 -17  -9   3 359.225  18.335   1
  17  -9  -3 377.608  18.245   5
  17  -9  -3 378.788  14.973   2
 -17  -9   3 373.942  17.385   3
 -15  -9   3 92.6217  6.3122   3
  15  -9  -3 88.0018  6.8266   5
 -15  -9   3 93.0700  6.9879   1
 -15  -9   3 74.1782  5.7706   2
  15  -9  -3 97.9105  4.7566   2
 -13  -9   3 435.661  18.546   3
 -13  -9   3 397.839  19.443   1
  13  -9  -3 398.728  16.379   2
  13  -9  -3 402.798  19.527   5
 -13  -9   3 414.424  17.668   2
  11  -9  -3 41.9855  3.1802   2
  11  -9  -3 50.6612  5.1342   5
 -11  -9   3 37.4824  4.3159   3
 -11  -9   3 41.2704  4.8416   1
 -11  -9   3 41.9881  4.6711   5
 -11  -9   3 41.5736  4.2677   2
   9  -9  -3 29.6520  2.9080   2
  -9  -9   3 28.5652  3.6096   2
   9  -9  -3 37.4041  3.7407   1
  -9  -9   3 32.3311  4.3549   1
  -9  -9   3 22.3753  3.5894   3
   9  -9  -3 36.1641  4.3102   5
  -9  -9   3 31.6552  4.3059   5
  -7  -9   3 533.602  23.939   5
  -7  -9   3 518.505  21.591   2
  -7  -9   3 518.919  23.632   1
   7  -9  -3 526.547  20.870   2
   7  -9  -3 520.698  22.738   1
  -5  -9   3 358.201  17.279   5
  -5  -9   3 358.868  16.987   1
   5  -9  -3 358.227  14.880   2
  -5  -9   3 352.844  15.417   2
   5  -9  -3 357.404  16.345   1
   3  -9  -3 312.828  14.936   1
   3  -9  -3 326.065  13.599   2
  -3  -9   3 312.036  15.384   1
  -3  -9   3 315.404  13.920   2
  -3  -9   3 325.839  15.778   5
  -1  -9   3 190.848   9.187   2
   1  -9  -3 200.938   9.200   2
   1  -9  -3 205.108  10.330   1
  -1  -9   3 184.796  10.706   5
  -1  -9   3 184.893  10.245   1
   1  -9   3 204.943  10.911   1
   1  -9   3 219.030   9.927   2
   1  -9   3 215.967  11.835   5
  -1  -9  -3 206.122  11.083   1
  -1  -9  -3 231.370  10.261   2
   3  -9   3 379.605  16.014   2
   3  -9   3 381.143  17.385   1
  -3  -9  -3 376.840  17.907   1
   3  -9   3 398.968  18.765   5
  -3  -9  -3 390.340  16.525   2
  -5  -9  -3 941.418  39.364   1
   5  -9   3 925.139  38.433   1
   5  -9   3 938.975  35.759   2
  -5  -9  -3 919.514  36.307   2
   5  -9   3 913.452  40.186   5
  -7  -9  -3 30.2412  3.7155   3
   7  -9   3 26.9576  4.1654   5
  -7  -9  -3 28.7856  3.4984   2
   7  -9   3 27.8778  2.9515   2
  -7  -9  -3 19.1316  3.6273   1
   7  -9   3 24.5048  3.0386   1
   7   9   3 27.3097  4.3097   3
  -9  -9  -3 158.771   9.162   1
   9  -9   3 157.991   7.407   2
  -9  -9  -3 160.313   8.324   2
   9  -9   3 160.491   9.479   5
  -9  -9  -3 143.613   8.456   3
   9   9   3 152.572   9.186   3
 -11  -9  -3 671.772  26.357   2
 -11  -9  -3 663.947  27.401   3
 -11  -9  -3 604.671  28.209   1
  11  -9   3 606.139  29.001   5
  11  -9   3 654.260  24.992   2
  11   9   3 666.647  27.949   3
  11   9   3 615.627  26.221   8
  13  -9   3 17.3432  3.8069   5
  13  -9   3 20.5246  2.5067   2
 -13  -9  -3 21.0418  3.6457   3
 -13  -9  -3 21.4580  3.4504   2
 -13  -9  -3 14.6501  3.4871   1
  13  -9   3 19.4587  3.7910   7
  13   9   3 22.8842  3.7582   8
  13   9   3 19.9395  3.9057   3
 -15  -9  -3 576.210  25.982   3
 -15  -9  -3 537.811  26.681   1
  15  -9   3 629.677  27.757   5
  15   9   3 657.697  26.810   3
  15   9   3 597.642  25.205   8
 -17  -9  -3 61.4408  5.7317   3
  17  -9   3 59.0334  6.3553   7
  17  -9   3 67.3020  5.9726   5
 -17  -9  -3 61.5600  5.7206   1
  17   9   3 59.3653  6.2327   3
  17   9   3 65.6285  5.6819   8
  19  -9   3 0.94797 3.00650   7
 -19  -9  -3 3.93999 2.80734   3
  19  -9   3 -2.8673  2.6231   5
 -19  -9  -3 -1.6966  2.4176   1
  19   9   3 0.38092 2.65829   8
  19   9   3 1.72095 2.92928   3
 -21  -9  -3 336.271  16.934   1
 -21  -9  -3 342.021  16.482   3
  21  -9   3 345.934  17.257   5
  21  -9   3 317.394  16.829   7
  21   9   3 342.284  15.954   8
  21   9   3 310.025  16.310   3
  23  -9   3 29.9555  4.8939   5
  23  -9   3 36.1058  5.4130   7
 -23  -9  -3 35.0802  4.9154   3
 -23  -9  -3 38.7682  5.3924   1
  23   9   3 28.2035  4.4496   8
  23   9   3 32.6845  5.0319   3
 -25  -9  -3 121.328   8.682   3
  25  -9   3 136.840   9.109   5
  25  -9   3 130.545   9.378   7
  25   9   3 130.616   8.760   3
  25   9   3 122.642   8.293   8
 -27  -9  -3 27.6552  4.8120   3
  27  -9   3 32.3536  4.8235   5
  27   9   3 22.2548  4.5046   3
  27   9   3 25.9446  4.3165   8
 -29  -9  -3 36.5673  5.1961   3
  29  -9   3 33.4455  5.2918   5
  29   9   3 33.6436  4.8601   8
 -28 -10   3 170.915  10.348   3
  28 -10  -3 170.029  11.361   5
  28  10  -3 172.439  10.132   8
 -26 -10   3 1.44574 3.10793   3
  26 -10  -3 10.8283  3.9264   5
 -26 -10   3 0.99496 3.27903   1
 -24 -10   3 29.8194  4.4691   3
 -24 -10   3 30.7157  4.8090   1
  24 -10  -3 27.2498  4.7971   5
  22 -10  -3 94.5394  7.7692   5
 -22 -10   3 97.4650  7.7019   1
 -22 -10   3 98.1994  7.1943   3
 -20 -10   3 3.78968 2.93294   3
 -20 -10   3 0.96355 2.82892   1
  20 -10  -3 6.45416 3.48160   5
  18 -10  -3 41.1849  3.1221   2
 -18 -10   3 29.2131  4.8625   1
  18 -10  -3 38.1711  5.1423   5
 -18 -10   3 38.0163  4.7174   3
 -16 -10   3 22.5887  4.2802   1
 -16 -10   3 30.3820  4.2079   3
  16 -10  -3 29.9451  2.9090   2
 -16 -10   3 36.3026  4.2918   2
  16 -10  -3 27.5268  4.6007   5
 -14 -10   3 19.6599  3.9446   1
 -14 -10   3 19.5127  3.8340   3
 -14 -10   3 16.9579  3.2781   2
  14 -10  -3 20.3416  4.1948   5
  14 -10  -3 21.1630  2.6126   2
 -12 -10   3 4.58479 2.82281   1
  12 -10  -3 2.35799 2.82261   5
  12 -10  -3 6.71147 1.91240   2
 -12 -10   3 0.22011 2.33883   2
  10 -10  -3 23.0939  2.8458   2
 -10 -10   3 22.4853  3.9774   1
 -10 -10   3 27.5438  3.6572   2
  -8 -10   3 54.0505  4.4542   2
  -8 -10   3 53.8724  5.1996   5
   8 -10  -3 50.7548  3.8903   2
   8 -10  -3 43.1857  4.3979   1
  -8 -10   3 46.0308  5.3443   1
  -6 -10   3 -0.9924  2.0972   2
  -6 -10   3 4.32941 2.99319   5
  -6 -10   3 3.35944 2.76662   1
   6 -10  -3 1.52984 1.87264   2
   6 -10  -3 2.30446 2.08411   1
  -4 -10   3 5.20002 2.90274   1
  -4 -10   3 2.53049 2.84198   5
   4 -10  -3 7.13893 2.26024   2
   4 -10  -3 6.69715 2.50449   1
  -4 -10   3 3.83060 2.33997   2
  -2 -10   3 17.3429  3.8324   5
   2 -10  -3 14.7424  2.7844   2
   2 -10  -3 11.9901  2.9703   1
  -2 -10   3 18.3366  3.6166   1
  -2 -10   3 16.3444  2.9197   2
   0 -10   3 2.24975 2.54579   1
   0 -10  -3 0.93635 2.05973   2
   0 -10   3 -3.1641  1.8283   2
   0 -10   3 2.97916 2.93100   5
   0 -10  -3 1.00929 2.37605   1
   2 -10   3 17.2215  2.8386   2
   2 -10   3 14.5586  3.6715   5
  -2 -10  -3 10.6756  2.7365   2
  -2 -10  -3 15.7663  3.2677   1
   2 -10   3 18.3780  3.4529   1
   4 -10   3 14.4597  2.5655   2
   4 -10   3 23.0573  4.0655   5
  -4 -10  -3 1.55667 2.26394   2
   4 -10   3 24.6336  3.4486   1
  -4 -10  -3 2.81422 2.64936   1
   6 -10   3 50.2570  4.0207   2
   6 -10   3 54.0792  5.8425   5
   6 -10   3 55.0499  4.5824   1
  -6 -10  -3 49.9557  4.9371   1
  -6 -10  -3 54.4766  4.7057   2
  -8 -10  -3 -0.9029  2.3437   1
   8 -10   3 19.8664  2.7853   2
  -8 -10  -3 4.11139 2.35142   2
   8 -10   3 19.1135  3.9245   5
 -10 -10  -3 3.92029 2.53876   1
 -10 -10  -3 1.07364 2.35192   2
 -10 -10  -3 0.78492 2.53479   3
  10 -10   3 22.7014  4.5105   5
  10  10   3 2.65635 2.80688   3
 -12 -10  -3 50.7549  5.5431   1
 -12 -10  -3 52.1883  5.0490   2
  12 -10   3 48.9351  5.9317   5
 -12 -10  -3 51.7146  5.3647   3
  12 -10   3 57.2387  4.0579   2
  12  10   3 53.5447  5.8574   3
 -14 -10  -3 13.3516  3.4360   3
 -14 -10  -3 6.31739 3.07368   1
  14  10   3 9.63255 3.70093   3
  16 -10   3 38.1071  5.0457   5
 -16 -10  -3 23.4860  3.9162   3
 -16 -10  -3 23.0535  4.2054   1
  16  10   3 21.1406  4.4392   3
  16  10   3 21.6420  3.9749   8
 -18 -10  -3 14.9383  3.7186   3
 -18 -10  -3 14.4465  3.7833   1
  18 -10   3 21.6635  4.2486   5
  18  10   3 13.5128  3.5373   8
  18  10   3 12.0471  3.7123   3
 -20 -10  -3 10.5446  3.6274   1
 -20 -10  -3 5.84203 3.28530   3
  20  10   3 10.1435  3.3930   8
  20  10   3 6.82725 3.41995   3
 -22 -10  -3 18.7419  4.2185   1
 -22 -10  -3 22.0946  4.3573   3
  22 -10   3 29.1438  4.9528   5
  22 -10   3 21.6677  5.0340   7
  22  10   3 28.3308  4.4129   8
  22  10   3 26.9670  4.6804   3
  24 -10   3 -0.7900  2.9509   5
 -24 -10  -3 -0.9484  2.9392   3
  24  10   3 -2.3678  3.1236   3
  24  10   3 1.24730 2.84948   8
  26 -10   3 55.8882  6.3673   5
 -26 -10  -3 45.0248  5.8214   3
  26  10   3 60.4175  6.0922   8
  26  10   3 50.5437  6.1932   3
 -23 -11   3 5.63386 3.23658   3
  23 -11  -3 9.28029 3.75962   5
 -23 -11   3 1.98278 3.22104   1
  21 -11  -3 20.7453  4.7085   5
 -21 -11   3 19.5573  4.4030   1
 -21 -11   3 24.5950  4.2305   3
 -19 -11   3 0.35912 2.91832   3
  19 -11  -3 5.68756 2.02326   2
 -19 -11   3 4.51012 3.17334   1
  19 -11  -3 7.67369 3.74716   5
  17 -11  -3 164.883  10.957   5
 -17 -11   3 191.797  10.598   3
  17 -11  -3 178.944   8.532   2
 -17 -11   3 194.184  11.277   1
 -15 -11   3 23.2079  3.9355   2
 -15 -11   3 25.0641  4.3808   1
  15 -11  -3 18.3328  4.4257   5
  15 -11  -3 19.4224  2.7925   2
  13 -11  -3 19.5706  2.8804   2
 -13 -11   3 19.8599  4.0376   1
 -13 -11   3 23.7231  3.7782   2
 -11 -11   3 26.2865  3.8667   2
 -11 -11   3 15.0739  3.8598   1
  11 -11  -3 14.0990  2.6385   2
  -9 -11   3 24.0140  4.1261   1
   9 -11  -3 18.4598  2.9330   2
  -9 -11   3 23.2460  3.5471   2
   7 -11  -3 255.477  12.234   1
  -7 -11   3 241.977  12.990   1
  -7 -11   3 246.660  11.887   2
   7 -11  -3 232.680  11.405   2
   5 -11  -3 69.3362  5.2435   2
   5 -11  -3 73.9368  5.6757   1
  -5 -11   3 76.8867  6.6455   5
  -5 -11   3 74.3292  5.3960   2
  -5 -11   3 84.4038  6.4822   1
   3 -11  -3 0.28838 2.34118   1
   3 -11  -3 1.31769 2.17509   2
  -3 -11   3 4.26187 2.73862   1
  -3 -11   3 0.00403 3.09665   5
  -3 -11   3 0.43088 2.09912   2
  -1 -11   3 19.6495  3.7413   1
  -1 -11   3 19.0433  4.1955   5
   1 -11  -3 17.7179  3.4451   1
   1 -11  -3 23.0891  3.3300   2
  -1 -11   3 18.8960  3.1210   2
   1 -11   3 49.3934  4.3446   2
   1 -11   3 46.2011  5.0124   1
   1 -11   3 52.7485  5.9453   5
  -1 -11  -3 50.5549  4.4766   2
  -1 -11  -3 45.4508  4.9788   1
   3 -11   3 98.7467  7.9334   5
  -3 -11  -3 108.406   6.756   2
   3 -11   3 111.546   6.399   2
   3 -11   3 101.473   6.889   1
  -3 -11  -3 99.4283  7.1515   1
   5 -11   3 93.6912  5.8748   2
   5 -11   3 99.0317  7.6167   5
  -5 -11  -3 98.7400  6.5205   2
  -5 -11  -3 93.5457  7.0066   1
  -7 -11  -3 -0.5611  2.5787   1
  -7 -11  -3 -1.0621  2.4980   2
   7 -11   3 2.12385 3.20695   5
   7 -11   3 -0.8806  1.9241   2
  -9 -11  -3 57.1747  6.1557   1
  -9 -11  -3 60.7553  5.4396   2
   9 -11   3 69.4910  6.6981   5
   9 -11   3 78.1308  4.9226   2
 -11 -11  -3 61.0400  5.1812   2
  11 -11   3 46.5959  6.2541   5
 -11 -11  -3 52.3959  5.6902   1
  11 -11   3 60.0340  4.3894   2
  11  11   3 67.7442  6.7561   3
  13 -11   3 93.3702  5.4467   2
  13 -11   3 86.3007  7.5351   5
 -13 -11  -3 94.4477  6.5612   2
 -13 -11  -3 83.3772  7.0369   1
  13  11   3 79.8151  7.0529   3
  15 -11   3 78.2660  7.0240   5
 -15 -11  -3 68.5802  5.8315   3
 -15 -11  -3 66.7308  6.4128   1
  15 -11   3 74.5105  4.7810   2
  15  11   3 69.6992  6.5354   3
  17 -11   3 1.28486 3.29704   5
 -17 -11  -3 0.61359 2.74640   3
 -17 -11  -3 0.03212 2.76264   1
  17  11   3 5.23977 3.41648   3
 -19 -11  -3 42.4270  5.6691   1
 -19 -11  -3 33.7733  4.7711   3
  19 -11   3 38.3838  5.6436   5
  19  11   3 47.0156  5.8249   3
  19  11   3 38.8587  4.9432   8
 -21 -11  -3 42.5370  5.1924   3
  21 -11   3 40.3796  6.0477   5
 -21 -11  -3 44.8678  5.8677   1
  21  11   3 37.6677  5.7151   3
  21  11   3 44.2572  5.3382   8
  18 -12  -3 85.7054  5.4993   2
  16 -12  -3 42.4790  4.1761   2
 -16 -12   3 38.6796  5.3742   1
  14 -12  -3 24.3727  3.2993   2
 -14 -12   3 18.8238  4.0268   1
 -14 -12   3 20.9148  3.8614   2
  12 -12  -3 55.5536  4.4429   2
 -12 -12   3 49.6791  5.7934   1
 -12 -12   3 44.8775  5.0550   2
  10 -12  -3 31.1645  3.7205   2
 -10 -12   3 24.6761  4.3605   1
 -10 -12   3 26.6451  4.1247   2
  -8 -12   3 54.4844  6.0329   1
   8 -12  -3 68.3298  4.9555   2
  -8 -12   3 59.3833  5.0629   2
   6 -12  -3 25.3975  3.8733   1
   6 -12  -3 22.5116  3.3707   2
  -6 -12   3 22.3223  3.6337   2
  -6 -12   3 20.8717  4.0651   1
   4 -12  -3 10.9543  3.1654   1
   4 -12  -3 8.34651 2.64416   2
  -4 -12   3 5.52167 2.97668   1
  -4 -12   3 7.72664 2.70213   2
  -2 -12   3 21.0343  3.2842   2
   2 -12  -3 12.3964  3.1958   1
  -2 -12   3 22.1364  4.5241   5
  -2 -12   3 14.0728  3.6630   1
   2 -12  -3 9.88955 2.93460   2
   0 -12  -3 17.4803  3.4779   1
   0 -12   3 13.0387  3.4462   1
   0 -12  -3 9.20873 2.89606   2
   0 -12   3 17.5842  4.3924   5
   0 -12   3 9.68936 2.91581   2
  -2 -12  -3 -1.0291  2.2046   2
  -2 -12  -3 0.43762 2.59134   1
   2 -12   3 2.10560 2.15474   2
   2 -12   3 0.05225 2.40264   1
   2 -12   3 -2.4197  2.8206   5
   4 -12   3 -1.5828  2.1390   2
   4 -12   3 0.80274 3.10158   5
  -4 -12  -3 -3.6502  2.1386   2
  -4 -12  -3 -0.9387  2.4259   1
   6 -12   3 2.15714 2.33186   2
   6 -12   3 2.77900 3.45267   5
  -6 -12  -3 -0.5468  2.5130   2
  -6 -12  -3 -3.3720  2.1829   1
  -8 -12  -3 19.0342  4.0166   1
  -8 -12  -3 29.5737  4.2130   2
   8 -12   3 18.6746  4.5257   5
   8 -12   3 24.3498  3.4100   2
  10 -12   3 -1.3236  3.0255   5
 -10 -12  -3 1.95635 2.71454   2
 -10 -12  -3 -0.0128  2.5378   1
  10 -12   3 -2.0592  1.9932   2
 -12 -12  -3 5.18964 3.00568   1
  12 -12   3 11.3147  2.6428   2
  12 -12   3 11.0286  4.2563   5
 -12 -12  -3 9.94250 3.19464   2
 -14 -12  -3 48.9805  5.9980   1
  14 -12   3 58.4753  4.5447   2
  14 -12   3 51.8907  6.5775   5
  14  12   3 61.6906  6.7040   3
  16 -12   3 18.5357  3.1113   2
  16 -12   3 19.8291  4.7321   5
  16  12   3 22.7179  4.6552   3
   7 -13  -3 3.64116 2.43412   2
  -7 -13   3 4.22482 2.71185   2
  -5 -13   3 0.58087 2.46860   2
   5 -13  -3 1.25354 2.41506   2
  -5 -13   3 0.67503 2.87975   1
   3 -13  -3 2.25299 2.39061   2
  -3 -13   3 1.81495 3.01211   1
  -3 -13   3 2.15234 2.43175   2
   3 -13  -3 0.24780 2.81863   1
   1 -13  -3 121.482   7.817   1
  -1 -13   3 100.536   6.908   2
  -1 -13   3 111.033   7.784   1
   1 -13  -3 116.026   7.313   2
   1 -13   3 12.6340  3.7796   1
   1 -13   3 5.69225 2.67491   2
  -1 -13  -3 9.76034 3.01448   2
  -1 -13  -3 8.35732 3.40513   1
  -3 -13  -3 14.9788  3.4169   2
   3 -13   3 11.1939  2.8300   2
   3 -13   3 13.3033  4.3445   5
  -5 -13  -3 2.44868 2.66220   2
   5 -13   3 3.25649 2.42163   2
   5 -13   3 -1.1692  3.3714   5
  42   0  -4 208.387  10.747   2
  40   0  -4 401.199  17.763   2
  38   0  -4 157.886   8.777   2
  36   0  -4 125.148   7.362   2
  34   0  -4 14.3588  2.9919   2
  32   0  -4 1130.03   43.83   2
  30   0  -4 293.371  14.780   4
  30   0  -4 303.328  13.240   2
  28   0  -4 59.0941  4.3927   2
  28   0  -4 60.0135  5.2254   4
  26   0  -4 146.762   7.443   2
  26   0  -4 152.959   8.537   4
  24   0  -4 341.026  14.309   2
  24   0  -4 343.248  15.923   4
  22   0  -4 1021.64   38.74   2
  22   0  -4 1006.41   41.85   4
  20   0  -4 122.883   6.899   4
  20   0  -4 119.988   5.914   2
  18   0  -4 173.338   7.765   2
  18   0  -4 176.102   8.744   4
  16   0  -4 1395.51   56.07   4
  14   0  -4 1337.36   53.68   4
  12   0  -4 1811.38   71.19   4
 -12   0   4 1771.80   76.38   6
  10   0  -4 388.461  16.103   4
 -10   0   4 375.145  17.127   6
  10   0  -4 391.568  17.086   6
   8   0  -4 112.417   5.683   4
  -8   0   4 117.480   5.926   6
   8   0  -4 127.440   5.979   6
  -6   0   4 2364.94  104.68   6
   6   0  -4 2550.85  104.72   6
   6   0  -4 2503.78   97.27   4
  -4   0   4 1876.23   77.57   6
   4   0  -4 1662.35   71.96   4
   4   0  -4 1916.10   77.53   6
   2   0  -4 477.690  20.812   6
   0   0   4 138.265   6.515   6
   0   0  -4 133.006   6.476   6
   2   0   4 610.729  25.895   6
   2   0   4 620.332  24.164   4
  -2   0  -4 568.133  25.865   6
   4   0   4 6866.18  258.64   4
  -4   0  -4 6349.88  278.53   6
   6   0   4 1006.16   40.21   4
   8   0   4 236.751  10.733   4
   8   0   4 258.298  10.609   1
  10   0   4 812.516  33.390   1
  10   0   4 842.896  33.584   4
  12   0   4 814.242  32.658   1
  12   0   4 798.394  32.811   4
  14   0   4 3460.84  133.14   1
  14   0   4 3193.45  132.79   4
  14   0   4 3477.89  132.35   7
  14   0   4 3331.45  124.06   2
  16   0   4 8.00298 1.40671   2
  16   0   4 6.54934 1.58581   8
  16   0   4 7.76856 1.87620   7
  16   0   4 6.14166 1.87259   4
  16   0   4 6.46038 1.65657   1
  18   0   4 72.4375  4.3018   8
  18   0   4 64.1636  4.3016   1
  18   0   4 72.7022  4.7931   4
  18   0   4 75.6934  3.8412   2
  18   0   4 76.1586  4.5992   7
  20   0   4 174.654   8.038   8
  20   0   4 179.250   8.551   7
  20   0   4 151.463   7.369   2
  20   0   4 178.387   8.866   4
  22   0   4 1518.52   57.34   2
  22   0   4 1511.25   61.98   4
  22   0   4 1488.05   57.88   8
  22   0   4 1596.81   61.54   7
  24   0   4 1726.09   63.72   2
  24   0   4 1636.90   64.19   8
  24   0   4 1701.51   68.21   7
  24   0   4 1718.14   68.80   4
  26   0   4 38.6993  4.4127   4
  26   0   4 44.6875  4.0242   8
  26   0   4 40.2094  3.4063   2
  26   0   4 44.8241  4.3050   7
  28   0   4 184.107   9.666   8
  28   0   4 205.871   9.288   2
  28   0   4 197.242  10.719   4
  30   0   4 122.444   6.603   2
  30   0   4 104.647   6.404   2
  30   0   4 125.416   7.087   8
  32   0   4 938.048  37.119   2
  32   0   4 997.233  37.132   2
  32   0   4 896.104  37.380   8
  34   0   4 259.046  12.360   8
  34   0   4 248.823  11.953   2
  36   0   4 182.983   9.633   2
  36   0   4 185.845   9.894   8
  38   0   4 163.099   8.824   2
  38   0   4 147.780   8.839   8
  40   0   4 14.8540  3.5191   8
  40   0   4 14.8838  3.5288   2
  43  -1  -4 17.4273  3.3496   2
  43   1  -4 19.3136  3.6185   2
  41  -1  -4 0.30578 2.39513   2
  41   1  -4 -4.6626  2.0934   2
  39  -1  -4 24.6942  3.5112   2
  39   1  -4 17.3003  3.5718   2
  37  -1  -4 4.78996 2.56441   2
  37   1  -4 3.01693 2.63359   2
  35  -1  -4 21.8892  3.2853   2
  35   1  -4 22.4262  3.5476   2
  33  -1  -4 108.094   6.388   2
  33   1  -4 103.372   6.527   2
  31  -1  -4 19.1817  3.7602   4
  31  -1  -4 15.2395  2.7486   2
  31   1  -4 15.0564  2.8553   2
  29  -1  -4 2.07400 1.93740   2
  29  -1  -4 -0.4839  2.6443   4
  29   1  -4 3.25294 2.72058   4
  29   1  -4 1.18848 2.02364   2
  27  -1  -4 21.4643  2.7964   2
  27  -1  -4 17.6557  3.3521   4
  27   1  -4 19.8854  3.5590   4
  27   1  -4 19.3664  2.8672   2
  25  -1  -4 18.2955  3.1627   4
  25  -1  -4 18.8146  2.4856   2
  25   1  -4 14.1651  3.0446   4
  25   1  -4 16.7813  2.5611   2
  25   1  -4 15.1743  2.5924   8
  23  -1  -4 111.694   5.705   2
  23  -1  -4 119.872   6.827   4
  23   1  -4 107.023   6.800   4
  23   1  -4 105.524   6.018   8
  23   1  -4 112.137   6.028   2
  21  -1  -4 24.9539  2.4605   2
  21  -1  -4 21.4255  2.9351   4
  21   1  -4 21.6514  2.6356   2
  21   1  -4 26.8926  3.4387   4
  19  -1  -4 30.8092  2.6150   2
  19  -1  -4 34.1882  3.4248   4
  19   1  -4 34.4733  3.5765   4
  19   1  -4 30.8285  2.8051   2
  17  -1  -4 23.9749  2.6806   4
  17  -1  -4 18.1069  1.9787   2
  17   1  -4 21.4024  2.3439   2
  17   1  -4 17.2524  2.4682   4
  15  -1  -4 73.9401  4.4604   4
 -15  -1   4 79.5497  4.7800   6
  15   1  -4 66.8456  4.5051   4
  13  -1  -4 716.443  29.665   4
 -13  -1   4 755.127  32.034   6
  13   1  -4 712.521  29.829   4
  11  -1  -4 198.659   9.126   4
 -11  -1   4 211.244   9.869   6
  11   1  -4 202.376   9.744   6
  11   1  -4 208.163   9.367   4
  -9  -1   4 101.357   5.508   6
   9  -1  -4 100.051   5.018   4
   9  -1  -4 103.455   5.097   6
   9   1  -4 99.2723  5.4097   6
   9   1  -4 102.474   5.241   4
  -9   1   4 99.7892  5.1609   6
   7  -1  -4 605.102  25.332   4
   7  -1  -4 657.285  27.146   6
  -7  -1   4 678.528  27.444   6
   7   1  -4 607.120  27.362   6
   7   1  -4 601.510  25.519   4
  -7   1   4 627.943  27.198   6
   5  -1  -4 80.6264  4.0426   6
   5  -1  -4 75.7356  3.8749   4
   5   1  -4 77.0135  3.9717   4
   5   1  -4 76.9888  4.2297   6
  -5   1   4 83.4675  4.1119   6
   3  -1  -4 752.623  32.571   6
  -3  -1   4 754.643  32.642   6
   3   1  -4 751.782  32.601   6
  -3   1   4 772.657  32.558   6
   3   1  -4 763.524  30.356   4
  -1  -1   4 1811.73   77.90   6
   1  -1  -4 1806.40   77.94   6
   1   1  -4 1911.27   78.02   6
  -1   1   4 1826.94   77.98   6
   1  -1   4 326.826  14.213   6
  -1   1  -4 325.057  14.260   6
   1   1   4 288.566  14.281   6
   1   1   4 353.157  13.481   4
  -3  -1  -4 88.2324  4.9171   6
   3   1   4 107.207   4.700   4
  -3   1  -4 94.9397  4.7722   6
   5  -1   4 656.895  27.678   4
   5   1   4 695.091  27.808   4
  -5   1  -4 710.645  29.607   6
   7  -1   4 18.4255  1.8957   4
   7   1   4 24.5684  2.2124   4
   9  -1   4 235.242  10.214   1
   9  -1   4 239.399  10.464   4
   9   1   4 242.487  10.651   4
   9   1   4 246.529  10.538   1
  11  -1   4 344.283  15.368   4
  11  -1   4 354.731  15.080   1
  11   1   4 383.749  15.675   4
  11   1   4 373.050  15.421   1
  13  -1   4 104.601   5.440   4
  13  -1   4 102.313   5.524   7
  13  -1   4 96.6875  4.9440   1
  13   1   4 107.513   5.227   7
  13   1   4 101.748   5.308   1
  13   1   4 102.715   5.554   4
  15  -1   4 2.37002 1.48374   4
  15  -1   4 1.78217 1.62053   7
  15  -1   4 3.46471 1.27092   1
  15  -1   4 0.67514 0.96295   2
  15   1   4 1.89805 1.43705   7
  15   1   4 -0.2942  1.0023   2
  15   1   4 -0.7699  1.3483   4
  15   1   4 3.28074 1.40889   1
  17  -1   4 2.28581 1.74281   7
  17  -1   4 1.87894 1.10311   2
  17  -1   4 5.36537 1.44849   1
  17  -1   4 0.97028 1.52547   4
  17  -1   4 5.53456 1.50148   8
  17   1   4 4.73484 1.98459   4
  17   1   4 4.52352 1.36600   2
  17   1   4 4.04763 1.61363   8
  17   1   4 1.24134 1.54899   1
  17   1   4 4.49512 1.70102   7
  19  -1   4 15.3842  2.1935   8
  19  -1   4 16.7503  2.1515   1
  19  -1   4 11.3714  2.2664   4
  19  -1   4 15.1342  1.7044   2
  19  -1   4 19.1150  2.7954   7
  19   1   4 17.8421  2.3933   7
  19   1   4 12.9333  1.9914   2
  19   1   4 16.9796  2.7817   4
  19   1   4 14.8635  2.3522   8
  21  -1   4 0.91152 1.65337   4
  21  -1   4 0.74589 1.95437   7
  21  -1   4 0.85129 1.21689   2
  21  -1   4 2.21801 1.57040   8
  21   1   4 2.59013 2.13106   4
  21   1   4 5.80593 1.63792   2
  21   1   4 2.36800 1.75055   8
  23  -1   4 9.55693 2.14424   8
  23  -1   4 7.02790 1.59098   2
  23  -1   4 5.14406 2.30941   7
  23  -1   4 4.93058 2.26017   4
  23   1   4 10.2374  2.7034   4
  23   1   4 7.00580 1.89099   2
  23   1   4 5.96265 2.13861   8
  25  -1   4 0.40951 1.63819   8
  25  -1   4 -3.1221  1.6401   4
  25  -1   4 -1.3094  1.8854   7
  25  -1   4 -0.1614  1.2857   2
  25   1   4 -0.6100  1.8210   8
  25   1   4 0.05394 1.57664   2
  25   1   4 3.46587 2.22049   4
  27  -1   4 23.0952  3.4229   4
  27  -1   4 25.7441  2.7831   2
  27  -1   4 24.0119  3.0666   8
  27  -1   4 22.8562  3.5978   7
  27   1   4 22.1102  3.0542   2
  27   1   4 24.9716  3.3135   8
  27   1   4 19.8141  2.9616   2
  27   1   4 16.0122  3.6105   4
  29  -1   4 51.3727  3.8726   2
  29  -1   4 43.8432  4.0953   8
  29  -1   4 48.1223  4.7295   4
  29  -1   4 49.6995  5.0789   7
  29   1   4 47.4813  4.2605   2
  29   1   4 60.1970  4.4398   2
  29   1   4 55.5363  4.7307   8
  31  -1   4 16.5743  2.9655   8
  31  -1   4 11.7183  2.5691   2
  31  -1   4 12.3019  2.5507   2
  31   1   4 10.4046  2.8397   8
  31   1   4 9.38758 2.64776   2
  33  -1   4 -1.3519  2.0735   2
  33  -1   4 1.50981 2.18218   8
  33  -1   4 1.79329 2.09799   2
  33   1   4 -2.4724  2.1639   8
  33   1   4 0.71540 2.31457   2
  35  -1   4 -0.6379  2.2688   2
  35  -1   4 4.05370 2.33596   8
  35   1   4 1.27301 2.49523   8
  35   1   4 0.45826 2.44757   2
  37  -1   4 -2.7267  2.1143   2
  37   1   4 3.88114 2.72109   8
  37   1   4 -3.5360  2.4410   2
  39  -1   4 16.7845  3.1264   2
  39   1   4 12.7571  3.3813   8
  39   1   4 4.83743 2.94839   2
  42  -2  -4 14.1473  3.1128   2
  42   2  -4 18.6715  3.5199   2
  40  -2  -4 40.8891  4.2908   2
  40   2  -4 38.1152  4.6510   2
  38  -2  -4 44.8146  4.4508   2
  38   2  -4 46.2857  4.9748   2
  36  -2  -4 135.293   7.382   2
  36   2  -4 130.710   7.974   2
  34  -2  -4 24.5889  3.2941   2
  34   2  -4 17.0971  3.3282   2
  32  -2  -4 245.241  11.045   2
  32   2  -4 239.150  11.672   2
  30  -2  -4 118.587   6.367   2
  30   2  -4 121.993   7.168   8
  30   2  -4 114.773   6.865   2
  28  -2  -4 99.9987  5.4079   2
  28   2  -4 90.6047  5.8384   2
  28   2  -4 93.0288  6.1403   8
  28   2  -4 97.0672  6.7822   4
  26  -2  -4 25.5352  2.7159   2
  26  -2  -4 18.9541  3.3332   4
 -26  -2   4 25.0640  3.4566   3
  26   2  -4 24.1642  3.6487   4
  26   2  -4 29.7604  3.5942   8
  26   2  -4 20.4074  3.0444   2
  24  -2  -4 10.8093  1.9394   2
  24  -2  -4 12.3287  2.6795   5
 -24  -2   4 15.0475  2.7531   3
  24  -2  -4 15.0161  2.7964   4
  24   2  -4 12.9415  2.5489   8
  24   2  -4 13.6511  2.9186   4
  24   2  -4 9.06518 2.25070   2
  22  -2  -4 455.630  18.288   2
 -22  -2   4 465.042  19.917   3
  22  -2  -4 497.471  20.482   4
  22  -2  -4 475.431  20.744   5
  22   2  -4 471.544  20.639   4
  22   2  -4 431.825  18.898   2
  20  -2  -4 18.2996  2.6436   4
  20  -2  -4 17.8794  2.0193   2
 -20  -2   4 15.8884  2.6186   3
  20  -2  -4 17.8757  2.6693   5
  20   2  -4 16.7488  2.5480   2
  20   2  -4 13.3645  2.7186   4
  18  -2  -4 98.0792  5.4735   4
  18  -2  -4 91.1601  5.4023   5
  18  -2  -4 86.6709  4.4360   2
  18   2  -4 89.4461  5.6411   4
  18   2  -4 95.9071  5.1186   2
 -16  -2   4 158.340   7.734   1
  16  -2  -4 154.831   7.578   4
  16   2  -4 156.237   7.979   4
  14  -2  -4 395.316  17.031   4
 -14  -2   4 407.269  18.740   6
 -14  -2   4 400.462  17.280   1
  14   2  -4 412.923  17.496   4
  12  -2  -4 486.202  19.492   4
 -12  -2   4 465.194  21.242   6
  12   2  -4 458.032  19.761   4
 -10  -2   4 6.90916 1.61510   6
  10  -2  -4 7.06791 1.38951   4
  10   2  -4 8.92959 1.65979   4
  10   2  -4 8.79987 1.61938   6
   8  -2  -4 102.297   4.930   4
   8  -2  -4 107.414   5.044   6
   8   2  -4 109.144   5.691   6
   8   2  -4 108.388   5.385   4
   6  -2  -4 659.644  28.519   6
   6  -2  -4 675.431  26.605   4
  -6  -2   4 675.741  28.950   6
  -6   2   4 667.596  28.635   6
   6   2  -4 684.266  26.982   4
   6   2  -4 624.360  28.919   6
   4  -2  -4 129.119   6.231   6
  -4  -2   4 115.789   6.365   6
  -4   2   4 132.441   6.307   6
   4   2  -4 137.724   6.090   4
   4   2  -4 137.169   6.508   6
   2  -2  -4 15.9736  1.6106   6
  -2   2   4 15.9016  1.6618   6
   0  -2   4 68.9710  3.4910   6
   0  -2  -4 59.1968  3.6455   6
   0   2  -4 78.6684  3.7350   6
   0   2  -4 68.7903  3.4263   4
   0   2   4 58.4417  3.6886   6
   0   2   4 63.8612  3.4167   4
  -2  -2  -4 15.9466  1.7802   6
   2   2   4 18.3380  1.7702   4
  -4  -2  -4 2016.46   89.59   6
  -4   2  -4 2252.32   89.28   6
   4   2   4 2052.56   83.21   4
   6  -2   4 94.6541  4.5991   4
   6   2   4 95.8283  4.9595   4
   8  -2   4 102.476   4.611   1
   8  -2   4 92.4019  4.8749   4
   8   2   4 107.178   5.168   1
   8   2   4 95.7116  5.1539   4
  10  -2   4 594.237  22.382   4
  10  -2   4 627.983  22.146   1
  10   2   4 469.722  22.482   1
  10   2   4 481.378  22.532   4
  12  -2   4 16.2828  1.5695   1
  12  -2   4 15.9882  2.3120   7
  12  -2   4 13.3620  1.8708   4
  12   2   4 15.8074  2.1176   1
  12   2   4 10.7866  2.0979   4
  14  -2   4 1360.52   50.34   7
  14  -2   4 1319.71   49.88   4
  14  -2   4 1350.27   49.62   1
  14   2   4 1113.65   46.65   2
  14   2   4 1190.19   49.31   7
  14   2   4 1183.14   50.24   4
  14   2   4 1175.31   50.21   1
  16  -2   4 140.428   6.576   4
  16  -2   4 138.999   7.059   7
  16  -2   4 142.779   5.380   2
  16   2   4 108.406   6.341   3
  16   2   4 107.520   6.095   8
  16   2   4 113.578   6.853   4
  16   2   4 113.262   5.917   2
  18  -2   4 24.7760  2.8742   4
  18  -2   4 24.8884  2.2815   1
  18  -2   4 29.6715  2.7239   8
  18  -2   4 26.1437  1.8944   2
  18  -2   4 29.6832  3.3614   7
  18  -2   4 28.0961  3.0390   5
  18   2   4 24.0751  2.6084   2
  18   2   4 31.6508  3.1344   3
  18   2   4 19.6955  3.0099   4
  18   2   4 30.9547  3.1316   8
  20  -2   4 314.775  14.031   7
  20  -2   4 308.986  13.751   5
  20  -2   4 325.339  13.007   1
  20  -2   4 293.044  13.513   4
  20  -2   4 341.375  11.964   2
  20   2   4 287.319  12.916   8
  20   2   4 265.464  12.514   2
  20   2   4 278.233  14.055   4
  20   2   4 256.591  13.126   3
  22  -2   4 442.762  19.119   5
  22  -2   4 449.331  16.734   2
  22  -2   4 440.600  19.144   7
  22  -2   4 428.306  18.816   4
  22  -2   4 428.870  17.431   8
  22   2   4 425.116  17.558   2
  22   2   4 389.960  17.479   2
  22   2   4 406.822  17.858   8
  22   2   4 412.134  19.462   4
  22   2   4 443.968  18.335   3
  24  -2   4 525.878  24.269   7
  24  -2   4 567.270  24.132   4
  24  -2   4 581.274  22.442   8
  24  -2   4 583.470  21.641   2
  24  -2   4 597.652  24.638   5
  24   2   4 550.461  24.856   4
  24   2   4 547.775  22.896   8
  24   2   4 585.691  23.429   3
  24   2   4 535.531  22.549   2
  24   2   4 498.924  22.422   2
  26  -2   4 119.632   6.331   8
  26  -2   4 109.591   5.527   2
  26  -2   4 127.936   7.489   7
  26   2   4 103.381   6.726   8
  26   2   4 108.330   6.418   2
  26   2   4 105.517   6.362   2
  26   2   4 115.542   7.674   4
  28  -2   4 294.659  14.791   7
  28  -2   4 296.659  12.634   2
  28  -2   4 306.426  13.381   8
  28   2   4 304.963  14.091   8
  28   2   4 309.603  13.644   2
  30  -2   4 95.9399  6.1110   8
  30  -2   4 99.0294  5.5161   2
  30  -2   4 103.457   7.024   7
  30   2   4 98.0421  6.4548   2
  30   2   4 108.755   6.929   8
  32  -2   4 246.185  12.878   7
  32  -2   4 257.232  11.752   8
  32  -2   4 258.198  11.111   2
  32   2   4 233.781  11.912   2
  32   2   4 233.157  12.243   8
  34  -2   4 21.7741  4.1479   7
  34  -2   4 20.3180  3.0348   2
  34  -2   4 14.4479  2.8081   2
  34   2   4 18.7236  3.6462   8
  34   2   4 20.5950  3.6658   2
  36  -2   4 59.9203  4.7197   2
  36   2   4 61.9805  5.5718   2
  36   2   4 61.2972  6.0730   8
  38  -2   4 135.265   7.570   2
  38   2   4 133.268   8.351   2
  38   2   4 123.014   8.508   8
  40  -2   4 0.87954 2.34633   2
  40   2   4 2.01325 3.01495   8
  40   2   4 0.85062 2.82613   2
  41  -3  -4 6.56708 2.65036   2
  41   3  -4 3.72415 2.73115   2
  39  -3  -4 82.2996  5.6010   2
  39   3  -4 87.6434  6.4563   2
  37  -3  -4 7.26943 2.42669   2
  37   3  -4 6.26131 2.81536   2
  35  -3  -4 171.698   8.413   2
  35   3  -4 169.043   9.590   8
  35   3  -4 162.773   9.287   2
  33  -3  -4 271.966  12.265   2
  33   3  -4 280.832  13.608   8
  33   3  -4 294.709  13.530   2
  31  -3  -4 2.26182 1.93451   2
 -31  -3   4 2.67834 2.72211   3
  31   3  -4 5.05596 2.75284   8
  31   3  -4 3.12615 2.39055   2
  29  -3  -4 282.333  12.342   2
 -29  -3   4 303.834  14.126   3
  29  -3  -4 274.242  14.470   5
  29   3  -4 307.154  13.784   8
  29   3  -4 294.056  13.378   2
  27  -3  -4 317.079  12.895   2
  27  -3  -4 316.589  15.145   5
 -27  -3   4 330.640  14.696   3
  27   3  -4 296.341  15.003   4
  27   3  -4 287.998  13.726   2
  27   3  -4 308.251  14.038   8
  25  -3  -4 238.385  12.381   5
  25  -3  -4 258.091  10.459   2
 -25  -3   4 245.647  11.995   3
  25   3  -4 243.631  12.411   4
  25   3  -4 246.117  11.410   2
  23  -3  -4 996.556  37.902   2
 -23  -3   4 1029.33   40.87   3
  23  -3  -4 1002.23   42.47   5
  23   3  -4 1052.93   39.06   2
  23   3  -4 939.676  41.766   4
  21  -3  -4 404.501  17.537   5
 -21  -3   4 376.613  16.861   3
  21  -3  -4 403.158  15.086   2
  21   3  -4 370.856  17.362   4
  21   3  -4 355.357  15.952   2
  19  -3  -4 411.142  17.352   4
 -19  -3   4 395.895  17.751   1
 -19  -3   4 396.825  17.406   3
  19  -3  -4 396.643  17.973   5
  19  -3  -4 414.749  15.546   2
  19   3  -4 381.982  16.517   2
  19   3  -4 404.348  17.958   4
  17  -3  -4 1242.40   46.10   2
  17  -3  -4 1183.89   49.76   4
 -17  -3   4 1274.15   50.53   1
  17  -3  -4 1233.42   51.29   5
  17   3  -4 1215.62   50.40   4
  17   3  -4 1281.99   47.09   2
 -15  -3   4 60.9285  4.2579   1
  15  -3  -4 62.2395  3.8367   4
  15   3  -4 56.1229  4.0696   4
  13  -3  -4 1438.45   56.82   4
 -13  -3   4 1418.20   57.65   1
  13   3  -4 1430.15   57.44   4
  11  -3  -4 1441.44   55.74   4
 -11  -3   4 1369.45   56.51   1
  11   3  -4 1397.80   56.25   4
   9  -3  -4 18.6499  1.7696   1
  -9  -3   4 22.1161  2.4415   6
  -9  -3   4 28.1488  2.6546   1
   9  -3  -4 21.0870  1.8023   4
   9   3  -4 19.5917  2.3345   6
   9   3  -4 20.1298  2.3240   4
   7  -3  -4 1543.20   58.52   1
   7  -3  -4 1482.73   58.08   4
  -7  -3   4 1477.64   58.98   1
  -7  -3   4 1506.21   63.12   6
   7  -3  -4 1464.36   62.29   6
   7   3  -4 1391.18   58.65   4
   7   3  -4 1437.88   63.13   6
   5  -3  -4 386.171  15.430   4
   5  -3  -4 355.818  16.491   6
  -5  -3   4 379.595  16.970   6
  -5  -3   4 395.719  16.061   1
   5  -3  -4 368.883  15.669   1
   5   3  -4 368.326  17.093   6
   5   3  -4 402.970  15.903   4
  -3  -3   4 377.342  16.484   6
   3  -3  -4 357.671  15.397   1
  -3  -3   4 360.304  15.537   1
   3  -3  -4 365.899  16.252   6
  -3   3   4 383.781  16.481   6
   3   3  -4 388.516  16.623   6
   3   3  -4 359.885  15.333   4
   1  -3  -4 1896.20   79.89   6
   1  -3  -4 1842.73   74.71   1
  -1  -3   4 1834.48   79.75   6
  -1  -3   4 1912.94   74.71   1
  -1   3   4 1860.26   74.08   4
   1   3  -4 1889.32   74.20   4
   1   3  -4 1929.41   79.96   6
   1  -3   4 107.357   5.486   6
  -1  -3  -4 112.542   5.674   1
   1  -3   4 126.747   5.557   1
  -1  -3  -4 118.952   5.935   6
  -1   3  -4 124.920   5.802   6
   1   3   4 117.916   5.479   4
  -3  -3  -4 527.125  23.696   6
   3  -3   4 543.136  21.864   1
  -3  -3  -4 519.829  22.222   1
   3   3   4 561.034  21.972   4
   5  -3   4 755.996  30.631   1
   5   3   4 771.017  30.931   4
  -7  -3  -4 161.469   7.696   1
   7  -3   4 156.617   6.916   1
   7   3   4 155.659   7.584   1
   7   3   4 165.011   7.560   4
   9  -3   4 1157.39   46.07   1
   9  -3   4 1193.72   46.15   4
  -9  -3  -4 1111.68   46.91   1
   9   3   4 1185.61   46.73   4
   9   3   4 1145.10   46.85   1
  11  -3   4 493.912  21.270   1
 -11  -3  -4 532.462  22.227   1
  11  -3   4 533.540  21.675   4
  11  -3   4 509.696  22.231   7
  11   3   4 546.598  22.292   4
  11   3   4 552.017  22.368   1
  13  -3   4 166.233   7.429   1
  13  -3   4 166.419   8.652   7
  13  -3   4 175.847   7.894   4
 -13  -3  -4 176.410   8.461   1
  13   3   4 181.285   7.829   2
  13   3   4 181.419   8.703   4
  13   3   4 152.684   8.175   3
  15  -3   4 483.684  18.494   2
  15  -3   4 491.988  21.325   7
  15  -3   4 501.761  19.401   8
  15  -3   4 503.370  21.409   5
 -15  -3  -4 492.780  21.256   1
  15  -3   4 489.796  20.490   4
  15  -3   4 483.046  20.033   1
  15   3   4 475.906  21.319   4
  15   3   4 499.475  20.713   3
  15   3   4 471.795  19.620   2
  15   3   4 509.107  19.847   8
  15   3   4 502.488  19.627   2
  17  -3   4 72.1019  3.2838   2
  17  -3   4 71.1179  4.2863   4
  17  -3   4 69.5891  4.9163   7
  17  -3   4 69.7196  4.7012   5
  17  -3   4 73.6908  3.7318   1
  17  -3   4 72.7096  4.1163   8
  17   3   4 65.3338  4.6151   8
  17   3   4 75.3335  4.5056   2
  17   3   4 71.2774  4.4379   2
  17   3   4 67.2997  5.0263   4
  17   3   4 68.1725  4.8346   3
  19  -3   4 348.691  13.792   2
  19  -3   4 353.999  14.708   8
  19  -3   4 377.436  15.682   4
  19  -3   4 345.226  16.373   7
  19  -3   4 353.642  16.361   5
  19  -3   4 346.479  14.932   1
  19   3   4 338.121  16.503   4
  19   3   4 377.127  15.428   8
  19   3   4 379.472  15.198   2
  19   3   4 369.678  15.803   3
  19   3   4 352.513  15.062   2
  21  -3   4 301.635  14.544   5
  21  -3   4 331.145  12.193   2
  21  -3   4 309.615  13.131   8
  21  -3   4 322.189  14.789   7
  21   3   4 278.891  14.748   4
  21   3   4 309.150  13.456   2
  21   3   4 321.902  14.249   3
  21   3   4 296.334  13.485   2
  21   3   4 317.264  13.844   8
  23  -3   4 46.7217  2.8996   2
  23  -3   4 40.9022  3.6017   8
  23  -3   4 47.5748  4.5810   7
  23  -3   4 45.7393  4.2257   5
  23   3   4 50.5675  4.3402   3
  23   3   4 46.0988  4.4095   8
  23   3   4 51.3720  4.7857   4
  23   3   4 56.9121  4.1875   2
  25  -3   4 75.8067  3.9698   2
  25  -3   4 72.4998  5.4099   5
  25  -3   4 80.8127  5.9753   7
  25  -3   4 72.5033  4.7851   8
  25   3   4 67.4428  5.4033   8
  25   3   4 70.2253  5.4102   3
  25   3   4 76.6965  5.2236   2
  25   3   4 81.7511  6.2300   4
  27  -3   4 38.3373  2.8448   2
  27  -3   4 32.2173  4.3839   7
  27  -3   4 43.4477  4.6644   5
  27  -3   4 39.8338  3.8037   8
  27   3   4 44.3545  4.4480   3
  27   3   4 36.3709  4.3859   8
  27   3   4 29.8028  4.0280   2
  29  -3   4 -0.2397  2.3675   7
  29  -3   4 0.07671 1.41002   2
  29  -3   4 -0.7978  2.3822   5
  29   3   4 1.33535 2.32356   2
  29   3   4 1.69949 2.48143   8
  31  -3   4 34.3617  3.1263   2
  31  -3   4 36.5748  4.7122   7
  31   3   4 39.4939  4.4578   2
  31   3   4 35.2247  4.6783   8
  33  -3   4 13.5866  2.4545   2
  33  -3   4 10.1147  3.4400   7
  33   3   4 16.3371  3.6373   8
  33   3   4 12.9802  3.4146   2
  35  -3   4 6.63819 2.29986   2
  35  -3   4 12.1347  2.4471   2
  35  -3   4 11.0397  3.6529   7
  35   3   4 7.41962 3.07815   2
  35   3   4 7.98959 3.32297   8
  37  -3   4 0.11746 2.11675   2
  37  -3   4 0.96876 3.31366   7
  37   3   4 -1.5485  2.6160   8
  37   3   4 -2.4164  2.8589   2
  39  -3   4 8.41160 2.67561   2
  39   3   4 11.5195  3.5728   8
  39   3   4 -0.0190  2.8054   2
  40  -4  -4 15.4051  2.8848   2
  40   4  -4 9.53784 3.29476   2
  38  -4  -4 -1.6883  1.9808   2
  38   4  -4 0.42579 2.38651   2
  38   4  -4 5.22021 2.99121   8
  36  -4  -4 82.6726  5.0409   2
 -36  -4   4 73.5762  6.3285   3
  36   4  -4 73.3718  6.4119   8
  36   4  -4 67.0933  5.8679   2
  34  -4  -4 134.949   6.857   2
 -34  -4   4 128.913   8.404   3
  34   4  -4 128.183   7.988   2
  34   4  -4 129.812   8.266   8
 -32  -4   4 371.532  17.259   3
  32  -4  -4 350.256  14.953   2
  32  -4  -4 353.346  17.856   5
  32   4  -4 366.951  16.368   2
  32   4  -4 373.178  16.780   8
  30  -4  -4 31.7919  2.9575   2
  30  -4  -4 27.0115  4.1819   5
 -30  -4   4 29.9549  4.2576   3
  30   4  -4 32.8311  4.2659   8
  30   4  -4 23.8103  3.7234   2
  28  -4  -4 15.6485  3.4022   5
  28  -4  -4 12.4651  2.0097   2
 -28  -4   4 11.1815  3.0697   3
  28   4  -4 16.1869  3.2270   8
  28   4  -4 8.30026 2.73566   2
 -26  -4   4 165.947   9.261   3
  26  -4  -4 177.177   7.510   2
  26  -4  -4 166.344   9.531   5
  26   4  -4 159.925   8.703   2
  26   4  -4 174.966   9.640   4
  24  -4  -4 240.562  12.069   5
  24  -4  -4 236.032   9.757   2
 -24  -4   4 249.055  11.820   3
  24   4  -4 231.914  11.037   2
  24   4  -4 223.997  11.828   4
  22  -4  -4 416.855  16.234   2
 -22  -4   4 425.867  18.532   3
  22  -4  -4 428.746  19.159   5
  22   4  -4 415.063  17.521   2
  22   4  -4 400.364  18.922   4
 -20  -4   4 4.09407 2.16911   3
  20  -4  -4 9.18086 2.46035   5
 -20  -4   4 2.69845 2.28941   1
  20  -4  -4 7.58620 1.33489   2
  20   4  -4 3.82992 2.32639   4
  20   4  -4 7.66119 2.15348   2
  18  -4  -4 22.2578  3.0639   5
  18  -4  -4 23.1988  1.8348   2
 -18  -4   4 24.8332  3.2839   3
 -18  -4   4 23.9687  3.3807   1
  18   4  -4 22.6851  3.1679   4
  18   4  -4 28.9475  3.1021   2
 -16  -4   4 676.653  28.624   1
  16  -4  -4 690.111  28.920   5
  16  -4  -4 682.430  25.317   2
 -16  -4   4 676.085  27.890   3
  16   4  -4 644.517  28.399   4
  14  -4  -4 687.701  28.024   5
 -14  -4   4 683.094  27.916   1
  14  -4  -4 619.060  26.550   1
  14  -4  -4 650.197  24.717   2
 -14  -4   4 650.543  27.090   3
  14   4  -4 663.058  27.586   4
  12  -4  -4 1088.62   42.77   1
 -12  -4   4 1093.46   43.94   1
 -12  -4   4 1045.17   42.72   3
  12   4  -4 1053.34   43.47   4
  10  -4  -4 2.20579 1.08575   1
 -10  -4   4 0.82589 1.64729   1
  10  -4  -4 3.99990 1.15042   4
  10   4  -4 1.94204 1.58280   4
   8  -4  -4 15.5877  1.6033   1
   8  -4  -4 14.4763  1.4018   4
  -8  -4   4 12.6875  2.2126   1
  -8  -4   4 14.2056  2.1412   6
   8   4  -4 14.3975  2.0320   4
   6  -4  -4 779.894  29.357   1
  -6  -4   4 670.819  29.755   1
   6  -4  -4 689.919  30.797   6
   6  -4  -4 753.147  28.849   4
  -6  -4   4 714.600  31.678   6
   6   4  -4 727.067  29.502   4
   6   4  -4 725.995  31.838   6
  -4  -4   4 820.791  33.355   1
   4  -4  -4 838.760  34.981   6
   4  -4  -4 791.055  33.049   1
  -4  -4   4 810.227  35.367   6
   4   4  -4 853.406  35.625   6
   4   4  -4 782.576  32.889   4
   2  -4  -4 535.375  23.634   6
  -2  -4   4 551.808  23.769   6
   2  -4  -4 525.384  22.415   1
  -2  -4   4 567.865  22.579   1
   2   4  -4 537.636  22.192   4
   2   4  -4 547.547  23.997   6
   0  -4   4 76.8516  4.1282   1
   0  -4   4 77.8794  3.8997   6
   0  -4  -4 77.9150  4.2853   1
   0  -4  -4 74.6725  4.2390   6
   0   4  -4 78.5326  3.9097   4
   0   4   4 74.3289  3.8863   4
   2  -4   4 92.9229  4.8333   1
   2  -4   4 94.4542  4.4221   6
  -2  -4  -4 98.5169  5.3328   6
  -2  -4  -4 93.8429  5.0711   1
  -2   4  -4 97.6513  4.6018   4
   2   4   4 100.881   4.814   4
  -4  -4  -4 1668.87   66.98   6
   4  -4   4 1551.31   62.09   1
  -4  -4  -4 1518.84   62.63   1
   4   4   4 1512.05   62.04   4
  -4   4  -4 1556.39   61.66   4
  -6  -4  -4 780.979  32.293   1
   6  -4   4 755.791  31.484   1
   6   4   4 814.919  31.943   4
  -8  -4  -4 401.535  18.142   1
   8  -4   4 446.212  17.313   1
   8  -4   4 408.519  18.206   7
   8   4   4 428.859  17.996   4
 -10  -4  -4 4.64170 1.68160   1
  10  -4   4 5.24754 1.07948   1
  10  -4   4 5.40814 1.96434   7
  10  -4   4 2.81055 1.65719   5
  10   4   4 5.52842 1.80674   4
  10   4   4 7.12454 1.94721   3
  12  -4   4 116.790   6.126   5
  12  -4   4 104.160   6.433   7
  12  -4   4 115.098   4.923   1
 -12  -4  -4 101.742   6.067   1
  12   4   4 99.1700  6.0183   4
  12   4   4 101.182   5.726   8
  12   4   4 111.285   6.090   3
  14  -4   4 758.310  30.563   1
  14  -4   4 748.601  32.434   5
 -14  -4  -4 749.099  32.057   1
  14  -4   4 768.941  28.372   2
  14  -4   4 774.406  32.119   7
  14   4   4 770.767  29.942   8
  14   4   4 792.444  29.829   2
  14   4   4 747.463  31.934   4
  14   4   4 760.779  31.270   3
  16  -4   4 210.932  10.405   7
  16  -4   4 201.275   8.940   8
  16  -4   4 206.710   7.965   2
  16  -4   4 206.870  10.190   5
 -16  -4  -4 196.783  10.313   1
  16   4   4 217.885   9.595   2
  16   4   4 198.512   9.606   8
  16   4   4 204.259  10.392   4
  16   4   4 194.558   9.990   3
  18  -4   4 119.659   7.374   7
  18  -4   4 126.410   5.147   2
  18  -4   4 122.759   6.191   8
  18  -4   4 124.677   7.188   5
  18   4   4 132.716   6.843   2
  18   4   4 122.805   6.950   8
  18   4   4 123.388   7.009   3
  18   4   4 128.451   7.532   4
  20  -4   4 103.404   6.889   7
  20  -4   4 97.1850  6.4769   5
  20  -4   4 107.672   4.581   2
  20  -4   4 118.371   5.776   8
  20   4   4 97.0053  6.2854   3
  20   4   4 107.717   6.336   2
  20   4   4 102.075   6.703   4
  20   4   4 109.424   6.395   8
  22  -4   4 173.732   7.012   2
  22  -4   4 178.798   9.316   5
  22  -4   4 168.264   8.027   8
  22  -4   4 164.756   9.332   7
  22   4   4 162.788   8.839   8
  22   4   4 158.766   9.482   4
  22   4   4 170.371   8.784   2
  22   4   4 163.592   9.053   3
  24  -4   4 499.288  18.451   2
  24  -4   4 483.698  21.870   7
  24  -4   4 486.694  21.739   5
  24  -4   4 463.865  19.463   8
  24   4   4 457.865  21.956   4
  24   4   4 480.124  20.874   3
  24   4   4 490.032  20.264   2
  24   4   4 460.299  20.466   8
  26  -4   4 158.009   6.840   2
 -26  -4  -4 173.315   9.443   3
  26  -4   4 148.448   9.374   7
  26  -4   4 151.721   9.061   5
  26   4   4 151.968   8.712   3
  26   4   4 158.345   8.968   8
  26   4   4 162.115   8.630   2
  28  -4   4 46.8041  5.0680   5
  28  -4   4 51.8467  5.6990   7
  28  -4   4 47.3526  3.1500   2
 -28  -4  -4 55.0558  5.5136   3
  28   4   4 48.0027  5.0370   2
  28   4   4 50.2777  5.0669   3
  28   4   4 48.0281  5.0936   8
  30  -4   4 41.5690  5.1421   5
  30  -4   4 46.8017  5.3918   7
  30  -4   4 39.2308  3.0264   2
 -30  -4  -4 39.9345  5.0034   3
  30   4   4 39.7232  4.8948   2
  30   4   4 48.1648  5.1870   8
  32   4   4 40.2409  4.9602   2
  32   4   4 39.2639  5.0139   8
  34  -4   4 168.012  10.248   7
  34  -4   4 168.158   7.828   2
  34   4   4 155.722   9.530   2
  34   4   4 149.005   9.673   8
  36  -4   4 13.6751  2.7027   2
  36  -4   4 15.8758  2.6348   2
  36  -4   4 23.4397  4.4771   7
  36   4   4 15.8226  3.8697   2
  36   4   4 16.6923  3.8963   8
  38  -4   4 5.51842 2.34173   2
  38   4   4 3.05118 3.18265   2
  38   4   4 1.89339 3.15830   8
  39  -5  -4 90.4294  5.4444   2
 -39  -5   4 87.2590  7.1520   3
  39   5  -4 84.4213  6.9557   8
 -37  -5   4 26.2979  4.5067   3
  37  -5  -4 32.3822  3.3289   2
  37   5  -4 29.7435  4.5965   8
 -35  -5   4 45.7181  5.4149   3
  35  -5  -4 47.1490  3.6041   2
  35  -5  -4 39.6462  5.4472   5
  35   5  -4 46.9284  5.3392   8
  33  -5  -4 332.649  17.492   5
 -33  -5   4 358.384  17.034   3
  33  -5  -4 360.233  14.450   2
  33   5  -4 345.210  16.437   8
 -31  -5   4 100.427   7.107   3
  31  -5  -4 97.9224  7.3585   5
  31  -5  -4 99.2846  5.1416   2
  31   5  -4 94.3087  7.0615   8
  29  -5  -4 258.876  10.400   2
  29  -5  -4 242.606  13.101   5
 -29  -5   4 242.742  12.646   3
  29   5  -4 237.213  12.185   8
 -27  -5   4 484.312  21.728   3
  27  -5  -4 485.606  22.446   5
  27  -5  -4 484.677  18.883   2
  25  -5  -4 5.53169 2.66699   5
 -25  -5   4 0.61724 2.43393   3
  25  -5  -4 2.61105 1.36070   2
  25   5  -4 6.36159 2.71678   4
  23  -5  -4 786.806  28.200   2
  23  -5  -4 746.098  32.626   5
 -23  -5   4 723.218  31.287   3
  23   5  -4 719.143  31.892   4
 -21  -5   4 43.4413  4.7941   1
  21  -5  -4 47.8614  4.6197   5
  21  -5  -4 49.9700  2.7258   2
 -21  -5   4 49.4840  4.5332   3
  21   5  -4 44.4404  4.3289   4
 -19  -5   4 337.783  15.901   3
 -19  -5   4 354.172  16.510   1
  19  -5  -4 355.495  16.457   5
  19  -5  -4 358.995  13.648   2
  19   5  -4 353.557  16.320   4
  17  -5  -4 800.562  33.126   1
 -17  -5   4 803.176  34.872   1
  17  -5  -4 822.340  35.079   5
 -17  -5   4 848.988  33.987   3
  17  -5  -4 830.709  30.888   2
  17   5  -4 848.411  34.582   4
  15  -5  -4 387.394  14.775   2
 -15  -5   4 392.396  16.004   2
  15  -5  -4 389.585  17.437   5
  15  -5  -4 384.881  15.888   1
 -15  -5   4 391.024  17.620   1
 -15  -5   4 357.287  16.830   3
  15   5  -4 390.363  17.210   4
 -13  -5   4 1141.45   44.21   3
  13  -5  -4 1081.22   44.00   1
 -13  -5   4 1099.88   41.98   2
  13  -5  -4 1093.09   45.73   5
  13  -5  -4 1106.97   40.93   2
 -13  -5   4 1059.41   45.38   1
  13   5  -4 1113.08   44.90   4
  11  -5  -4 255.761  11.995   5
  11  -5  -4 267.535  11.172   1
 -11  -5   4 263.717  11.900   3
 -11  -5   4 251.307  11.167   2
 -11  -5   4 261.853  12.418   1
  11  -5  -4 264.161  10.274   2
  11   5  -4 249.911  11.875   4
   9  -5  -4 43.3466  2.8360   1
  -9  -5   4 39.5630  3.1179   2
  -9  -5   4 37.9414  3.6650   1
  -9  -5   4 39.5815  3.5113   3
   9  -5  -4 41.7324  2.3803   2
   9   5  -4 39.5491  3.2232   4
  -7  -5   4 1156.16   45.08   2
   7  -5  -4 1166.20   44.44   2
   7  -5  -4 1136.93   47.83   1
  -7  -5   4 1264.89   48.78   1
  -7  -5   4 1212.50   51.69   6
   7   5  -4 1225.32   47.99   4
   5  -5  -4 973.525  41.522   6
   5  -5  -4 979.287  36.593   2
  -5  -5   4 988.321  42.250   6
   5  -5  -4 919.031  41.371   6
   5  -5  -4 925.846  39.350   1
  -5  -5   4 1038.58   40.05   1
  -5  -5   4 961.884  36.992   2
   5   5  -4 1019.66   39.32   4
  -3  -5   4 313.403  14.268   1
   3  -5  -4 315.559  12.825   2
   3  -5  -4 333.001  14.062   1
  -3  -5   4 319.028  14.683   6
  -3  -5   4 339.040  13.180   2
   3  -5  -4 315.532  14.346   6
   3   5  -4 337.960  13.861   4
   1  -5  -4 788.371  31.422   2
   1  -5  -4 821.850  33.874   1
  -1  -5   4 787.481  33.871   1
  -1  -5   4 811.589  35.601   6
  -1  -5   4 845.053  31.535   2
   1  -5  -4 886.745  35.852   6
   1   5  -4 856.510  33.390   4
  -1   5   4 835.802  33.124   4
   1  -5   4 0.35812 0.63131   6
  -1  -5  -4 2.85110 1.41688   1
  -1  -5  -4 -0.1890  1.0356   6
   1  -5   4 0.70501 1.15052   2
   1  -5   4 0.99284 1.24983   1
  -1  -5  -4 -0.3556  1.0447   2
  -1   5  -4 0.81288 1.02510   4
   1   5   4 1.00765 1.08598   4
   3  -5   4 315.517  13.144   1
  -3  -5  -4 301.677  12.443   2
   3  -5   4 298.683  13.958   5
  -3  -5  -4 322.519  14.294   6
  -3  -5  -4 295.286  13.608   1
   3  -5   4 296.945  12.163   2
   3   5   4 308.587  13.058   4
   5  -5   4 1842.70   69.51   2
  -5  -5  -4 1937.61   75.38   1
  -5  -5  -4 1939.97   80.41   6
   5  -5   4 1739.02   74.50   1
   5  -5   4 1863.82   76.74   5
  -5  -5  -4 1874.16   70.00   2
   5   5   4 1942.84   74.57   4
   7  -5   4 34.5058  3.4269   7
   7  -5   4 28.2308  3.3320   5
   7  -5   4 34.4302  2.3971   1
  -7  -5  -4 32.4855  3.1101   1
  -7  -5  -4 33.3380  2.7852   2
   7  -5   4 32.3395  2.1559   2
   7   5   4 33.6542  3.2882   3
   7   5   4 30.6617  2.9344   4
  -9  -5  -4 356.918  14.525   2
   9  -5   4 343.866  15.865   5
  -9  -5  -4 349.825  15.661   1
   9  -5   4 359.245  14.558   1
   9  -5   4 353.305  13.496   2
   9  -5   4 351.090  15.830   7
   9   5   4 327.620  15.230   3
   9   5   4 354.114  15.428   4
  11  -5   4 94.0839  4.0107   2
 -11  -5  -4 87.5201  5.1181   2
  11  -5   4 87.3274  4.3207   1
 -11  -5  -4 98.2954  5.7976   1
  11  -5   4 86.4698  5.4603   5
  11  -5   4 86.2124  5.8760   7
  11   5   4 97.8837  5.4283   8
  11   5   4 88.3346  5.4548   4
  11   5   4 93.7292  5.6563   3
  13  -5   4 41.0489  4.3476   7
  13  -5   4 40.1238  2.1943   2
  13  -5   4 40.8804  3.8989   5
 -13  -5  -4 40.9155  3.7948   1
  13   5   4 42.7759  3.9246   8
  13   5   4 40.9616  4.0594   3
  13   5   4 36.1459  3.7767   4
  15  -5   4 751.554  31.298   7
 -15  -5  -4 709.564  31.318   1
  15  -5   4 703.541  31.571   5
  15   5   4 762.052  29.310   8
  15   5   4 694.070  30.468   3
  15   5   4 786.871  31.214   4
  17  -5   4 89.0428  6.1114   5
 -17  -5  -4 98.0123  6.5709   1
  17  -5   4 99.8194  6.6307   7
  17   5   4 100.212   6.108   8
  17   5   4 99.0341  6.1802   3
  17   5   4 90.0192  6.2268   4
  19  -5   4 157.410   9.034   5
  19  -5   4 159.689   9.342   7
  19   5   4 160.893   8.667   8
  19   5   4 174.282   8.946   3
  19   5   4 172.814   9.358   4
  21  -5   4 0.71749 2.41199   7
  21  -5   4 6.86211 2.64915   5
 -21  -5  -4 1.55048 2.42259   3
  21   5   4 4.88946 2.60333   4
  21   5   4 5.37982 2.54660   2
  21   5   4 -0.3313  2.5097   3
  21   5   4 6.77367 2.55039   8
  23  -5   4 50.6890  5.4264   7
 -23  -5  -4 53.2614  4.9899   3
  23  -5   4 46.3981  5.0369   5
  23   5   4 44.3852  4.8691   3
  23   5   4 42.7853  5.0338   4
  23   5   4 55.9832  5.0147   8
  23   5   4 54.1478  5.0571   2
  25  -5   4 286.345  15.052   5
 -25  -5  -4 309.798  15.059   3
  25  -5   4 304.105  15.594   7
  25   5   4 324.311  14.814   3
  25   5   4 299.046  14.505   8
  25   5   4 327.152  14.600   2
  27  -5   4 64.7348  5.8172   7
  27  -5   4 65.8020  5.8553   5
 -27  -5  -4 82.5145  6.4333   3
  27   5   4 67.1186  5.8321   2
  27   5   4 68.7268  6.0381   8
  27   5   4 71.8312  5.7650   3
  29  -5   4 1.31302 2.88236   7
  29  -5   4 -0.2437  2.7301   5
 -29  -5  -4 3.46535 2.90265   3
  29   5   4 3.57989 2.78263   3
  29   5   4 2.51616 2.70303   8
  29   5   4 0.66616 2.65858   2
  31  -5   4 4.02772 3.08214   7
 -31  -5  -4 -1.8434  2.9422   3
  31  -5   4 0.92645 2.87098   5
  31   5   4 1.25536 2.77368   2
  31   5   4 2.43582 2.83904   8
 -33  -5  -4 25.8447  4.5782   3
  33  -5   4 20.6542  4.5471   7
  33  -5   4 33.3357  4.7873   5
  33   5   4 29.2110  4.5682   8
  33   5   4 26.8078  4.4435   2
  35  -5   4 -3.2985  2.7165   5
 -35  -5  -4 10.9590  3.7990   3
  35   5   4 2.75688 2.94142   8
  35   5   4 7.21741 3.30210   2
  37   5   4 27.7916  4.7589   8
  37   5   4 37.5810  5.1915   2
 -38  -6   4 16.4405  4.0866   3
  38   6  -4 34.0420  4.8691   8
 -36  -6   4 7.89700 3.42910   3
  36  -6  -4 4.96307 3.34857   5
  36   6  -4 3.06981 3.11955   8
 -34  -6   4 167.959  10.581   3
  34  -6  -4 191.999  11.389   5
  34   6  -4 199.007  10.782   8
 -32  -6   4 48.0306  5.4131   3
  32  -6  -4 39.1603  5.3438   5
  32   6  -4 41.1903  5.0388   8
  30  -6  -4 12.1799  3.4759   5
 -30  -6   4 8.11173 3.13924   3
  30   6  -4 11.7645  3.3163   8
 -28  -6   4 87.8229  6.4278   3
  28  -6  -4 75.5303  6.4725   5
  26  -6  -4 53.5260  5.3902   5
 -26  -6   4 66.9347  5.5799   3
 -24  -6   4 212.549  11.057   3
  24  -6  -4 210.696  11.519   5
  24   6  -4 202.136  11.103   4
  22  -6  -4 36.9731  2.3794   2
  22  -6  -4 33.8226  4.4055   5
 -22  -6   4 37.8265  4.6760   1
 -22  -6   4 27.9373  3.9398   3
  22   6  -4 28.6334  4.0226   4
  20  -6  -4 2.90698 1.11286   2
 -20  -6   4 4.52312 2.64371   1
  20  -6  -4 0.86124 2.24715   5
 -20  -6   4 3.19764 2.39937   3
  20   6  -4 1.38526 2.17202   4
 -18  -6   4 11.8266  3.1739   1
  18  -6  -4 11.6844  1.5292   2
 -18  -6   4 10.8494  2.9406   3
  18  -6  -4 11.6576  2.7960   5
  18   6  -4 14.5255  2.8469   4
 -16  -6   4 273.423  12.722   3
 -16  -6   4 272.901  13.292   1
  16  -6  -4 245.116  12.854   5
  16  -6  -4 273.494  10.526   2
  16   6  -4 261.880  12.710   4
 -14  -6   4 226.255  11.343   3
  14  -6  -4 244.532  10.234   1
 -14  -6   4 235.795  11.954   1
  14  -6  -4 237.864   9.367   2
 -14  -6   4 205.104  10.408   2
  14  -6  -4 237.225  11.435   5
  14   6  -4 241.484  11.321   4
 -12  -6   4 193.726  10.019   3
 -12  -6   4 205.693  10.568   1
  12  -6  -4 204.500  10.197   5
 -12  -6   4 201.591   9.437   2
  12  -6  -4 202.963   9.129   1
  12  -6  -4 205.947   8.388   2
  12   6  -4 212.219  10.016   4
 -10  -6   4 5.41117 2.16792   3
  10  -6  -4 6.87575 1.60918   1
 -10  -6   4 7.21684 1.99010   2
 -10  -6   4 4.41192 2.27424   1
  10  -6  -4 7.48900 1.26525   2
  10  -6  -4 6.00410 2.04754   5
  10   6  -4 4.93397 1.85168   4
   8  -6  -4 12.5511  2.3942   5
  -8  -6   4 16.3518  2.5053   3
   8  -6  -4 15.0398  1.9604   1
  -8  -6   4 12.0306  2.5544   1
   8  -6  -4 15.0765  1.6692   2
  -8  -6   4 15.0396  2.2462   2
   8   6  -4 12.0897  2.2140   4
  -6  -6   4 133.952   6.903   3
  -6  -6   4 133.703   6.569   2
  -6  -6   4 128.043   7.089   6
  -6  -6   4 135.611   7.418   1
   6  -6  -4 132.965   6.607   1
   6  -6  -4 132.605   5.958   2
   6   6  -4 132.918   6.693   4
  -4  -6   4 154.863   8.172   5
   4  -6  -4 145.586   6.843   6
   4  -6  -4 144.332   6.682   6
  -4  -6   4 145.721   7.756   1
  -4  -6   4 153.877   7.048   2
   4  -6  -4 141.660   6.488   2
   4  -6  -4 152.886   7.310   1
  -4  -6   4 143.558   7.451   6
   2  -6  -4 454.470  18.121   2
   2  -6  -4 458.415  20.255   6
  -2  -6   4 477.830  18.414   2
   2  -6  -4 460.199  20.543   6
   2  -6  -4 446.798  19.740   1
  -2  -6   4 472.371  20.345   6
  -2  -6   4 460.136  19.976   1
  -2  -6   4 470.681  20.608   5
   0  -6  -4 100.306   5.356   6
   0  -6   4 104.811   5.692   1
   0  -6  -4 101.857   5.720   1
   0  -6   4 83.8926  5.9852   5
   0  -6  -4 107.485   5.093   2
   0  -6   4 105.281   5.145   2
   0  -6   4 92.9103  4.6423   6
  -2  -6  -4 100.802   5.617   6
   2  -6   4 109.541   6.184   5
  -2  -6  -4 94.0268  5.0993   2
  -2  -6  -4 99.0385  5.7226   1
  -2  -6  -4 104.638   5.565   3
   2  -6   4 100.379   5.052   2
   2  -6   4 91.4074  5.6970   7
   2  -6   4 110.641   5.575   1
  -4  -6  -4 16.5976  2.5615   1
  -4  -6  -4 19.9145  2.6142   6
  -4  -6  -4 19.6853  2.7435   3
   4  -6   4 22.7554  2.4484   1
   4  -6   4 26.2265  2.3206   2
  -4  -6  -4 19.9305  2.3672   2
   4  -6   4 20.0803  3.0212   5
   4  -6   4 25.6804  2.9578   7
   4   6   4 20.5532  2.7081   3
   6  -6   4 563.816  22.606   1
  -6  -6  -4 557.335  21.660   2
   6  -6   4 559.543  24.076   5
  -6  -6  -4 506.755  22.729   3
   6  -6   4 556.299  21.053   2
   6  -6   4 517.986  23.307   7
  -6  -6  -4 532.408  23.348   1
   6   6   4 552.621  22.847   3
   6   6   4 557.949  22.858   4
  -8  -6  -4 470.261  21.276   3
   8  -6   4 494.858  19.410   2
   8  -6   4 512.188  22.004   7
  -8  -6  -4 513.280  20.340   2
  -8  -6  -4 497.340  21.895   1
   8  -6   4 499.830  20.754   1
   8  -6   4 469.953  22.306   5
   8   6   4 533.181  21.525   4
   8   6   4 524.841  20.556   8
   8   6   4 526.626  21.520   3
 -10  -6  -4 311.010  15.539   1
  10  -6   4 354.724  14.236   1
 -10  -6  -4 327.278  15.169   3
  10  -6   4 338.975  15.748   5
  10  -6   4 333.876  15.707   7
  10  -6   4 343.577  13.300   2
 -10  -6  -4 350.175  14.458   2
  10   6   4 353.291  15.222   4
  10   6   4 314.637  15.196   3
  10   6   4 352.935  14.653   8
  12  -6   4 2.38967 1.10963   2
  12  -6   4 0.74439 2.19409   7
  12  -6   4 1.86192 1.98471   5
 -12  -6  -4 1.08324 1.75312   2
 -12  -6  -4 2.45670 2.22634   3
 -12  -6  -4 3.28746 2.02378   1
  12   6   4 0.45923 1.81920   4
  12   6   4 1.33296 1.90895   8
  12   6   4 -0.4622  2.2043   3
  14  -6   4 0.71421 1.05542   2
  14  -6   4 -1.4704  2.2042   7
 -14  -6  -4 5.96416 2.52306   1
 -14  -6  -4 -0.4667  2.0411   3
  14  -6   4 2.41351 2.10872   5
  14   6   4 -1.9000  2.0395   3
  14   6   4 1.05827 1.97984   8
  14   6   4 0.45678 2.12527   4
  16  -6   4 625.919  28.209   7
 -16  -6  -4 669.207  28.569   1
 -16  -6  -4 636.309  27.479   3
  16  -6   4 639.883  28.567   5
  16   6   4 677.245  28.029   4
  16   6   4 655.542  26.499   8
  16   6   4 639.499  27.516   3
 -18  -6  -4 57.1514  5.0966   1
 -18  -6  -4 52.5036  4.7338   3
  18  -6   4 45.7857  4.9077   5
  18  -6   4 48.8819  4.7545   7
  18   6   4 47.9233  4.6048   3
  18   6   4 40.2560  4.5294   8
  18   6   4 46.5950  4.4484   4
  20  -6   4 366.343  17.170   5
 -20  -6  -4 357.257  16.655   3
  20  -6   4 355.746  17.223   7
  20   6   4 331.277  15.882   8
  20   6   4 382.361  16.692   3
  20   6   4 341.897  16.767   4
  22  -6   4 34.1944  4.7708   7
 -22  -6  -4 39.4850  4.6428   3
  22  -6   4 31.9460  4.3975   5
  22   6   4 32.0152  4.3642   3
  22   6   4 32.2519  4.1923   8
  24  -6   4 44.5691  5.5565   7
  24  -6   4 61.4935  5.4008   5
 -24  -6  -4 46.9374  5.3492   3
  24   6   4 52.5417  5.2566   8
  24   6   4 48.8833  5.2008   3
 -26  -6  -4 473.383  20.900   3
  26  -6   4 446.696  21.182   5
  26  -6   4 438.542  21.440   7
  26   6   4 444.764  20.066   8
  26   6   4 440.739  20.334   3
 -28  -6  -4 -1.5003  2.6339   3
  28  -6   4 0.44069 2.66548   5
  28  -6   4 3.00419 3.07043   7
  28   6   4 1.30705 2.73923   8
  28   6   4 -1.8465  2.6840   3
  30  -6   4 100.892   7.974   7
 -30  -6  -4 115.776   7.831   3
  30  -6   4 113.148   8.024   5
  30   6   4 107.332   7.721   8
  30   6   4 96.6734  7.4390   3
  32  -6   4 65.9420  7.2209   7
 -32  -6  -4 68.6855  6.2860   3
  32  -6   4 70.7242  6.6644   5
  32   6   4 70.4353  6.4271   8
 -34  -6  -4 65.4337  6.7995   3
  34  -6   4 61.8510  6.6817   5
  34   6   4 64.2262  6.5405   8
  36  -6   4 137.683   9.548   5
 -36  -6  -4 142.326   9.397   3
  36   6   4 134.353   9.198   8
 -37  -7   4 3.88239 3.13301   3
  37  -7  -4 8.73660 3.77959   5
  37   7  -4 2.84652 2.98754   8
 -35  -7   4 -0.1246  3.0998   3
  35  -7  -4 0.70844 3.03332   5
  35   7  -4 0.42315 2.62026   8
  33  -7  -4 1.10393 2.96902   5
 -33  -7   4 -0.0705  2.8099   3
  33   7  -4 2.33612 2.75180   8
 -31  -7   4 2.24037 2.69168   3
  31  -7  -4 -2.0502  2.5795   5
  31   7  -4 3.83437 2.88166   8
 -29  -7   4 6.81982 3.11775   3
  29  -7  -4 4.88923 3.09696   5
 -27  -7   4 55.5516  5.6659   3
  27  -7  -4 52.1459  5.7702   5
 -25  -7   4 43.1091  4.9957   3
  25  -7  -4 42.8227  5.3059   5
  23  -7  -4 3.26740 2.74818   5
 -23  -7   4 0.75268 2.69297   3
 -23  -7   4 3.83960 2.90471   1
 -21  -7   4 5.44656 2.63373   3
  21  -7  -4 5.54642 1.36316   2
  21  -7  -4 5.42467 2.69137   5
 -21  -7   4 9.00896 2.96575   1
  21   7  -4 6.08536 2.73143   4
  19  -7  -4 113.499   7.255   5
  19  -7  -4 108.795   4.934   2
 -19  -7   4 105.966   7.002   3
 -19  -7   4 108.523   7.482   1
  19   7  -4 104.880   6.964   4
 -17  -7   4 94.6115  6.6287   3
  17  -7  -4 96.6446  4.6015   2
 -17  -7   4 111.594   7.113   1
  17  -7  -4 100.504   6.704   5
  17   7  -4 94.9142  6.3253   4
 -15  -7   4 4.96741 2.49619   3
 -15  -7   4 5.59996 2.68401   1
  15  -7  -4 8.21587 1.42053   2
  15  -7  -4 4.57515 2.44900   5
 -15  -7   4 3.89825 2.16327   2
  13  -7  -4 90.4214  6.0449   5
 -13  -7   4 86.7771  5.5929   2
 -13  -7   4 92.3966  6.6048   1
 -13  -7   4 92.4834  6.1282   3
  13  -7  -4 89.8397  5.0368   1
  13  -7  -4 102.948   4.580   2
 -11  -7   4 27.8514  4.0074   1
  11  -7  -4 44.7795  4.1336   5
 -11  -7   4 36.4313  3.6656   2
  11  -7  -4 36.2270  3.0828   1
 -11  -7   4 34.1400  3.8449   3
   9  -7  -4 21.3952  2.5373   1
  -9  -7   4 16.9548  3.2027   1
  -9  -7   4 15.3829  2.5207   2
  -9  -7   4 17.9898  2.9686   3
   9  -7  -4 15.0896  1.8939   2
   9  -7  -4 16.9866  2.8981   5
  -7  -7   4 552.501  24.837   1
  -7  -7   4 537.533  23.700   3
  -7  -7   4 562.763  22.721   2
  -7  -7   4 530.030  25.044   5
   7  -7  -4 617.837  24.798   5
   7  -7  -4 579.443  22.041   2
   7  -7  -4 596.832  23.983   1
  -5  -7   4 24.5095  2.9830   3
   5  -7  -4 21.1349  2.2267   2
  -5  -7   4 21.2901  2.5655   6
  -5  -7   4 23.2317  3.4497   5
  -5  -7   4 25.3386  2.8579   2
   5  -7  -4 25.0995  2.8546   1
  -5  -7   4 23.9327  3.4284   1
   3  -7  -4 2.95722 1.42334   2
  -3  -7   4 0.54948 1.57593   2
  -3  -7   4 -0.6677  2.0572   5
   3  -7  -4 2.47880 1.76656   1
  -3  -7   4 -0.8284  1.8749   1
  -3  -7   4 -0.1965  1.1563   6
   3  -7  -4 5.69871 1.07131   6
  -1  -7   4 340.910  14.869   6
  -1  -7   4 323.528  16.126   5
  -1  -7   4 362.180  14.298   2
  -1  -7   4 342.166  15.527   1
  -1  -7  -4 30.3380  3.0013   6
  -1  -7  -4 30.8916  2.8308   2
  -1  -7  -4 31.2079  2.7403   6
   1  -7   4 21.0062  2.9189   1
   1  -7   4 25.8595  2.7015   2
  -1  -7  -4 25.6381  3.1429   1
   1  -7   4 25.8805  3.4358   5
  -1  -7  -4 31.6768  3.1435   3
   3  -7   4 120.506   6.371   1
  -3  -7  -4 114.187   6.009   2
  -3  -7  -4 125.574   6.547   3
   3  -7   4 122.063   6.857   7
  -3  -7  -4 120.591   6.739   1
   3  -7   4 120.605   5.924   2
   3  -7   4 109.792   7.163   5
  -3  -7  -4 110.031   6.440   6
   3   7   4 122.684   6.707   3
   5  -7   4 247.104  10.782   2
   5  -7   4 254.425  12.294   7
  -5  -7  -4 265.114  11.960   3
   5  -7   4 251.545  11.568   1
  -5  -7  -4 267.487  12.422   1
   5  -7   4 251.888  12.853   5
  -5  -7  -4 259.816  11.319   2
   5   7   4 262.240  12.153   3
   7  -7   4 68.6066  4.0864   2
  -7  -7  -4 71.8222  5.0357   3
   7  -7   4 71.7675  5.6227   5
  -7  -7  -4 82.4493  5.4138   1
  -7  -7  -4 73.7127  4.8112   2
   7  -7   4 78.1508  4.4477   1
   7  -7   4 77.4597  5.5378   7
   7   7   4 80.2742  5.4437   3
   7   7   4 78.0337  5.0509   8
   9  -7   4 19.8041  2.1531   2
   9  -7   4 12.4874  1.9741   1
   9  -7   4 15.5030  3.0550   5
   9  -7   4 15.9444  3.0614   7
  11  -7   4 145.695   8.761   5
  11  -7   4 154.897   8.916   7
 -11  -7  -4 157.330   8.603   3
 -11  -7  -4 161.763   8.001   2
 -11  -7  -4 161.530   9.053   1
  11  -7   4 147.304   6.837   2
  11   7   4 172.183   8.443   8
  11   7   4 158.263   8.818   3
  13  -7   4 5.19982 1.44223   2
 -13  -7  -4 4.10891 2.36077   3
 -13  -7  -4 3.95789 2.58530   1
  13  -7   4 7.84000 2.97212   7
  13  -7   4 -0.0743  2.2116   5
  13   7   4 8.12306 2.43117   8
  13   7   4 2.45144 2.56199   3
  15  -7   4 1.92619 2.60898   7
 -15  -7  -4 -2.8058  2.1793   1
 -15  -7  -4 -3.2546  2.0704   3
  15  -7   4 -2.3419  1.9428   5
  15   7   4 0.05934 2.15975   8
  15   7   4 -0.1808  2.4829   3
  17  -7   4 133.594   8.633   7
 -17  -7  -4 147.651   8.651   1
  17  -7   4 139.863   8.626   5
 -17  -7  -4 134.701   8.243   3
  17   7   4 145.721   8.254   8
  17   7   4 141.793   8.428   3
 -19  -7  -4 1.30179 2.59235   3
 -19  -7  -4 0.27085 2.24038   1
  19  -7   4 4.64960 2.67910   5
  19  -7   4 2.56911 2.85075   7
  19   7   4 2.03050 2.72536   3
  19   7   4 3.53595 2.53073   8
  19   7   4 0.60911 2.51228   4
  21  -7   4 5.23445 3.08127   7
 -21  -7  -4 4.11629 2.76513   3
  21  -7   4 0.07644 2.53230   5
  21   7   4 3.05226 2.67451   8
  21   7   4 0.66486 2.68342   3
  23  -7   4 4.42133 3.10916   7
 -23  -7  -4 -0.9241  2.6743   3
  23  -7   4 0.35475 2.59025   5
  23   7   4 4.41808 2.67814   8
  23   7   4 -0.2062  2.7217   3
 -25  -7  -4 -2.8995  2.5405   3
  25  -7   4 -2.1710  2.6455   7
  25  -7   4 0.43543 2.69635   5
  25   7   4 2.53432 2.67971   8
  25   7   4 0.82361 2.75103   3
 -27  -7  -4 4.68607 3.08173   3
  27  -7   4 -3.6234  2.7941   7
  27  -7   4 3.79876 2.92564   5
  27   7   4 3.60200 2.83896   8
  27   7   4 -1.1744  2.6384   3
  29  -7   4 3.15333 3.17463   7
  29  -7   4 10.2997  3.4388   5
 -29  -7  -4 1.20528 3.06042   3
  29   7   4 3.34003 3.09399   8
  29   7   4 8.12822 3.48534   3
  31  -7   4 -6.7103  2.6810   5
 -31  -7  -4 1.87938 3.02353   3
  31   7   4 1.83609 2.90042   8
 -33  -7  -4 21.6244  4.4459   3
  33  -7   4 18.6856  4.4549   5
  33   7   4 14.6611  3.7754   8
 -34  -8   4 187.782  11.349   3
  34  -8  -4 189.141  11.811   5
  34   8  -4 201.225  11.092   8
 -32  -8   4 3.57497 3.16062   3
  32  -8  -4 0.19319 3.06461   5
  32   8  -4 -0.1895  2.5276   8
 -30  -8   4 0.30518 2.72052   3
  30  -8  -4 1.73015 3.05274   5
  30   8  -4 0.10760 2.51419   8
  28  -8  -4 48.2584  5.8392   5
 -28  -8   4 44.2210  5.2966   3
 -26  -8   4 102.781   7.542   3
  26  -8  -4 103.389   7.822   5
  24  -8  -4 127.057   8.551   5
 -24  -8   4 117.867   8.463   1
 -24  -8   4 125.441   8.158   3
 -22  -8   4 19.2353  3.7948   3
 -22  -8   4 16.1326  3.6984   1
  22  -8  -4 18.0506  3.8012   5
 -20  -8   4 0.04098 2.45728   3
  20  -8  -4 1.49281 1.19129   2
  20  -8  -4 4.61006 2.72901   5
 -20  -8   4 0.20073 2.68763   1
 -18  -8   4 -2.9722  2.2899   1
  18  -8  -4 -1.3011  2.3193   5
  18  -8  -4 -0.6371  1.2724   2
 -18  -8   4 -2.0839  2.4516   3
 -16  -8   4 115.090   7.014   2
 -16  -8   4 124.171   7.527   3
 -16  -8   4 115.285   7.911   1
  16  -8  -4 120.268   5.575   2
  16  -8  -4 113.929   7.569   5
  14  -8  -4 128.359   5.977   2
  14  -8  -4 133.113   7.858   5
 -14  -8   4 121.563   8.162   1
 -14  -8   4 131.084   7.273   2
 -14  -8   4 126.918   7.545   3
  12  -8  -4 134.450   7.764   5
 -12  -8   4 121.241   7.002   2
  12  -8  -4 134.597   6.656   1
  12  -8  -4 125.573   5.964   2
 -12  -8   4 119.017   7.401   3
 -12  -8   4 125.354   8.093   1
 -10  -8   4 -2.2767  2.0921   1
 -10  -8   4 1.00422 2.29067   3
  10  -8  -4 1.05079 2.22450   5
  10  -8  -4 9.90872 2.05638   1
 -10  -8   4 3.82659 2.00499   2
 -10  -8   4 1.40463 2.59672   5
  10  -8  -4 1.54758 1.36669   2
   8  -8  -4 22.5059  2.3813   2
  -8  -8   4 24.4774  3.5561   3
  -8  -8   4 24.8494  3.1307   2
  -8  -8   4 29.2199  4.0708   1
  -8  -8   4 22.1906  3.8183   5
   8  -8  -4 30.4934  3.0677   1
  -6  -8   4 42.8923  4.6567   1
  -6  -8   4 49.0405  4.6589   5
   6  -8  -4 44.0055  3.1924   2
  -6  -8   4 43.0189  3.6951   2
   6  -8  -4 39.8721  3.5820   1
  -4  -8   4 144.177   8.985   5
   4  -8  -4 161.162   8.129   1
   4  -8  -4 160.511   7.366   2
  -4  -8   4 159.108   8.809   1
  -4  -8   4 148.279   7.620   2
  -2  -8   4 264.927  12.938   1
  -2  -8   4 276.324  11.846   2
   2  -8  -4 258.138  11.543   2
  -2  -8   4 265.333  13.523   5
   2  -8  -4 277.249  12.668   1
   0  -8  -4 76.5313  4.8116   2
   0  -8   4 85.4604  5.6343   1
   0  -8   4 84.4819  4.9741   2
   0  -8   4 81.6284  6.1008   5
   0  -8  -4 84.1505  5.5554   1
   2  -8   4 47.9862  4.3006   1
   2  -8   4 52.2276  4.9706   5
  -2  -8  -4 49.3029  4.4932   1
   2  -8   4 52.8546  3.8813   2
  -2  -8  -4 56.7542  4.0362   2
   4  -8   4 1.06920 2.43947   5
  -4  -8  -4 0.82174 1.70800   2
  -4  -8  -4 1.75965 2.07190   3
   4  -8   4 1.51559 1.72735   2
  -4  -8  -4 2.60201 2.12076   1
   4  -8   4 2.28479 2.02235   1
   4   8   4 2.43943 2.41179   3
   6  -8   4 342.689  14.474   1
  -6  -8  -4 314.870  14.569   3
  -6  -8  -4 318.487  14.255   2
   6  -8   4 319.003  13.479   2
   6  -8   4 328.041  16.028   5
  -6  -8  -4 309.045  15.391   1
   6   8   4 332.436  15.335   3
  -8  -8  -4 296.160  14.507   1
   8  -8   4 275.611  14.564   5
   8  -8   4 317.505  13.151   1
   8  -8   4 275.361  14.064   7
  -8  -8  -4 299.702  13.234   2
   8  -8   4 301.725  12.411   2
  -8  -8  -4 289.634  13.664   3
   8   8   4 303.341  14.282   3
 -10  -8  -4 299.878  14.026   3
  10  -8   4 295.528  14.477   7
 -10  -8  -4 314.625  13.459   2
 -10  -8  -4 298.810  14.910   1
  10  -8   4 301.887  12.388   2
  10  -8   4 273.860  14.690   5
  10   8   4 303.575  13.703   8
  10   8   4 301.502  14.571   3
 -12  -8  -4 2.32012 2.60477   1
  12  -8   4 1.03097 1.58264   2
  12  -8   4 2.98729 2.57455   7
 -12  -8  -4 4.25017 2.22746   2
  12  -8   4 2.40335 2.61275   5
 -12  -8  -4 1.85203 2.32243   3
  12   8   4 0.72511 2.11307   8
  12   8   4 3.68582 2.79564   3
  14  -8   4 3.67993 2.79546   5
  14  -8   4 6.98871 1.80561   2
  14  -8   4 11.8438  3.2926   7
 -14  -8  -4 8.90837 3.08143   1
 -14  -8  -4 10.1716  2.9777   3
  14   8   4 12.6134  3.0079   8
  14   8   4 7.22615 3.12294   3
  16  -8   4 439.365  22.724   5
  16  -8   4 519.858  22.888   7
 -16  -8  -4 487.733  22.658   1
 -16  -8  -4 498.728  21.870   3
  16   8   4 489.166  21.163   8
  16   8   4 520.073  22.280   3
  18  -8   4 77.1130  6.5050   7
 -18  -8  -4 78.2966  6.1598   3
  18  -8   4 65.4906  5.9773   5
 -18  -8  -4 71.6842  6.1651   1
  18   8   4 74.9944  5.9505   8
  18   8   4 64.5163  5.9316   3
  20  -8   4 343.126  17.545   7
 -20  -8  -4 344.256  17.277   1
  20  -8   4 339.260  17.364   5
 -20  -8  -4 353.805  16.710   3
  20   8   4 356.769  16.331   8
  20   8   4 352.524  17.077   3
 -22  -8  -4 41.6605  5.0783   3
  22  -8   4 32.1799  4.8031   5
  22  -8   4 33.4917  5.3476   7
  22   8   4 32.9613  4.5209   8
  22   8   4 30.7596  4.6517   3
  24  -8   4 -1.9331  2.7999   5
  24  -8   4 -0.6405  2.9586   7
 -24  -8  -4 0.15691 2.69661   3
  24   8   4 5.96926 3.08988   3
  24   8   4 -0.6424  2.5517   8
  26  -8   4 426.201  21.397   5
  26  -8   4 458.785  21.731   7
 -26  -8  -4 439.868  20.804   3
  26   8   4 435.993  20.785   3
  26   8   4 446.433  20.076   8
 -28  -8  -4 1.27602 3.12356   3
  28  -8   4 0.81753 2.89144   5
  28   8   4 8.67429 3.51902   3
  28   8   4 1.72211 2.83773   8
  30  -8   4 204.952  12.065   5
 -30  -8  -4 186.917  11.396   3
  30   8   4 188.117  11.167   8
  30   8   4 207.115  11.720   3
  32  -8   4 98.1604  7.9686   5
 -32  -8  -4 102.316   7.841   3
  32   8   4 99.9198  7.6409   8
  31  -9  -4 58.6039  6.5632   5
 -31  -9   4 63.0615  6.4953   3
  31   9  -4 61.8934  6.2094   8
 -29  -9   4 98.4117  7.5827   3
  29  -9  -4 97.1256  8.0089   5
  29   9  -4 101.315   7.339   8
  27  -9  -4 28.9498  4.8327   5
 -27  -9   4 17.5442  3.8366   3
 -25  -9   4 12.1790  3.6490   1
 -25  -9   4 13.5430  3.5769   3
  25  -9  -4 -2.4836  3.0599   5
 -23  -9   4 32.4672  4.6640   3
 -23  -9   4 39.0751  5.3501   1
 -21  -9   4 13.3019  3.4782   3
 -21  -9   4 8.06167 3.34604   1
  21  -9  -4 12.0211  3.6000   5
  21  -9  -4 12.3099  1.9466   2
 -19  -9   4 105.279   7.212   1
 -19  -9   4 97.1042  6.5899   3
  19  -9  -4 68.7114  4.1398   2
  19  -9  -4 64.2066  6.3337   5
 -17  -9   4 178.586   9.424   3
 -17  -9   4 166.206   9.944   1
  17  -9  -4 148.728   7.143   2
  17  -9  -4 153.333   9.477   5
 -15  -9   4 75.1699  6.3399   1
  15  -9  -4 77.5530  6.3249   5
 -15  -9   4 86.0268  5.9451   2
  15  -9  -4 77.2140  4.5102   2
 -15  -9   4 82.1154  6.3396   5
 -15  -9   4 79.8408  6.0833   3
  13  -9  -4 5.00810 2.93176   5
  13  -9  -4 4.86935 1.73419   2
 -13  -9   4 35.5542  4.3014   5
 -11  -9   4 121.867   7.422   3
  11  -9  -4 109.031   5.853   2
 -11  -9   4 120.739   7.678   5
 -11  -9   4 119.648   6.933   2
  11  -9  -4 119.159   6.629   1
 -11  -9   4 114.154   7.752   1
  11  -9  -4 114.782   7.543   5
  -9  -9   4 135.291   8.626   1
  -9  -9   4 133.959   8.713   5
  -9  -9   4 148.800   7.773   2
   9  -9  -4 149.898   7.798   1
   9  -9  -4 145.428   7.009   2
   7  -9  -4 434.265  18.193   1
  -7  -9   4 396.052  18.877   1
  -7  -9   4 398.475  19.326   5
   7  -9  -4 385.887  16.538   2
  -7  -9   4 407.481  17.215   2
   5  -9  -4 8.63708 2.65936   1
   5  -9  -4 7.27685 2.09306   2
  -5  -9   4 5.49768 2.66881   1
  -5  -9   4 3.88616 2.27438   2
  -5  -9   4 4.22681 2.80554   5
  -3  -9   4 5.02022 2.50607   1
  -3  -9   4 2.15512 2.00365   2
   3  -9  -4 5.68289 2.44960   1
  -3  -9   4 3.02042 2.66550   5
   3  -9  -4 2.38834 1.85088   2
  -1  -9   4 157.868   8.649   1
   1  -9  -4 154.199   7.610   2
  -1  -9   4 149.512   9.119   5
  -1  -9   4 148.013   7.650   2
   1  -9  -4 138.240   8.412   1
   1  -9   4 45.9567  3.8667   2
  -1  -9  -4 42.3092  4.6199   1
  -1  -9  -4 43.4324  3.8599   2
   1  -9   4 42.7474  5.1599   5
   1  -9   4 42.7236  4.4167   1
  -3  -9  -4 477.766  20.113   2
   3  -9   4 503.338  22.840   5
   3  -9   4 466.488  21.125   1
  -3  -9  -4 484.720  21.947   1
   3  -9   4 482.949  19.642   2
  -5  -9  -4 17.1204  3.0724   2
   5  -9   4 23.2817  3.1531   1
   5  -9   4 15.2131  3.6745   5
   5  -9   4 18.0191  2.6426   2
  -5  -9  -4 21.3377  3.6808   1
   7  -9   4 152.587   7.475   2
   7  -9   4 146.404   7.918   1
  -7  -9  -4 145.722   9.190   1
  -7  -9  -4 161.715   8.197   2
   7  -9   4 158.764   9.447   5
  -7  -9  -4 152.070   8.470   3
   7   9   4 154.988   9.248   3
   9  -9   4 36.4843  3.3002   2
   9  -9   4 42.4083  5.0471   5
  -9  -9  -4 41.8059  4.4835   3
  -9  -9  -4 38.8414  4.8629   1
  -9  -9  -4 39.8296  4.2075   2
   9   9   4 33.0132  4.7422   3
  11  -9   4 52.7928  5.9809   5
 -11  -9  -4 64.9332  5.2154   3
 -11  -9  -4 63.2356  5.5556   1
 -11  -9  -4 56.8581  4.8148   2
  11  -9   4 55.9903  3.9556   2
  11   9   4 57.9302  5.9405   3
 -13  -9  -4 76.3951  5.9230   3
  13  -9   4 70.6702  6.0861   7
  13  -9   4 79.3148  4.4535   2
  13  -9   4 70.9572  6.4161   5
 -13  -9  -4 70.2269  6.0164   1
  13   9   4 74.0913  6.2518   3
  13   9   4 67.8817  5.6812   8
 -15  -9  -4 5.89190 2.85995   3
  15  -9   4 2.82912 3.00490   5
  15  -9   4 2.94524 1.76046   2
 -15  -9  -4 3.24191 2.73573   1
  15  -9   4 -0.2249  2.6465   7
  15   9   4 -2.9144  2.3858   8
  15   9   4 5.57705 3.15714   3
 -17  -9  -4 12.3520  3.5005   3
  17  -9   4 19.3680  4.0507   5
  17  -9   4 18.9703  4.0169   7
 -17  -9  -4 18.4575  3.8682   1
  17   9   4 15.8788  3.5191   8
  17   9   4 20.9616  4.2108   3
 -19  -9  -4 33.7881  4.6342   3
 -19  -9  -4 25.6118  4.4878   1
  19  -9   4 27.4970  4.7754   7
  19  -9   4 31.2493  4.6468   5
  19   9   4 24.4095  4.1790   8
  19   9   4 22.4323  4.5840   3
 -21  -9  -4 41.2869  5.4370   1
  21  -9   4 39.9864  5.7503   7
 -21  -9  -4 37.0300  4.9736   3
  21  -9   4 40.9904  5.4134   5
  21   9   4 48.1507  5.2390   8
  21   9   4 38.0950  5.1846   3
 -23  -9  -4 166.717   9.925   3
  23  -9   4 162.574  10.628   5
  23  -9   4 154.376  10.335   7
  23   9   4 164.030  10.160   3
  23   9   4 157.540   9.609   8
  25  -9   4 4.00773 3.11450   5
  25  -9   4 -0.4786  3.2100   7
 -25  -9  -4 5.44187 3.21775   3
  25   9   4 5.65665 3.57170   3
  25   9   4 2.51089 2.95990   8
  27  -9   4 4.90718 3.16510   5
 -27  -9  -4 -0.6619  2.7479   3
  27   9   4 3.85044 3.44163   3
  27   9   4 -1.7550  2.6004   8
  29  -9   4 -2.0342  2.9334   5
 -29  -9  -4 2.29496 2.89147   3
  29   9   4 0.21112 2.70840   8
  29   9   4 -0.3262  3.2676   3
  28 -10  -4 34.2898  5.4777   5
 -28 -10   4 46.0919  5.3973   3
  26 -10  -4 94.7241  8.1137   5
 -26 -10   4 86.7110  7.0712   3
 -26 -10   4 108.109   8.269   1
 -24 -10   4 60.7339  5.8033   3
  24 -10  -4 62.9093  6.8896   5
 -24 -10   4 56.8165  6.5422   1
  22 -10  -4 -0.5200  2.9354   5
 -22 -10   4 0.94091 3.02310   1
 -22 -10   4 3.98486 2.90997   3
 -20 -10   4 10.6343  3.4063   3
 -20 -10   4 10.1176  3.5787   1
  20 -10  -4 9.74489 3.57992   5
  20 -10  -4 6.30445 1.90464   2
  18 -10  -4 8.17751 3.40509   5
 -18 -10   4 3.78229 3.20217   1
  18 -10  -4 0.88236 1.61041   2
 -18 -10   4 1.86549 2.87326   3
 -16 -10   4 147.346   8.673   3
 -16 -10   4 135.963   8.085   2
  16 -10  -4 150.367   9.080   5
  16 -10  -4 135.446   6.784   2
 -16 -10   4 120.211   8.693   1
 -14 -10   4 4.28896 2.75264   1
 -14 -10   4 3.00188 2.92613   3
  14 -10  -4 1.77586 1.69450   2
 -14 -10   4 2.72297 2.32232   2
 -12 -10   4 57.1936  5.9711   5
 -12 -10   4 66.4811  5.1453   2
 -12 -10   4 60.5697  5.6200   1
  12 -10  -4 55.2809  4.1228   2
  10 -10  -4 0.40591 2.29111   1
 -10 -10   4 -1.0234  2.5442   5
 -10 -10   4 -1.7462  2.4955   1
  10 -10  -4 3.12628 1.91849   2
 -10 -10   4 0.36187 2.26057   2
  -8 -10   4 33.8174  4.7026   5
  -8 -10   4 35.5983  4.5697   1
   8 -10  -4 32.0438  3.3659   2
  -8 -10   4 31.8530  3.8136   2
   8 -10  -4 38.3660  4.2023   1
  -6 -10   4 42.1592  5.1889   5
  -6 -10   4 45.2811  5.0176   1
   6 -10  -4 46.9962  3.8725   2
  -6 -10   4 49.2989  4.3456   2
   6 -10  -4 42.5835  4.5548   1
  -4 -10   4 29.5584  4.0576   1
   4 -10  -4 19.0069  2.9071   2
   4 -10  -4 22.2760  3.5707   1
  -4 -10   4 19.4385  3.1245   2
  -4 -10   4 23.4036  4.1757   5
   2 -10  -4 174.393  10.138   1
   2 -10  -4 185.957   9.263   2
  -2 -10   4 189.491   9.335   2
  -2 -10   4 187.234  11.016   5
  -2 -10   4 200.480  10.495   1
   0 -10   4 30.0002  4.0209   1
   0 -10  -4 22.3114  3.2555   2
   0 -10   4 35.1154  4.9094   5
   0 -10   4 25.1223  3.3332   2
   0 -10  -4 26.1755  3.8541   1
  -2 -10  -4 21.2526  3.2311   2
   2 -10   4 18.3624  3.3309   1
  -2 -10  -4 14.7886  3.2548   1
   2 -10   4 10.6910  2.5654   2
   2 -10   4 17.2817  4.1694   5
  -4 -10  -4 3.46517 2.21793   2
  -4 -10  -4 1.15674 2.48212   1
   4 -10   4 5.25156 3.10706   5
   4 -10   4 3.87729 2.05210   2
   4 -10   4 -0.7816  2.2460   1
   6 -10   4 57.7605  4.7094   1
   6 -10   4 65.1413  6.0061   5
   6 -10   4 55.1316  4.2999   2
  -6 -10  -4 54.9067  4.6613   2
  -6 -10  -4 55.8903  5.4070   1
   8 -10   4 146.463   7.526   2
  -8 -10  -4 142.617   9.097   1
   8 -10   4 145.324   9.580   5
  -8 -10  -4 154.420   8.375   2
   8  10   4 153.139   9.432   3
  10 -10   4 114.843   8.468   5
 -10 -10  -4 122.167   7.357   3
 -10 -10  -4 102.678   7.577   1
 -10 -10  -4 116.677   7.244   2
  10 -10   4 110.124   6.154   2
  10  10   4 118.803   7.986   3
 -12 -10  -4 8.46652 3.06596   3
  12 -10   4 5.82502 3.32943   5
 -12 -10  -4 1.10402 2.84766   1
 -12 -10  -4 1.76517 2.51385   2
  12 -10   4 4.30627 2.04817   2
  12  10   4 7.93516 3.28571   3
  14 -10   4 0.79056 3.33294   5
  14 -10   4 -0.6090  1.8145   2
 -14 -10  -4 0.29462 2.59952   1
 -14 -10  -4 4.11769 2.67867   3
  14  10   4 -1.4530  2.8211   3
 -16 -10  -4 144.533   9.329   1
  16 -10   4 142.767   9.683   5
 -16 -10  -4 141.533   8.902   3
  16  10   4 143.296   9.480   3
  18 -10   4 84.5888  6.9681   7
 -18 -10  -4 70.0350  6.5678   1
 -18 -10  -4 64.1102  6.1540   3
  18 -10   4 96.0158  7.4100   5
  18  10   4 71.2394  6.9255   3
  18  10   4 88.8411  6.6972   8
  20 -10   4 152.365  10.322   5
 -20 -10  -4 150.979   9.597   3
  20 -10   4 158.418  10.452   7
 -20 -10  -4 167.283  10.456   1
  20  10   4 147.315   9.877   3
  20  10   4 186.817   9.966   8
 -22 -10  -4 22.8008  4.3542   3
 -22 -10  -4 16.6991  4.2287   1
  22 -10   4 17.6521  4.4436   5
  22  10   4 28.9782  4.5158   8
  22  10   4 21.3786  4.5312   3
  24 -10   4 2.15348 3.11941   5
 -24 -10  -4 1.36340 3.11085   3
  24  10   4 1.37297 2.83571   8
  24  10   4 0.23051 3.21392   3
  23 -11  -4 323.982  17.532   5
 -23 -11   4 337.017  16.405   3
 -23 -11   4 316.436  17.109   1
 -21 -11   4 31.3827  5.1004   1
  21 -11  -4 26.6818  3.0357   2
 -21 -11   4 32.1838  4.8704   3
  21 -11  -4 23.9115  4.9098   5
  19 -11  -4 114.106   6.178   2
 -19 -11   4 124.205   8.193   3
  19 -11  -4 119.799   8.819   5
 -19 -11   4 112.261   8.455   1
 -17 -11   4 321.958  16.926   1
  17 -11  -4 339.924  14.126   2
  15 -11  -4 38.4051  3.4131   2
 -15 -11   4 42.9317  5.4077   1
 -15 -11   4 33.3275  4.4542   2
 -13 -11   4 174.570   9.779   2
  13 -11  -4 183.026   8.908   2
 -13 -11   4 197.971  11.100   1
 -11 -11   4 276.266  13.022   2
  11 -11  -4 266.261  11.949   2
 -11 -11   4 252.870  13.981   1
  -9 -11   4 17.6696  3.8011   5
   9 -11  -4 10.3618  2.6276   2
  -9 -11   4 16.9960  3.2635   2
  -9 -11   4 17.4666  3.7482   1
  -7 -11   4 146.112   9.542   1
   7 -11  -4 177.457   8.708   2
  -7 -11   4 168.641  10.298   5
  -7 -11   4 165.219   9.058   2
   7 -11  -4 173.619   9.314   1
  -5 -11   4 238.821  13.174   5
  -5 -11   4 221.963  12.246   1
  -5 -11   4 226.577  11.264   2
   5 -11  -4 229.487  11.797   1
   5 -11  -4 237.940  11.186   2
   3 -11  -4 79.6783  5.7902   2
   3 -11  -4 90.0278  6.3267   1
  -3 -11   4 73.5349  6.9086   5
  -3 -11   4 90.5827  6.4973   1
  -3 -11   4 91.6139  5.8823   2
   1 -11  -4 121.143   7.692   1
  -1 -11   4 123.234   7.858   1
  -1 -11   4 123.620   7.065   2
   1 -11  -4 120.980   7.187   2
  -1 -11   4 116.682   8.814   5
   1 -11   4 5.01110 2.38856   2
   1 -11   4 11.3094  3.0701   1
  -1 -11  -4 11.3169  2.8392   2
  -1 -11  -4 5.92688 2.80115   1
   1 -11   4 8.53183 3.51234   5
   3 -11   4 140.566   8.006   2
   3 -11   4 180.540   9.276   1
   3 -11   4 155.957  10.242   5
  -3 -11  -4 153.152   8.483   2
  -3 -11  -4 153.387   9.393   1
   5 -11   4 154.239  10.270   5
   5 -11   4 168.935   8.475   2
  -5 -11  -4 154.992   9.586   1
  -5 -11  -4 173.071   9.065   2
   7 -11   4 8.66872 3.55578   5
  -7 -11  -4 8.02621 2.85381   2
   7 -11   4 11.1592  2.7506   2
  -7 -11  -4 6.41068 2.92169   1
   9 -11   4 190.289   9.011   2
  -9 -11  -4 184.386  10.712   1
  -9 -11  -4 168.487   9.715   2
   9 -11   4 179.324  11.550   5
  11 -11   4 26.2095  3.3353   2
 -11 -11  -4 24.4926  3.9560   2
 -11 -11  -4 30.7519  4.5508   1
  11 -11   4 34.0883  5.4001   5
  11  11   4 27.1064  4.7909   3
  13 -11   4 34.7483  3.6597   2
 -13 -11  -4 33.4097  4.8824   1
  13 -11   4 30.4291  5.1979   5
  13  11   4 28.8406  5.1651   3
 -15 -11  -4 249.950  14.292   1
  15 -11   4 259.408  15.083   5
 -15 -11  -4 275.693  13.572   3
  15 -11   4 274.982  11.924   2
  15  11   4 268.394  14.572   3
 -17 -11  -4 2.83582 2.98241   3
 -17 -11  -4 1.62435 2.91524   1
  17 -11   4 7.38367 3.64438   5
  17  11   4 0.94054 3.09713   3
 -19 -11  -4 20.2583  4.3802   1
 -19 -11  -4 20.5945  4.1473   3
  19 -11   4 24.1017  4.9143   5
  19  11   4 19.3921  4.4687   3
 -21 -11  -4 81.7955  7.3305   1
  21 -11   4 91.0546  8.1727   5
 -21 -11  -4 89.0524  7.0847   3
  21  11   4 86.1680  7.3793   3
  18 -12  -4 0.29934 2.05434   2
  16 -12  -4 53.0379  4.3033   2
 -16 -12   4 53.5768  6.0558   1
 -14 -12   4 1.67136 2.80650   2
 -14 -12   4 -0.1149  2.5960   1
  14 -12  -4 0.49732 2.18443   2
 -12 -12   4 18.4047  3.6416   2
 -12 -12   4 3.41114 3.12012   1
  12 -12  -4 11.4051  2.8002   2
  10 -12  -4 8.57554 2.74596   2
 -10 -12   4 7.74356 3.18064   1
 -10 -12   4 5.54207 2.57313   2
  -8 -12   4 9.59355 2.83640   2
  -8 -12   4 8.58269 3.32564   1
   8 -12  -4 4.66141 2.54733   2
   6 -12  -4 124.380   7.733   1
  -6 -12   4 122.440   8.318   1
   6 -12  -4 119.355   7.278   2
  -6 -12   4 121.022   7.520   2
   4 -12  -4 3.17300 2.50420   2
  -4 -12   4 -0.5634  2.2822   2
  -4 -12   4 0.66763 2.82763   1
   4 -12  -4 -1.8103  2.2577   1
  -4 -12   4 2.05251 3.33350   5
   2 -12  -4 61.0211  5.1661   2
  -2 -12   4 75.5264  6.2001   1
   2 -12  -4 69.4353  5.7596   1
  -2 -12   4 65.7259  6.5486   5
  -2 -12   4 71.9686  5.4618   2
   0 -12  -4 7.35856 2.83157   2
   0 -12  -4 5.12621 2.89446   1
   0 -12   4 4.55395 3.09765   1
   0 -12   4 8.06258 3.80555   5
   0 -12   4 1.21289 2.39087   2
   2 -12   4 20.0885  3.9700   1
  -2 -12  -4 19.3158  3.4842   2
   2 -12   4 25.7446  4.8084   5
  -2 -12  -4 23.0103  4.1131   1
   2 -12   4 20.6651  3.3357   2
   4 -12   4 16.0446  4.2379   5
   4 -12   4 21.0913  3.3665   2
  -4 -12  -4 13.5761  3.6294   1
  -4 -12  -4 17.6343  3.4997   2
  -6 -12  -4 -0.1678  2.7977   1
   6 -12   4 -0.3643  3.4204   5
   6 -12   4 0.47064 2.25041   2
  -6 -12  -4 -1.0022  2.3552   2
   8 -12   4 46.8364  6.5467   5
  -8 -12  -4 50.0147  5.8173   1
  -8 -12  -4 57.0458  5.6741   2
   8 -12   4 60.0184  4.7330   2
 -10 -12  -4 19.9892  4.1359   1
  10 -12   4 22.8214  5.2496   5
 -10 -12  -4 25.8184  4.0254   2
  10 -12   4 15.3697  2.9769   2
  12 -12   4 11.8866  4.2185   5
  12 -12   4 12.6440  2.8107   2
 -12 -12  -4 4.36279 2.98548   1
  12  12   4 3.65200 3.57318   3
  14 -12   4 34.1794  3.8011   2
  14 -12   4 24.0544  5.0449   5
  14  12   4 27.6787  5.1339   3
  -3 -13   4 63.1635  5.2593   2
   3 -13  -4 56.6698  5.8047   1
  -3 -13   4 59.7582  6.2234   1
   3 -13  -4 46.7177  5.0059   2
   1 -13  -4 204.103  11.597   1
   1 -13  -4 213.689  10.898   2
  -1 -13   4 203.050  10.687   2
  -1 -13   4 200.943  12.494   5
  -1 -13   4 220.409  11.955   1
  -1 -13  -4 63.3195  5.5779   2
   1 -13   4 70.2226  5.3887   2
   1 -13   4 61.4314  7.0572   5
  42   0  -5 -1.2388  2.1335   2
  40   0  -5 1.37484 2.36144   2
  38   0  -5 1.89186 2.34498   2
  36   0  -5 0.07515 2.16415   2
  34   0  -5 4.80573 2.41212   2
  32   0  -5 1.40976 2.09647   2
  30   0  -5 -0.6142  1.7777   2
  30   0  -5 5.72937 2.69852   4
  28   0  -5 -0.0080  2.2631   4
  28   0  -5 -0.9236  1.7888   2
  26   0  -5 2.76845 1.77284   2
  26   0  -5 4.59664 2.29995   4
  24   0  -5 0.58556 2.03526   4
  24   0  -5 -0.6926  1.5011   2
  22   0  -5 2.79950 2.10767   4
  22   0  -5 1.35368 1.57199   2
  20   0  -5 -0.6954  1.6901   4
  20   0  -5 -1.0963  1.2185   2
  18   0  -5 2.11043 1.73235   4
  18   0  -5 2.92737 1.42528   2
  16   0  -5 0.41646 1.49618   4
  16   0  -5 1.10980 1.18338   2
  14   0  -5 -1.0264  1.2587   4
  12   0  -5 -2.8398  1.1718   4
 -12   0   5 0.28808 1.16889   6
  12   0  -5 -0.4350  1.0846   6
 -10   0   5 1.43621 1.13300   6
  10   0  -5 -0.2613  1.0218   6
  10   0  -5 2.44249 1.20889   4
   8   0  -5 -0.2336  1.1227   4
  -8   0   5 0.89868 1.08979   6
   8   0  -5 0.97469 1.08671   6
   6   0  -5 0.81622 1.08923   4
  -6   0   5 0.81576 1.09122   6
   6   0  -5 -0.5507  0.9332   6
  -4   0   5 -0.1035  0.9363   6
   4   0  -5 -0.4866  0.9380   6
   4   0  -5 -0.0502  1.0667   4
  -2   0   5 -0.1463  0.2910   6
   2   0  -5 -0.1910  0.9538   6
   0   0  -5 0.19199 0.90444   6
   0   0   5 -0.4566  0.8792   6
  -2   0  -5 1.07642 0.94435   6
   2   0   5 0.79234 1.00499   6
  -4   0  -5 0.87746 0.97270   6
   4   0   5 -1.5261  1.0749   4
   6   0   5 1.54440 1.09583   1
  -6   0  -5 -0.0478  0.9740   6
   6   0   5 1.27502 1.22864   4
   8   0   5 0.46273 1.22373   4
   8   0   5 0.48913 1.01343   1
  10   0   5 -0.7794  1.0195   1
  10   0   5 1.19899 1.31792   4
  12   0   5 2.28820 1.25890   1
  12   0   5 -0.8077  1.2846   4
  14   0   5 1.39761 1.10614   2
  14   0   5 1.85064 1.35017   1
  14   0   5 0.80462 1.48915   4
  16   0   5 0.26325 1.32241   1
  16   0   5 -0.7134  1.5614   4
  16   0   5 1.13159 1.53811   7
  16   0   5 1.12810 1.09564   2
  16   0   5 -0.7833  1.2064   8
  18   0   5 -0.4672  1.4494   1
  18   0   5 0.39799 1.77890   4
  18   0   5 2.13392 1.26028   2
  18   0   5 -1.3467  1.6199   7
  18   0   5 -1.0678  1.3285   8
  20   0   5 -0.5846  1.7394   7
  20   0   5 -1.7694  1.5327   1
  20   0   5 -0.4675  1.1950   2
  20   0   5 -0.6566  1.4112   8
  20   0   5 3.04583 2.00450   4
  22   0   5 0.44146 2.00624   4
  22   0   5 0.14809 1.97954   7
  22   0   5 2.06618 1.76485   8
  22   0   5 -0.5980  1.3406   2
  24   0   5 -1.7704  2.0736   4
  24   0   5 -0.8633  1.4405   2
  24   0   5 -0.0676  1.9758   7
  24   0   5 -1.8169  1.6357   8
  26   0   5 -2.6994  2.1230   4
  26   0   5 1.84857 1.97182   8
  26   0   5 1.80400 1.68601   2
  28   0   5 1.92050 1.98122   8
  28   0   5 4.38449 1.98120   2
  30   0   5 1.47309 1.99171   2
  30   0   5 -0.8074  2.0576   8
  32   0   5 -3.4292  2.0133   2
  32   0   5 1.40627 2.18381   8
  32   0   5 0.35904 2.08552   2
  34   0   5 -1.8487  1.9911   2
  34   0   5 0.22110 2.21118   2
  34   0   5 0.06207 2.23223   8
  36   0   5 0.77494 2.36373   8
  36   0   5 0.42546 2.10784   2
  38   0   5 -0.3037  2.3665   8
  38   0   5 1.12027 2.58775   2
  40   0   5 1.54794 2.59343   8
  40   0   5 -4.7635  2.4162   2
  43  -1  -5 0.78303 2.61243   2
  43   1  -5 1.45063 2.49956   2
  41  -1  -5 225.120  11.204   2
  41   1  -5 215.243  11.369   2
  39  -1  -5 139.838   7.921   2
  39   1  -5 122.818   7.807   2
  37  -1  -5 132.352   7.621   2
  37   1  -5 136.542   7.900   2
  35  -1  -5 271.723  12.514   2
  35   1  -5 274.387  12.889   2
  33  -1  -5 312.649  14.034   2
  33   1  -5 324.016  14.420   2
  31  -1  -5 374.121  17.433   4
  31  -1  -5 367.010  15.535   2
  31   1  -5 349.168  15.765   2
  29  -1  -5 251.640  10.866   2
  29  -1  -5 245.825  12.225   4
  29   1  -5 239.833  12.352   4
  29   1  -5 210.862  10.929   2
  27  -1  -5 1220.88   49.59   4
  27  -1  -5 1279.42   45.84   2
  27   1  -5 1212.24   49.76   4
  27   1  -5 1079.76   45.92   2
  25  -1  -5 354.871  14.647   2
  25  -1  -5 341.633  16.270   4
  25   1  -5 377.785  16.641   4
  25   1  -5 338.079  14.947   2
  23  -1  -5 719.067  28.976   2
 -23  -1   5 764.114  30.798   3
  23  -1  -5 731.825  31.599   4
  23   1  -5 748.942  31.819   4
  23   1  -5 790.994  29.483   2
  21  -1  -5 14.0511  1.9941   2
  21  -1  -5 10.7447  2.3496   4
  21   1  -5 12.2999  2.4237   4
  21   1  -5 13.1104  2.2524   2
  19  -1  -5 333.315  14.160   2
  19  -1  -5 345.603  15.612   4
  19   1  -5 360.905  15.876   4
  19   1  -5 371.645  14.583   2
  17  -1  -5 2570.49  103.96   4
  17  -1  -5 2541.38   97.10   2
  17   1  -5 2679.20   97.51   2
  17   1  -5 2696.67  104.24   4
 -15  -1   5 9.96735 2.03887   6
  15  -1  -5 12.6678  2.1047   4
  15   1  -5 14.0846  2.2713   4
  13  -1  -5 1321.28   56.36   4
 -13  -1   5 1482.01   60.78   6
  13   1  -5 1381.59   56.55   4
  13   1  -5 1457.07   60.62   6
 -11  -1   5 13.2231  1.8959   6
  11   1  -5 14.4955  1.8979   6
  11   1  -5 11.8109  1.7962   4
   9  -1  -5 11.2437  1.6526   4
  -9  -1   5 16.9309  1.9671   6
   9  -1  -5 12.0873  1.5468   6
   9   1  -5 20.5520  2.1148   6
   9   1  -5 17.4181  2.0305   4
  -9   1   5 12.0919  1.6511   6
   7  -1  -5 4976.11  205.02   6
   7  -1  -5 4666.48  190.34   4
  -7  -1   5 4873.89  205.23   6
  -7   1   5 4724.08  205.10   6
   7   1  -5 4930.41  190.54   4
   7   1  -5 4966.13  205.24   6
   5  -1  -5 209.298  10.175   6
   5  -1  -5 215.884   9.575   4
   5   1  -5 232.001   9.713   4
   5   1  -5 234.766  10.378   6
  -5   1   5 225.900  10.246   6
   3  -1  -5 236.280  10.505   6
  -3  -1   5 227.425  10.478   6
   3   1  -5 226.850   9.875   4
  -3   1   5 229.443  10.478   6
   3   1  -5 221.312  10.499   6
   1  -1  -5 183.800   8.778   6
  -1  -1   5 189.151   8.753   6
   1   1  -5 191.975   8.851   6
  -1   1   5 192.218   8.842   6
   1  -1   5 133.814   6.447   6
  -1  -1  -5 124.640   6.582   6
  -1   1  -5 139.381   6.521   6
   1   1   5 134.404   6.201   4
  -3  -1  -5 1611.57   72.26   6
   3   1   5 1677.55   67.24   4
  -3   1  -5 1802.16   72.19   6
  -5  -1  -5 714.652  32.584   6
   5  -1   5 721.448  30.250   4
   5  -1   5 777.499  30.270   1
  -5   1  -5 806.990  32.422   6
   5   1   5 718.280  30.416   1
   5   1   5 763.967  30.375   4
   7  -1   5 13.7838  1.8250   4
   7  -1   5 14.4229  1.5733   1
   7   1   5 13.4869  1.7795   1
  -7   1  -5 16.2145  1.7277   6
   7   1   5 14.7955  1.8314   4
   9  -1   5 58.3273  3.3433   1
   9  -1   5 63.9634  3.6786   4
   9   1   5 60.5364  3.8203   4
   9   1   5 58.6350  3.4954   1
  11  -1   5 465.256  19.117   4
  11  -1   5 431.123  18.819   1
  11   1   5 455.178  19.322   4
  11   1   5 468.194  19.164   1
  13  -1   5 660.423  24.640   2
  13  -1   5 653.557  26.623   1
  13  -1   5 659.131  26.908   4
  13   1   5 655.986  24.921   2
  13   1   5 621.546  27.049   4
  13   1   5 649.317  26.871   1
  15  -1   5 18.9532  1.8278   2
  15  -1   5 19.8153  2.5516   4
  15  -1   5 23.1801  2.7837   7
  15  -1   5 21.8332  2.3148   1
  15  -1   5 25.3029  2.4646   8
  15   1   5 27.7756  2.6427   7
  15   1   5 22.6586  2.1797   2
  15   1   5 24.3680  2.9489   4
  15   1   5 21.5300  2.4102   8
  15   1   5 22.1021  2.4973   1
  17  -1   5 49.8793  3.4531   8
  17  -1   5 56.1142  4.1236   7
  17  -1   5 49.5536  3.3393   1
  17  -1   5 48.2465  2.9563   2
  17  -1   5 49.9513  3.8318   4
  17   1   5 50.5722  3.6323   3
  17   1   5 45.2791  3.7623   4
  17   1   5 45.2819  3.5994   8
  17   1   5 50.1327  3.6493   7
  17   1   5 50.4777  3.6671   1
  17   1   5 50.7663  3.1717   2
  19  -1   5 92.8287  4.7286   2
  19  -1   5 91.7108  5.2181   1
  19  -1   5 91.5598  5.2158   8
  19  -1   5 93.6993  5.7858   4
  19  -1   5 90.4671  5.8384   7
  19   1   5 105.831   5.559   7
  19   1   5 107.201   5.585   8
  19   1   5 103.082   5.126   2
  19   1   5 91.9449  5.4346   3
  19   1   5 101.162   5.991   4
  19   1   5 92.9232  5.6150   1
  21  -1   5 8.05753 1.62541   2
  21  -1   5 9.89743 2.09168   8
  21  -1   5 8.08002 2.04331   1
  21  -1   5 5.62089 2.11238   4
  21  -1   5 2.66507 2.23578   7
  21   1   5 8.71548 2.04780   8
  21   1   5 5.54559 2.39656   4
  21   1   5 5.19368 1.67148   2
  23  -1   5 111.862   5.661   2
  23  -1   5 117.362   6.342   8
  23  -1   5 116.288   6.930   4
  23  -1   5 117.509   6.974   7
  23   1   5 120.631   6.182   2
  23   1   5 111.389   7.169   4
  23   1   5 121.842   6.609   8
  25  -1   5 2.60060 1.57029   2
  25  -1   5 1.47209 2.18334   7
  25  -1   5 0.11238 1.71074   8
  25  -1   5 1.14837 1.94939   4
  25   1   5 -0.0973  2.3973   4
  25   1   5 1.90575 1.79838   2
  25   1   5 -0.6139  1.7371   8
  27  -1   5 13.1439  2.6763   8
  27  -1   5 13.9205  2.2718   2
  27  -1   5 14.3749  3.0368   4
  27  -1   5 15.6366  3.1037   7
  27   1   5 15.2744  2.7516   2
  27   1   5 18.3314  3.0566   8
  29  -1   5 144.555   8.523   7
  29  -1   5 141.261   7.232   2
  29  -1   5 143.331   7.755   8
  29   1   5 132.532   7.608   2
  29   1   5 150.112   7.806   2
  29   1   5 142.912   8.190   8
  31  -1   5 0.75748 2.11441   8
  31  -1   5 2.43967 1.87927   2
  31   1   5 0.98234 2.22723   8
  31   1   5 4.14328 2.33036   2
  31   1   5 -1.7673  2.0410   2
  33  -1   5 192.699   9.344   2
  33  -1   5 181.616   9.619   8
  33  -1   5 193.398   9.371   2
  33   1   5 195.368  10.201   8
  33   1   5 172.203   9.596   2
  35  -1   5 16.2136  3.0946   2
  35  -1   5 21.1208  3.5702   8
  35  -1   5 16.8464  3.1447   2
  35   1   5 18.6540  3.5812   2
  35   1   5 22.0245  3.8445   8
  37  -1   5 8.72784 2.85210   2
  37  -1   5 5.77117 2.79568   8
  37   1   5 2.77088 2.79067   2
  37   1   5 10.1508  3.2645   8
  39  -1   5 5.98213 2.71858   2
  39   1   5 14.0627  3.4690   2
  39   1   5 10.6053  3.3278   8
  42  -2  -5 -1.9617  2.2463   2
  42   2  -5 3.71157 2.67305   2
  40  -2  -5 -1.3080  2.1898   2
  40   2  -5 1.31700 2.60545   2
  38  -2  -5 29.7058  3.7512   2
  38   2  -5 28.0274  4.0669   2
  36  -2  -5 4.71658 2.47603   2
  36   2  -5 4.13013 2.55043   2
  34  -2  -5 13.0447  2.7094   2
  34   2  -5 15.3522  3.0611   2
  32  -2  -5 13.2603  2.4914   2
  32   2  -5 10.8107  2.9393   2
  30  -2  -5 40.9897  3.5270   2
  30   2  -5 46.8528  4.4434   2
  28  -2  -5 18.4851  2.5863   2
  28   2  -5 19.3781  2.9587   2
  28   2  -5 18.6806  3.1888   8
  28   2  -5 15.0942  3.3117   4
 -26  -2   5 4.25876 2.38105   3
  26  -2  -5 4.48450 2.42162   4
  26  -2  -5 4.41887 1.74600   2
  26   2  -5 3.61150 2.36107   4
  26   2  -5 2.37629 2.13180   2
  26   2  -5 1.91931 2.15237   8
  24  -2  -5 -0.6322  2.1567   4
  24  -2  -5 -0.3965  1.4091   2
 -24  -2   5 5.98077 2.28544   3
  24   2  -5 1.57426 2.13847   4
  24   2  -5 3.36177 1.90239   2
 -22  -2   5 89.3003  5.6931   3
  22  -2  -5 96.5934  5.9029   4
  22  -2  -5 88.6097  4.7499   2
  22   2  -5 87.7440  5.3174   2
  22   2  -5 87.2454  5.9875   4
  20  -2  -5 47.1115  3.7787   4
  20  -2  -5 44.1720  3.0362   2
  20  -2  -5 45.7891  3.9849   5
 -20  -2   5 49.1419  3.9731   3
  20   2  -5 46.5232  3.5795   2
  20   2  -5 41.3465  4.0183   4
  18  -2  -5 133.984   6.742   4
  18  -2  -5 123.509   5.637   2
  18  -2  -5 123.757   6.852   5
  18   2  -5 128.164   7.011   4
  18   2  -5 114.204   6.249   2
  16  -2  -5 304.026  11.718   2
  16  -2  -5 296.432  12.977   4
 -16  -2   5 295.224  13.148   1
  16   2  -5 285.733  12.306   2
  16   2  -5 281.797  13.243   4
 -14  -2   5 5.12090 1.60966   1
  14  -2  -5 9.09751 1.77215   4
  14   2  -5 9.15419 1.94795   4
  12  -2  -5 198.786   9.134   4
 -12  -2   5 195.675  10.098   6
 -12  -2   5 209.981   9.479   1
  12   2  -5 211.253  10.055   6
  12   2  -5 204.779   9.578   4
  10  -2  -5 23.2971  2.0854   4
  10  -2  -5 21.3992  1.7963   6
 -10  -2   5 22.7138  2.4431   6
 -10  -2   5 23.2468  2.3422   1
  10   2  -5 26.7592  2.3531   4
  10   2  -5 22.6370  2.4318   6
   8  -2  -5 135.922   6.443   4
   8  -2  -5 144.476   6.734   6
  -8  -2   5 143.643   6.801   1
   8   2  -5 147.505   7.275   6
   8   2  -5 137.373   6.768   4
  -6  -2   5 360.680  14.917   1
   6  -2  -5 352.744  14.596   4
   6  -2  -5 341.403  15.538   6
  -6  -2   5 359.880  15.910   6
  -6   2   5 351.239  15.652   6
   6   2  -5 353.190  14.837   4
   6   2  -5 350.302  15.913   6
  -4  -2   5 123.702   6.604   6
   4  -2  -5 138.577   6.153   1
   4  -2  -5 140.869   6.538   6
   4   2  -5 134.180   6.260   4
   4   2  -5 137.888   6.677   6
  -4   2   5 126.133   6.554   6
  -2  -2   5 334.215  14.665   6
   2  -2  -5 340.697  14.697   6
   2   2  -5 337.716  14.762   6
   2   2  -5 319.636  13.763   4
  -2   2   5 311.706  14.757   6
   0  -2   5 7.78927 1.23959   6
   0  -2  -5 9.72081 1.42711   6
   0  -2   5 10.1542  1.4684   1
   0   2   5 7.37465 1.46304   6
   0   2  -5 7.45285 1.31553   6
   0   2  -5 7.71756 1.34042   4
   0   2   5 7.98647 1.33372   4
   2  -2   5 185.481   8.444   6
   2  -2   5 179.792   8.059   1
  -2  -2  -5 194.508   8.808   6
   2   2   5 179.872   8.243   4
  -2   2  -5 180.910   8.560   6
   4  -2   5 735.907  28.744   1
  -4  -2  -5 674.041  31.045   6
   4   2   5 688.951  28.839   4
  -4   2  -5 762.387  30.741   6
   4   2   5 698.182  29.038   1
  -6  -2  -5 104.096   5.736   6
   6  -2   5 105.830   5.036   1
   6   2   5 105.375   5.476   1
   6   2   5 114.647   5.539   4
  -8  -2  -5 477.627  19.223   1
   8  -2   5 444.951  18.876   4
   8  -2   5 444.391  18.682   1
   8   2   5 439.509  19.168   4
   8   2   5 475.964  19.211   1
  10  -2   5 420.879  16.649   1
  10  -2   5 421.412  17.014   4
 -10  -2  -5 382.633  17.150   1
  10   2   5 405.082  17.138   1
  10   2   5 377.610  17.237   4
  12  -2   5 70.9306  4.2446   4
 -12  -2  -5 77.1386  4.6256   1
  12  -2   5 78.1226  4.0051   1
  12  -2   5 68.6638  3.5027   2
  12   2   5 78.7919  4.7551   4
  12   2   5 80.9779  4.6006   1
  12   2   5 80.1876  4.1316   2
  14  -2   5 798.502  32.253   4
  14  -2   5 789.707  32.597   7
  14  -2   5 775.586  30.327   8
  14  -2   5 817.828  31.954   1
  14  -2   5 751.907  29.599   2
  14   2   5 779.122  31.835   7
  14   2   5 796.396  32.566   1
  14   2   5 795.293  30.239   2
  14   2   5 827.445  31.862   3
  14   2   5 779.802  30.506   8
  14   2   5 769.932  32.652   4
  16  -2   5 694.775  26.210   2
  16  -2   5 688.428  28.249   1
  16  -2   5 708.091  26.967   8
  16  -2   5 693.817  29.115   7
  16  -2   5 684.214  28.619   4
  16   2   5 641.975  28.159   3
  16   2   5 726.931  26.976   2
  16   2   5 705.179  27.210   8
  16   2   5 679.344  28.964   1
  16   2   5 708.243  29.187   4
  18  -2   5 107.166   6.262   5
  18  -2   5 123.443   6.318   4
  18  -2   5 121.651   5.742   1
  18  -2   5 110.520   5.887   8
  18  -2   5 108.208   5.075   2
  18  -2   5 112.867   6.614   7
  18   2   5 112.518   5.812   2
  18   2   5 109.657   6.699   4
  18   2   5 114.359   6.209   3
  18   2   5 111.063   6.129   8
  20  -2   5 461.073  20.414   1
  20  -2   5 497.395  19.797   8
  20  -2   5 502.308  21.479   7
  20  -2   5 527.234  21.498   5
  20  -2   5 501.728  21.136   4
  20  -2   5 486.730  18.968   2
  20   2   5 485.119  20.100   8
  20   2   5 482.965  20.607   3
  20   2   5 482.118  21.647   4
  20   2   5 470.241  19.687   2
  22  -2   5 102.561   5.191   2
  22  -2   5 111.949   6.391   4
  22  -2   5 111.988   5.821   1
  22  -2   5 106.427   6.799   7
  22  -2   5 108.164   6.005   8
  22   2   5 104.361   6.355   8
  22   2   5 102.001   5.906   2
  22   2   5 115.054   7.065   4
  22   2   5 114.647   6.391   3
  24  -2   5 203.705   9.061   2
  24  -2   5 219.639  10.984   7
  24  -2   5 224.714  10.742   4
  24  -2   5 207.974   9.848   8
  24   2   5 218.002  10.370   8
  24   2   5 208.070   9.822   2
  24   2   5 198.110   9.840   2
  24   2   5 207.827  11.226   4
  26  -2   5 585.900  25.577   7
  26  -2   5 579.548  22.715   2
  26  -2   5 580.707  23.564   8
  26   2   5 571.530  23.683   2
  26   2   5 589.037  24.097   8
  26   2   5 576.990  23.715   2
  28  -2   5 43.3889  4.2606   8
  28  -2   5 48.4161  3.4469   2
  28  -2   5 51.3586  5.3151   7
  28   2   5 43.6644  4.6934   8
  28   2   5 47.4153  4.2380   2
  28   2   5 39.7981  4.1636   2
  30  -2   5 134.802   7.882   8
  30  -2   5 169.112   9.439   7
  30  -2   5 142.053   7.281   2
  30   2   5 148.658   8.268   2
  30   2   5 149.115   8.591   8
  32  -2   5 111.482   7.537   7
  32  -2   5 105.329   6.079   2
  32  -2   5 112.235   6.782   8
  32   2   5 98.3924  6.8703   2
  32   2   5 116.272   7.409   8
  34  -2   5 -0.8690  1.9027   2
  34  -2   5 -2.0721  1.8315   2
  34  -2   5 -0.0381  2.1263   8
  34   2   5 -2.4456  2.3418   2
  34   2   5 -1.6414  2.2618   8
  36  -2   5 183.166   9.240   2
  36  -2   5 187.462   9.385   2
  36   2   5 186.981  10.663   8
  36   2   5 179.548  10.000   2
  38  -2   5 62.1277  4.8603   2
  38   2   5 50.2056  5.5439   2
  38   2   5 46.8866  5.6414   8
  41  -3  -5 24.7343  3.6071   2
  41   3  -5 28.3774  4.2732   2
  39  -3  -5 9.71090 2.79794   2
  39   3  -5 10.7154  3.1565   2
  37  -3  -5 63.0479  4.7349   2
  37   3  -5 54.5803  5.5143   2
  35  -3  -5 77.1583  5.0780   2
  35   3  -5 72.1200  5.7896   2
  33  -3  -5 68.8750  4.6756   2
  33   3  -5 69.1066  5.8207   8
  33   3  -5 66.7949  5.3225   2
  31  -3  -5 28.8333  3.1494   2
 -31  -3   5 33.4247  4.4566   3
  31   3  -5 25.9702  3.8285   8
  31   3  -5 26.5048  3.6877   2
  29  -3  -5 7.11059 2.00977   2
 -29  -3   5 5.94360 2.77536   3
  29   3  -5 3.61736 2.46208   2
  29   3  -5 4.64702 2.65486   8
  27  -3  -5 339.881  16.560   5
 -27  -3   5 344.084  16.047   3
  27  -3  -5 344.091  14.243   2
  27   3  -5 367.135  15.327   2
  27   3  -5 332.892  16.485   4
  25  -3  -5 160.768   7.250   2
 -25  -3   5 162.303   8.726   3
  25  -3  -5 155.857   8.869   5
  25   3  -5 138.085   8.740   4
  25   3  -5 164.816   8.148   2
  23  -3  -5 42.6449  4.1803   5
 -23  -3   5 48.8318  4.6421   3
  23  -3  -5 43.0502  3.0061   2
  23   3  -5 45.8408  3.9743   2
  23   3  -5 33.0105  4.1534   4
  21  -3  -5 1.07083 1.26730   2
 -21  -3   5 0.72248 2.03982   3
  21  -3  -5 0.54752 2.02001   5
  21   3  -5 1.01205 1.77076   2
  21   3  -5 -4.2474  1.7256   4
  19  -3  -5 1.59315 1.12887   2
  19  -3  -5 3.45215 1.83629   4
 -19  -3   5 3.24328 2.01546   1
 -19  -3   5 2.65651 2.03296   3
  19  -3  -5 2.13496 1.97355   5
  19   3  -5 1.39508 1.69551   4
  19   3  -5 5.22244 1.93543   2
 -17  -3   5 496.618  21.914   1
  17  -3  -5 517.807  19.567   2
 -17  -3   5 480.609  21.478   3
  17  -3  -5 510.669  21.488   4
  17  -3  -5 540.391  22.306   5
  17   3  -5 515.855  22.056   4
 -15  -3   5 41.3527  3.5595   1
  15  -3  -5 45.1933  3.6191   5
  15  -3  -5 43.9299  3.2998   4
 -15  -3   5 51.2495  3.6603   3
  15  -3  -5 46.3322  2.6634   2
  15   3  -5 44.1644  3.7166   4
  13  -3  -5 191.551   7.519   2
  13  -3  -5 182.994   8.374   4
 -13  -3   5 173.659   8.761   1
  13   3  -5 173.227   8.772   4
 -11  -3   5 3.63762 1.59377   1
  11  -3  -5 3.17494 1.22330   4
  11   3  -5 4.68136 1.68252   4
  -9  -3   5 227.143  10.967   6
  -9  -3   5 221.146  10.255   1
   9  -3  -5 230.029   9.723   4
   9  -3  -5 232.496   9.888   1
   9  -3  -5 228.447  10.052   6
   9   3  -5 223.381  10.977   6
   9   3  -5 216.494  10.309   4
   7  -3  -5 1174.94   45.53   1
   7  -3  -5 1177.19   45.17   4
  -7  -3   5 1126.53   49.02   6
   7  -3  -5 1133.10   48.45   6
  -7  -3   5 1124.55   45.91   1
   7   3  -5 1065.55   49.10   6
   7   3  -5 1156.89   45.66   4
   5  -3  -5 69.6253  3.9370   6
  -5  -3   5 67.1309  4.1715   1
  -5  -3   5 76.1185  4.3395   6
   5  -3  -5 76.0310  3.9408   1
   5   3  -5 86.2639  4.2396   4
   5   3  -5 76.5680  4.3994   6
   3  -3  -5 0.57432 0.96526   1
  -3  -3   5 2.28999 1.21270   1
  -3  -3   5 -0.0156  1.0498   6
   3  -3  -5 0.02931 0.89476   6
  -3   3   5 0.87854 1.04086   6
   3   3  -5 -0.7299  0.9820   6
   3   3  -5 1.67948 1.14075   4
   1  -3  -5 15.5946  1.7882   1
  -1  -3   5 18.0762  1.8438   1
  -1  -3   5 16.1645  1.6644   6
   1  -3  -5 14.2288  1.6893   6
   1   3  -5 11.3848  1.5841   4
   1   3  -5 14.1582  1.7176   6
   1  -3   5 189.665   8.733   6
  -1  -3  -5 192.001   8.759   1
  -1  -3  -5 188.987   9.122   6
   1  -3   5 204.668   8.608   1
  -1   3  -5 194.748   9.011   6
   1   3   5 184.945   8.498   4
  -1   3  -5 185.714   8.420   4
   3  -3   5 512.985  19.955   1
  -3  -3  -5 493.667  20.252   1
  -3  -3  -5 429.030  21.480   6
   3   3   5 500.401  20.005   4
   5  -3   5 7.38816 1.28082   1
  -5  -3  -5 7.67342 1.67497   1
  -5  -3  -5 6.52804 1.54090   6
   5   3   5 6.06053 1.50687   4
   5   3   5 7.10962 1.54141   1
   7  -3   5 23.0091  1.9397   1
  -7  -3  -5 26.8953  2.6648   1
   7   3   5 24.0815  2.5587   4
   7   3   5 24.2765  2.3510   1
  -9  -3  -5 26.5710  2.8291   1
   9   3   5 26.7443  2.8311   4
   9   3   5 28.6677  2.8971   1
  11  -3   5 397.747  16.395   4
 -11  -3  -5 365.424  16.893   1
  11  -3   5 388.941  16.045   1
  11  -3   5 400.464  14.832   2
  11   3   5 374.433  16.385   3
  11   3   5 399.656  16.957   4
  11   3   5 387.871  16.882   1
  13  -3   5 510.298  22.092   7
 -13  -3  -5 511.271  21.970   1
  13  -3   5 520.312  20.336   8
  13  -3   5 523.889  19.499   2
  13  -3   5 511.055  22.308   5
  13  -3   5 527.420  21.122   1
  13  -3   5 532.059  21.546   4
  13   3   5 481.800  21.968   1
  13   3   5 517.176  21.480   3
  13   3   5 514.142  22.061   4
  13   3   5 533.245  20.493   2
  13   3   5 500.425  20.552   8
  15  -3   5 46.2737  3.5618   5
  15  -3   5 42.9534  3.1009   4
 -15  -3  -5 30.8629  3.3948   1
  15   3   5 32.0851  3.0624   2
  15   3   5 25.3726  3.1785   4
  15   3   5 28.1855  3.2941   3
  15   3   5 34.7010  3.2623   8
  17  -3   5 22.7531  2.5607   8
  17  -3   5 24.2107  2.1536   1
  17  -3   5 25.7956  2.8302   4
  17  -3   5 25.3550  3.4507   7
  17  -3   5 32.3634  3.3216   5
  17  -3   5 24.8583  1.8860   2
  17   3   5 25.6756  3.0135   8
  17   3   5 22.5954  3.2259   4
  17   3   5 22.1889  3.1122   3
  17   3   5 24.1020  2.8314   2
  19   3   5 8.48729 2.16247   8
  19   3   5 4.09565 2.11335   4
  19   3   5 2.95573 1.82913   2
  19   3   5 6.75073 2.00471   2
  19   3   5 3.16545 2.19874   3
  21  -3   5 192.740   9.772   5
  21  -3   5 187.171   8.493   1
  21  -3   5 176.108   8.643   8
  21  -3   5 190.339   7.804   2
  21  -3   5 175.954   9.938   7
  21   3   5 188.431   9.433   3
  21   3   5 179.376  10.020   4
  21   3   5 195.643   9.102   2
  21   3   5 188.998   9.326   8
  21   3   5 186.258   9.097   2
  23  -3   5 42.1745  2.8278   2
  23  -3   5 46.5667  4.8155   7
  23  -3   5 47.1031  4.1159   5
  23  -3   5 40.1999  3.7524   8
  23   3   5 42.7524  4.3621   8
  23   3   5 39.7947  4.0002   2
  23   3   5 42.7758  4.1853   2
  23   3   5 43.1838  4.3740   3
  23   3   5 38.0167  4.4258   4
  25  -3   5 40.2951  4.1614   5
  25  -3   5 38.3089  4.3766   7
  25   3   5 15.2306  3.0329   2
  25   3   5 18.8373  3.2440   2
  25   3   5 19.2720  3.3104   3
  25   3   5 19.3600  3.3922   8
  27  -3   5 6.75417 1.72279   2
  27  -3   5 7.19097 2.28712   8
  27  -3   5 7.06349 3.04772   7
  27   3   5 3.15539 2.42400   8
  27   3   5 -0.1684  2.2201   2
  29  -3   5 151.413   7.862   8
  29  -3   5 158.734   7.013   2
  29  -3   5 166.593   9.403   7
  29   3   5 127.951   8.446   8
  29   3   5 122.973   7.964   2
  31  -3   5 55.2169  4.6014   8
  31  -3   5 51.0879  5.6901   7
  31  -3   5 55.2682  3.9155   2
  31   3   5 51.9069  5.4616   8
  31   3   5 60.3494  5.2478   2
  33  -3   5 63.5228  5.9622   7
  33  -3   5 54.5611  4.0403   2
  33   3   5 50.7990  5.3088   2
  33   3   5 49.9821  5.5547   8
  35  -3   5 105.811   7.853   7
  35  -3   5 122.905   6.436   2
  35  -3   5 100.934   6.220   2
  35   3   5 109.140   7.536   2
  35   3   5 104.189   7.572   8
  37  -3   5 8.06066 2.56380   2
  37  -3   5 7.14066 2.57027   2
  37   3   5 16.4912  3.6178   2
  37   3   5 8.96768 3.45189   8
  39  -3   5 18.7437  3.2094   2
  39   3   5 13.6026  3.5854   2
  39   3   5 13.9917  3.7299   8
  40  -4  -5 43.8987  4.1764   2
  40   4  -5 40.0618  5.0176   2
  38  -4  -5 -0.6119  1.9745   2
  38   4  -5 0.77107 2.66608   2
  36  -4  -5 27.3088  3.3307   2
 -36  -4   5 31.8751  4.9031   3
  36   4  -5 36.3752  4.7058   8
  36   4  -5 24.8254  4.1440   2
 -34  -4   5 -3.4181  2.5776   3
  34  -4  -5 1.07631 1.94265   2
  34   4  -5 1.68582 2.84333   8
  34   4  -5 2.23946 2.51495   2
  32  -4  -5 20.8181  2.7314   2
 -32  -4   5 19.9634  3.7996   3
  32   4  -5 21.3372  3.8704   8
  32   4  -5 12.8192  3.1923   2
  30  -4  -5 84.8193  6.8898   5
 -30  -4   5 96.3035  6.8911   3
  30  -4  -5 104.456   5.380   2
  30   4  -5 100.912   6.503   2
  30   4  -5 96.1237  6.7055   8
  28  -4  -5 3.36563 2.77745   5
  28  -4  -5 5.31533 1.71004   2
 -28  -4   5 2.46840 2.64752   3
  28   4  -5 -0.9068  2.0588   2
  26  -4  -5 2.42129 1.53342   2
  26  -4  -5 3.11725 2.56987   5
 -26  -4   5 1.35488 2.44667   3
  26   4  -5 1.89005 2.14330   2
  26   4  -5 3.22682 2.46996   4
  24  -4  -5 1.80179 1.36233   2
  24  -4  -5 4.90917 2.61992   5
 -24  -4   5 4.52667 2.56951   3
  24   4  -5 4.11174 2.27492   2
  24   4  -5 4.64776 2.30897   4
  22  -4  -5 28.1613  3.7431   5
 -22  -4   5 26.1303  3.6666   3
  22  -4  -5 31.2731  2.3722   2
  22   4  -5 31.7428  3.8727   4
  22   4  -5 34.4266  3.6060   2
  20  -4  -5 10.6028  1.5319   2
  20  -4  -5 12.2755  2.6851   5
 -20  -4   5 7.48736 2.57242   3
 -20  -4   5 13.8540  2.7345   1
  20   4  -5 10.5510  2.5080   4
  20   4  -5 11.5471  2.4024   2
  18  -4  -5 12.9013  2.6147   5
 -18  -4   5 12.7427  2.7029   3
  18  -4  -5 14.0313  1.5951   2
 -18  -4   5 9.01175 2.51870   1
  18   4  -5 12.8611  2.5919   4
  18   4  -5 10.6480  2.3113   2
 -16  -4   5 23.8937  3.2257   1
  16  -4  -5 30.8017  3.3909   5
 -16  -4   5 31.1090  3.5809   3
  16  -4  -5 30.2667  2.1460   2
  16   4  -5 25.6283  3.1950   4
 -14  -4   5 627.879  26.627   1
  14  -4  -5 662.983  23.802   2
 -14  -4   5 608.704  25.967   3
  14  -4  -5 624.037  26.889   5
  14  -4  -5 610.902  25.574   1
  14   4  -5 626.549  26.447   4
 -12  -4   5 98.9343  6.0525   1
  12  -4  -5 108.132   5.245   1
 -12  -4   5 110.820   6.009   3
  12  -4  -5 111.522   4.872   2
  12   4  -5 112.111   6.083   4
 -10  -4   5 3.95619 1.63126   1
  10  -4  -5 4.44458 1.25498   4
  10  -4  -5 6.47607 1.15035   2
  10  -4  -5 6.66726 1.34954   1
  10   4  -5 3.99475 1.72582   4
   8  -4  -5 757.958  31.051   4
  -8  -4   5 798.296  34.164   6
  -8  -4   5 749.656  32.017   1
   8  -4  -5 796.576  31.451   1
   8  -4  -5 763.963  33.016   6
   8  -4  -5 817.763  29.240   2
   8   4  -5 747.853  31.763   4
  -6  -4   5 1056.05   44.34   6
  -6  -4   5 1060.63   41.66   1
   6  -4  -5 976.393  40.665   4
   6  -4  -5 944.700  43.597   6
   6  -4  -5 1016.70   41.21   1
   6   4  -5 1092.74   41.30   4
   4  -4  -5 194.516   9.571   6
   4  -4  -5 223.926   9.414   1
  -4  -4   5 217.056   9.619   1
  -4  -4   5 217.780   9.971   6
   4   4  -5 192.671   9.275   4
  -2  -4   5 1386.72   56.84   1
   2  -4  -5 1398.33   56.81   1
   2  -4  -5 1430.34   60.49   6
  -2  -4   5 1410.41   60.47   6
   2   4  -5 1428.93   60.78   6
   2   4  -5 1445.72   56.35   4
   0  -4   5 863.036  33.184   1
   0  -4  -5 844.937  33.343   1
   0  -4  -5 796.631  35.410   6
   0  -4   5 791.955  34.973   6
   0   4   5 785.341  32.756   4
   0   4  -5 815.806  32.807   4
  -2  -4  -5 38.3758  2.9003   6
   2  -4   5 37.5503  2.6812   1
   2  -4   5 36.4112  2.1433   6
  -2  -4  -5 36.7298  2.9566   1
  -2   4  -5 36.1912  2.4510   4
   2   4   5 38.4141  2.7300   4
   4  -4   5 3024.53  114.20   1
  -4  -4  -5 2813.26  114.59   1
  -4  -4  -5 3078.30  122.81   6
   4   4   5 2860.77  113.79   4
   4   4   5 2594.86  114.47   1
  -4   4  -5 2939.19  113.52   4
  -6  -4  -5 150.374   7.539   1
   6  -4   5 149.664   6.853   1
   6   4   5 154.741   7.357   4
   6   4   5 141.250   7.368   1
  -8  -4  -5 250.277  11.637   1
   8  -4   5 263.231  10.709   1
   8  -4   5 241.842   9.864   2
   8  -4   5 234.308  11.649   5
   8   4   5 258.264  11.456   4
   8   4   5 258.562  11.592   1
   8   4   5 242.569  11.168   3
 -10  -4  -5 1349.88   55.49   1
  10  -4   5 1458.29   54.49   1
  10  -4   5 1406.88   50.73   2
  10  -4   5 1425.00   56.44   5
  10  -4   5 1347.69   55.34   7
  10   4   5 1244.63   55.37   1
  10   4   5 1342.17   55.18   4
  10   4   5 1359.87   54.10   3
  12  -4   5 171.376   6.742   2
  12  -4   5 171.086   8.734   7
  12  -4   5 166.097   8.430   5
  12  -4   5 160.246   7.305   1
 -12  -4  -5 162.923   8.434   1
  12   4   5 159.388   8.316   3
  12   4   5 154.528   7.772   2
  12   4   5 173.315   7.901   8
  12   4   5 172.956   7.931   2
  12   4   5 160.853   8.413   4
  14  -4   5 825.174  31.467   2
  14  -4   5 827.069  35.274   7
 -14  -4  -5 864.655  35.222   1
  14  -4   5 811.196  33.841   1
  14  -4   5 876.299  35.812   5
  14   4   5 850.917  35.090   4
  14   4   5 825.833  32.730   2
  14   4   5 799.533  34.326   3
  14   4   5 862.817  32.863   8
  14   4   5 892.246  32.880   2
  16  -4   5 411.122  18.860   5
  16  -4   5 406.145  18.854   7
 -16  -4  -5 409.396  18.782   1
  16  -4   5 417.006  15.975   2
  16  -4   5 418.685  16.937   8
  16  -4   5 418.725  17.287   1
  16   4   5 417.621  18.769   4
  16   4   5 446.952  17.568   2
  16   4   5 448.736  17.481   2
  16   4   5 402.926  18.295   3
  16   4   5 410.679  17.491   8
  18  -4   5 33.9129  3.1812   8
  18  -4   5 33.5917  3.6994   5
  18  -4   5 32.4090  4.0558   7
  18  -4   5 28.0639  2.0544   2
  18   4   5 34.6481  3.5543   2
  18   4   5 33.6910  3.6838   2
  18   4   5 35.5491  3.9938   3
  18   4   5 37.8629  3.7981   8
  18   4   5 31.7251  3.8642   4
  20  -4   5 409.532  19.100   7
  20  -4   5 417.633  15.985   2
  20  -4   5 388.104  16.961   8
  20  -4   5 413.169  18.925   5
  20   4   5 424.451  17.898   8
  20   4   5 419.639  19.093   4
  20   4   5 415.651  18.334   3
  20   4   5 431.616  17.652   2
  22  -4   5 354.121  16.788   7
  22  -4   5 347.456  13.819   2
  22  -4   5 362.264  16.698   5
  22  -4   5 342.336  14.830   8
  22   4   5 346.469  16.029   3
  22   4   5 379.767  15.674   2
  22   4   5 337.656  16.729   4
  22   4   5 347.004  15.658   8
  24  -4   5 398.799  18.897   7
  24  -4   5 417.867  18.897   5
  24  -4   5 403.818  16.907   8
  24  -4   5 423.952  15.884   2
  24   4   5 382.522  18.033   3
  24   4   5 388.775  17.753   8
  24   4   5 406.223  17.651   2
  26  -4   5 228.675  11.006   8
  26  -4   5 237.653  12.773   7
  26  -4   5 254.151  10.111   2
  26  -4   5 245.477  12.661   5
  26   4   5 238.733  11.780   2
  26   4   5 241.597  11.973   3
  26   4   5 238.873  12.018   8
  28  -4   5 6.86113 1.76429   2
  28  -4   5 7.61653 2.87225   5
 -28  -4  -5 8.11406 3.19644   3
  28  -4   5 11.9723  3.3944   7
  28   4   5 7.50924 3.07751   2
  28   4   5 7.67496 2.92906   8
  28   4   5 11.6706  3.2473   3
  30  -4   5 263.867  11.160   2
  30  -4   5 274.171  14.211   7
 -30  -4  -5 260.147  13.669   3
  30   4   5 256.140  13.379   8
  30   4   5 270.752  13.169   2
  32  -4   5 285.027  12.011   2
  32  -4   5 276.699  14.651   7
  32   4   5 279.492  13.907   2
  32   4   5 278.414  14.195   8
  34  -4   5 34.8775  3.4370   2
  34  -4   5 43.7808  5.6260   7
  34   4   5 36.3714  5.0368   8
  34   4   5 36.4719  4.8772   2
  36  -4   5 224.169  10.355   2
  36  -4   5 229.326  10.382   2
  36   4   5 210.424  12.235   8
  36   4   5 235.405  12.300   2
  38  -4   5 49.0389  4.2051   2
  38   4   5 50.5922  5.7905   8
  38   4   5 44.7576  5.7054   2
 -39  -5   5 155.019  10.157   3
  39  -5  -5 162.021   8.053   2
  39   5  -5 179.547  10.159   8
  37  -5  -5 15.0301  2.5145   2
 -37  -5   5 19.9137  4.0558   3
  37   5  -5 13.3900  3.5746   8
  35  -5  -5 3.30035 1.91932   2
 -35  -5   5 15.6637  3.8066   3
  35   5  -5 7.46415 3.04947   8
  33  -5  -5 28.8771  4.7106   5
 -33  -5   5 27.4366  4.4954   3
  33  -5  -5 30.1083  3.0050   2
  33   5  -5 39.1926  4.9059   8
 -31  -5   5 75.1813  6.3954   3
  31  -5  -5 77.1968  6.6517   5
  31  -5  -5 86.6879  4.7090   2
  31   5  -5 91.3740  6.5234   8
 -29  -5   5 353.856  16.518   3
  29  -5  -5 343.054  13.774   2
  29  -5  -5 319.412  16.743   5
 -27  -5   5 54.9738  5.4387   3
  27  -5  -5 44.5394  5.1555   5
  27  -5  -5 47.7984  3.1880   2
 -25  -5   5 -1.4350  2.2255   3
  25  -5  -5 0.32222 2.42395   5
  25  -5  -5 3.93504 1.37901   2
  25   5  -5 -0.7036  2.2383   4
  23  -5  -5 74.0887  3.8320   2
  23  -5  -5 68.1486  5.5259   5
 -23  -5   5 75.2101  5.7476   3
  23   5  -5 69.3111  5.6260   4
  21  -5  -5 116.326   7.376   5
 -21  -5   5 127.141   7.685   1
  21  -5  -5 119.580   5.569   2
 -21  -5   5 125.635   7.472   3
  21   5  -5 124.219   7.540   4
 -19  -5   5 459.804  20.301   1
 -19  -5   5 422.947  19.625   3
  19  -5  -5 437.536  18.477   1
  19  -5  -5 447.387  20.354   5
  19  -5  -5 456.939  17.286   2
  19   5  -5 457.736  20.079   4
 -17  -5   5 0.76019 2.05921   3
  17  -5  -5 4.06478 1.23208   2
  17  -5  -5 4.25623 1.32803   1
  17  -5  -5 6.55532 2.38411   5
 -17  -5   5 3.82375 2.37691   1
  17   5  -5 3.84330 2.09177   4
 -15  -5   5 1.16891 2.01176   3
  15  -5  -5 0.52779 1.03641   2
 -15  -5   5 2.14723 2.02266   1
  15  -5  -5 -0.7123  1.7610   5
  15  -5  -5 0.80427 1.07879   1
 -15  -5   5 1.04361 1.77783   2
  15   5  -5 1.21256 1.86785   4
  13  -5  -5 57.7530  4.1318   5
 -13  -5   5 49.7651  4.1869   1
 -13  -5   5 53.5374  3.9459   2
  13  -5  -5 55.6719  3.2945   1
  13  -5  -5 58.7853  3.0211   2
 -13  -5   5 55.7874  4.2963   3
  13   5  -5 53.3538  4.1464   4
  11  -5  -5 597.719  24.197   5
 -11  -5   5 540.803  23.329   3
 -11  -5   5 569.959  22.333   2
  11  -5  -5 534.877  23.068   1
  11  -5  -5 576.215  21.391   2
 -11  -5   5 550.857  24.093   1
  11   5  -5 552.806  23.681   4
  -9  -5   5 504.585  22.015   1
  -9  -5   5 496.028  21.335   3
   9  -5  -5 506.835  19.645   2
  -9  -5   5 523.560  20.369   2
   9  -5  -5 531.386  21.242   1
   9   5  -5 500.942  21.556   4
  -7  -5   5 14.8236  2.4256   1
   7  -5  -5 16.6116  1.1383   6
   7  -5  -5 15.7327  2.0791   1
  -7  -5   5 11.7266  2.0515   2
  -7  -5   5 18.0918  2.4586   3
   7  -5  -5 17.5081  1.7383   2
   7   5  -5 16.5931  2.2233   4
   5  -5  -5 81.8833  4.1681   6
   5  -5  -5 80.2236  4.5129   1
  -5  -5   5 80.0199  4.8117   6
  -5  -5   5 89.4506  5.0453   1
  -5  -5   5 79.5779  4.4161   2
   5  -5  -5 78.8666  4.0039   2
   5   5  -5 78.8812  4.6509   4
  -3  -5   5 27.1705  2.5139   2
   3  -5  -5 23.2302  2.0891   6
  -3  -5   5 24.7198  2.7064   1
   3  -5  -5 23.7401  2.0275   2
  -3  -5   5 23.2828  2.2914   6
   3  -5  -5 26.1222  2.4379   1
   3   5  -5 23.6900  2.3606   4
   1  -5  -5 413.865  15.932   2
  -1  -5   5 408.005  18.072   5
  -1  -5   5 402.616  17.704   6
   1  -5  -5 392.920  17.962   6
  -1  -5   5 400.335  15.992   2
  -1  -5   5 417.433  17.296   1
   1  -5  -5 389.360  17.275   1
   1   5  -5 398.098  16.851   4
   1  -5   5 192.436   8.744   6
   1  -5   5 198.608   8.392   2
   1  -5   5 193.405   9.107   1
  -1  -5  -5 213.154   9.655   6
  -1  -5  -5 200.428   9.296   1
   1  -5   5 197.435   9.771   5
  -1  -5  -5 191.096   8.408   2
  -1   5  -5 188.926   8.653   4
   1   5   5 196.300   8.825   4
   3  -5   5 7.43128 1.59136   1
   3  -5   5 9.35381 1.52613   2
  -3  -5  -5 7.79734 1.90514   1
  -3  -5  -5 9.58225 1.78015   2
  -3  -5  -5 10.7375  1.8897   6
   3  -5   5 11.3363  2.3258   5
   3   5   5 6.38081 1.60041   4
  -5  -5  -5 4.71335 1.53784   2
  -5  -5  -5 4.62942 1.71770   1
   5  -5   5 6.55990 1.44748   1
   5  -5   5 6.27037 1.34267   2
   5  -5   5 3.26539 1.88404   5
   5   5   5 3.49673 1.61953   4
   5   5   5 7.58980 1.96225   3
  -7  -5  -5 -1.5076  1.2216   2
  -7  -5  -5 1.33972 1.72335   1
   7  -5   5 0.44482 1.15193   1
   7  -5   5 -0.1706  1.0428   2
   7  -5   5 1.22415 1.80531   5
   7   5   5 2.19834 1.63135   4
   7   5   5 -1.6531  1.6357   3
   9  -5   5 434.422  18.906   7
   9  -5   5 409.359  19.077   5
  -9  -5  -5 434.761  17.378   2
   9  -5   5 447.824  16.534   2
  -9  -5  -5 420.024  18.752   1
   9  -5   5 435.578  17.721   1
   9   5   5 425.151  18.569   4
   9   5   5 444.892  17.535   8
   9   5   5 394.032  18.205   3
  11  -5   5 192.696  10.502   7
  11  -5   5 221.582   8.629   2
  11  -5   5 211.818  10.520   5
  11  -5   5 211.326   9.227   1
 -11  -5  -5 206.597  10.463   1
  11   5   5 224.532  10.460   4
  11   5   5 213.808  10.302   3
  11   5   5 214.475   9.796   8
 -13  -5  -5 15.2539  2.6558   1
  13  -5   5 10.0016  1.4487   1
  13  -5   5 6.84983 2.45716   7
  13  -5   5 10.0314  2.4470   5
  13  -5   5 15.7449  1.4797   2
  13   5   5 11.0714  2.6790   3
  13   5   5 9.68185 2.24144   8
  13   5   5 7.87471 2.29214   4
  15  -5   5 68.0546  5.0575   5
 -15  -5  -5 60.7334  5.0735   1
  15  -5   5 61.6460  5.2861   7
  15  -5   5 68.7407  3.2015   2
  15   5   5 62.4301  4.8779   4
  15   5   5 61.4308  4.7001   8
  15   5   5 63.9222  5.0262   3
  17  -5   5 1.88886 2.36270   7
  17  -5   5 0.09903 2.07934   5
 -17  -5  -5 -0.8675  2.1174   1
  17  -5   5 0.46058 0.95755   2
  17   5   5 -0.4019  2.1500   3
  17   5   5 0.22865 1.88099   8
  17   5   5 1.52802 2.06561   4
  19  -5   5 175.924   9.992   7
  19  -5   5 171.557   7.154   2
  19  -5   5 183.961   9.629   5
  19   5   5 176.895   9.170   8
  19   5   5 172.955   9.352   3
  19   5   5 170.897   9.627   4
  21  -5   5 16.4088  1.6164   2
  21  -5   5 10.4217  2.8319   5
  21  -5   5 14.6496  3.4278   7
  21   5   5 4.58704 2.60398   3
  21   5   5 10.5139  2.7521   8
  21   5   5 11.7627  3.0683   4
  23  -5   5 10.7003  3.2518   7
  23  -5   5 18.1567  1.8441   2
  23  -5   5 19.2709  3.5497   5
  23   5   5 13.2478  3.2259   3
  23   5   5 16.8934  3.3530   8
  23   5   5 19.3149  3.3552   2
  25  -5   5 3.83185 2.82285   5
 -25  -5  -5 2.02534 2.91597   3
  25  -5   5 5.07954 3.08648   7
  25   5   5 3.02149 2.65682   2
  25   5   5 1.84375 2.54095   3
  25   5   5 2.72922 2.66847   8
  27  -5   5 37.2847  4.6669   5
 -27  -5  -5 28.1018  4.4314   3
  27  -5   5 27.3676  4.6283   7
  27   5   5 23.0311  4.0920   2
  27   5   5 29.9349  4.4152   8
  27   5   5 22.7545  3.8360   3
 -29  -5  -5 29.2851  4.6357   3
  29  -5   5 27.5054  4.3346   5
  29  -5   5 26.6480  4.6378   7
  29   5   5 25.9144  4.2324   2
  29   5   5 31.8470  4.5413   8
  29   5   5 31.3797  4.3560   3
  31  -5   5 47.0594  5.8225   7
  31  -5   5 52.7146  6.0115   5
 -31  -5  -5 57.0552  6.0548   3
  31   5   5 52.8219  5.6466   3
  31   5   5 54.5998  5.8487   8
  31   5   5 50.1904  5.6865   2
  33  -5   5 30.7301  5.0642   7
 -33  -5  -5 34.7474  5.0365   3
  33  -5   5 34.2283  4.9693   5
  33   5   5 34.4693  5.0041   2
  33   5   5 27.0430  4.6071   8
 -35  -5  -5 2.10464 3.29206   3
  35   5   5 8.55066 3.49535   2
  35   5   5 1.47549 2.96743   8
 -38  -6   5 99.6340  7.8795   3
  38   6  -5 105.151   7.675   8
 -36  -6   5 0.67701 3.12057   3
  36  -6  -5 -4.7111  2.7472   5
  36   6  -5 2.94983 2.98427   8
  34  -6  -5 -5.3788  2.9131   5
 -34  -6   5 2.41572 3.21821   3
  34   6  -5 1.09890 2.72908   8
  32  -6  -5 4.39922 3.26186   5
  32  -6  -5 9.40874 1.97164   2
 -32  -6   5 9.66858 3.64980   3
  32   6  -5 9.39159 3.16343   8
 -30  -6   5 9.50830 3.34696   3
  30  -6  -5 2.44812 2.93045   5
  30  -6  -5 10.3248  1.9687   2
 -28  -6   5 2.41506 2.78165   3
  28  -6  -5 3.17599 2.88786   5
  28  -6  -5 3.69814 1.54622   2
  26  -6  -5 41.1628  2.9015   2
  26  -6  -5 40.3801  4.8091   5
 -26  -6   5 43.1249  5.0844   3
  24  -6  -5 34.2235  4.4435   5
 -24  -6   5 38.2924  4.6435   3
  24  -6  -5 34.6539  2.6106   2
  22  -6  -5 151.530   9.015   5
 -22  -6   5 147.609   8.776   3
  22  -6  -5 156.051   6.668   2
 -22  -6   5 145.759   8.904   1
  22   6  -5 153.936   8.837   4
  20  -6  -5 29.2452  4.0905   5
 -20  -6   5 30.5519  4.1570   1
  20  -6  -5 31.9862  2.4105   2
 -20  -6   5 40.3743  4.3993   3
  20   6  -5 29.3997  3.8688   4
 -18  -6   5 6.63511 2.64472   3
  18  -6  -5 6.39392 1.36902   2
 -18  -6   5 5.77660 2.70577   1
  18  -6  -5 6.47924 2.52907   5
  18   6  -5 4.00282 2.34722   4
  16  -6  -5 82.5903  5.5517   5
  16  -6  -5 77.7556  3.9610   2
 -16  -6   5 76.6910  5.5562   3
  16  -6  -5 79.5300  4.3308   1
 -16  -6   5 78.4526  5.6833   1
  16   6  -5 72.7352  5.4074   4
 -14  -6   5 38.9893  3.7682   2
 -14  -6   5 34.3155  3.8396   3
  14  -6  -5 39.8632  3.9491   5
  14  -6  -5 33.7099  2.4180   2
 -14  -6   5 31.3736  3.8994   1
  14  -6  -5 35.3374  2.7935   1
  14   6  -5 36.6067  3.5450   4
 -12  -6   5 236.645  11.694   1
  12  -6  -5 243.464  10.450   1
 -12  -6   5 212.654  11.065   3
  12  -6  -5 226.409  11.295   5
 -12  -6   5 221.708  10.471   2
  12  -6  -5 239.218   9.597   2
  12   6  -5 242.869  11.237   4
 -10  -6   5 69.1330  4.4105   2
  10  -6  -5 66.6743  3.9815   1
  10  -6  -5 67.1630  4.5174   5
 -10  -6   5 71.9160  5.0921   1
  10  -6  -5 64.1798  3.5171   2
 -10  -6   5 58.1509  4.6923   3
  10   6  -5 65.8144  4.5578   4
  -8  -6   5 10.0580  2.0959   2
  -8  -6   5 12.8413  2.5183   3
   8  -6  -5 9.11979 2.19806   5
   8  -6  -5 8.58507 1.52272   2
  -8  -6   5 7.74708 2.37253   1
   8  -6  -5 9.42770 1.80863   1
   8   6  -5 9.02562 2.10521   4
  -6  -6   5 22.7122  2.6689   2
   6  -6  -5 25.1071  2.6249   1
   6  -6  -5 25.1294  2.1789   2
  -6  -6   5 23.3135  2.7468   3
  -6  -6   5 20.3722  2.9892   1
   6   6  -5 21.1548  2.6085   4
  -4  -6   5 3.98367 1.41757   6
   4  -6  -5 3.39056 1.32475   2
  -4  -6   5 5.69034 1.67911   2
  -4  -6   5 3.32617 1.58925   3
  -4  -6   5 3.12300 1.82489   1
   4  -6  -5 4.32249 1.64332   1
   4  -6  -5 4.28772 1.08227   6
   4  -6  -5 5.66068 1.38885   6
  -2  -6   5 413.687  18.055   1
  -2  -6   5 401.585  18.249   6
   2  -6  -5 392.884  16.393   2
  -2  -6   5 421.773  16.666   2
   2  -6  -5 410.612  17.899   1
   2  -6  -5 427.409  18.406   6
  -2  -6   5 426.572  18.860   5
   0  -6   5 8.17850 1.93771   1
   0  -6   5 7.00310 2.38180   5
   0  -6  -5 5.14973 1.57826   2
   0  -6  -5 7.03688 1.57257   6
   0  -6  -5 6.99240 1.95768   1
   0  -6   5 7.37638 1.06582   6
   0  -6   5 7.62177 1.77635   2
  -2  -6  -5 10.5579  1.8901   2
   2  -6   5 9.67368 2.54101   5
  -2  -6  -5 9.72449 1.86799   6
   2  -6   5 9.55719 1.98749   1
   2  -6   5 9.82400 1.87563   2
  -2  -6  -5 6.51441 2.02627   1
   2   6   5 14.5629  2.4745   3
  -4  -6  -5 253.963  10.789   2
   4  -6   5 258.672  11.180   1
   4  -6   5 228.049  11.923   5
  -4  -6  -5 241.255  11.763   1
   4  -6   5 243.260  10.351   2
   4   6   5 263.637  11.514   3
   6  -6   5 7.28667 1.56345   2
   6  -6   5 6.70624 2.34207   5
  -6  -6  -5 4.73037 2.00998   1
   6  -6   5 3.90448 2.07473   7
   6  -6   5 4.87175 1.44742   1
  -6  -6  -5 3.28339 1.66467   2
   6   6   5 2.99303 1.74841   8
   6   6   5 4.00340 2.05258   3
  -8  -6  -5 517.876  22.825   1
   8  -6   5 483.202  22.767   7
   8  -6   5 477.900  23.282   5
  -8  -6  -5 570.247  21.293   2
   8  -6   5 511.484  21.790   1
   8  -6   5 516.467  20.330   2
   8   6   5 556.242  21.376   8
   8   6   5 560.692  22.544   4
   8   6   5 549.054  22.430   3
 -10  -6  -5 450.714  18.300   2
  10  -6   5 439.657  19.820   7
  10  -6   5 404.272  19.754   5
  10  -6   5 442.265  17.084   2
  10  -6   5 415.492  18.215   1
 -10  -6  -5 440.330  19.637   1
  10   6   5 450.104  19.274   3
  10   6   5 473.558  19.447   4
  10   6   5 450.344  18.319   8
  12  -6   5 9.81774 2.41896   5
  12  -6   5 8.84612 2.84950   7
 -12  -6  -5 11.7855  2.8405   1
  12  -6   5 9.04954 1.54839   2
  12   6   5 9.16163 2.46733   4
  12   6   5 11.2115  2.4738   8
  12   6   5 9.96561 2.66709   3
  14  -6   5 310.359  15.549   7
  14  -6   5 311.941  12.801   2
  14  -6   5 310.491  15.624   5
 -14  -6  -5 339.062  15.638   1
  14   6   5 334.234  14.556   8
  14   6   5 336.620  15.282   4
  14   6   5 351.321  15.419   3
  16  -6   5 305.592  16.786   5
 -16  -6  -5 418.549  17.609   1
  16  -6   5 364.778  17.220   7
  16  -6   5 350.929  13.949   2
  16   6   5 362.189  16.708   4
  16   6   5 383.180  15.987   8
  16   6   5 348.705  16.652   3
 -18  -6  -5 203.699  11.072   1
 -18  -6  -5 181.478  10.394   3
  18  -6   5 188.376  10.627   5
  18  -6   5 184.364  10.824   7
  18   6   5 205.817  10.647   4
  18   6   5 204.083  10.172   8
  18   6   5 218.666  10.674   3
  20  -6   5 382.271  19.334   5
 -20  -6  -5 425.496  19.124   3
  20  -6   5 400.933  19.544   7
  20   6   5 451.639  19.135   3
  20   6   5 425.355  19.362   4
  20   6   5 410.705  18.245   8
  22  -6   5 242.045  12.691   5
  22  -6   5 211.319  12.635   7
 -22  -6  -5 238.531  12.557   3
  22   6   5 266.465  12.566   3
  22   6   5 242.822  12.134   8
  24  -6   5 49.0580  5.5563   5
 -24  -6  -5 63.7809  5.7531   3
  24  -6   5 50.7851  5.8742   7
  24   6   5 72.5682  5.7867   8
  24   6   5 59.3839  5.6043   3
 -26  -6  -5 217.725  11.959   3
  26  -6   5 195.360  12.229   7
  26  -6   5 217.499  12.005   5
  26   6   5 217.254  11.601   8
  26   6   5 240.581  11.784   3
  28  -6   5 18.7512  4.0526   5
 -28  -6  -5 18.8899  4.0111   3
  28  -6   5 13.1585  4.0531   7
  28   6   5 19.5193  3.6622   3
  28   6   5 15.4314  3.6167   8
  30  -6   5 121.168   8.408   5
  30  -6   5 111.684   8.663   7
 -30  -6  -5 129.527   8.728   3
  30   6   5 125.028   8.473   8
  30   6   5 129.077   8.294   3
  32  -6   5 94.8881  7.5660   5
 -32  -6  -5 88.1931  7.1138   3
  32   6   5 83.1653  7.1214   8
 -34  -6  -5 17.0285  4.2572   3
  34  -6   5 10.5746  3.7036   5
  34   6   5 11.7595  3.7519   8
 -37  -7   5 48.0833  5.8449   3
  37  -7  -5 33.5218  5.6191   5
  37   7  -5 46.2662  5.6218   8
 -35  -7   5 155.532   9.895   3
  35  -7  -5 151.373  10.101   5
  35   7  -5 152.695   9.449   8
  33  -7  -5 303.703  16.037   5
 -33  -7   5 296.664  15.307   3
  33   7  -5 297.046  14.836   8
  31  -7  -5 13.3112  3.7559   5
 -31  -7   5 10.9248  3.5777   3
  31   7  -5 12.7433  3.3702   8
  29  -7  -5 514.745  24.440   5
 -29  -7   5 522.928  23.599   3
  27  -7  -5 0.42687 2.83973   5
 -27  -7   5 -1.2732  2.5730   3
 -25  -7   5 55.3109  5.7247   3
  25  -7  -5 61.6707  5.7194   5
  25  -7  -5 61.5013  3.5138   2
 -23  -7   5 798.844  34.879   1
  23  -7  -5 780.806  35.189   5
  23  -7  -5 825.023  30.289   2
 -23  -7   5 780.468  33.753   3
  21  -7  -5 288.514  14.804   5
 -21  -7   5 281.495  14.232   3
  21  -7  -5 306.347  11.882   2
 -21  -7   5 294.877  14.851   1
  21   7  -5 287.677  14.339   4
  19  -7  -5 403.076  15.589   2
 -19  -7   5 411.643  18.951   1
 -19  -7   5 394.085  18.086   3
  19  -7  -5 374.194  18.582   5
  19   7  -5 396.247  18.213   4
 -17  -7   5 48.0566  4.9902   3
  17  -7  -5 64.8697  5.2228   5
 -17  -7   5 66.0037  5.5852   1
  17  -7  -5 58.9651  3.3940   2
  17   7  -5 52.9188  4.6949   4
  15  -7  -5 2.10318 1.52619   1
 -15  -7   5 1.19132 2.21784   3
 -15  -7   5 4.13686 2.11462   2
 -15  -7   5 1.17852 2.44220   1
  15  -7  -5 0.38815 2.25669   5
  15  -7  -5 3.34577 1.33354   2
 -13  -7   5 626.883  27.733   3
 -13  -7   5 642.429  26.418   2
 -13  -7   5 674.629  28.867   1
  13  -7  -5 693.993  27.297   1
  13  -7  -5 641.027  25.273   2
  13  -7  -5 677.373  28.760   5
 -11  -7   5 780.297  29.705   2
  11  -7  -5 769.360  30.879   1
 -11  -7   5 743.516  31.098   3
  11  -7  -5 706.048  28.578   2
 -11  -7   5 738.121  32.110   1
  11  -7  -5 755.212  32.029   5
  -9  -7   5 264.913  11.725   2
   9  -7  -5 249.321  11.739   1
   9  -7  -5 259.014  10.779   2
  -9  -7   5 270.440  12.899   1
  -9  -7   5 254.774  12.237   3
   7  -7  -5 24.1014  2.8239   1
   7  -7  -5 25.2462  2.4115   2
  -7  -7   5 22.3449  3.0424   3
  -7  -7   5 22.0693  2.9403   2
  -7  -7   5 20.2918  3.3042   1
   5  -7  -5 84.0663  5.3122   1
  -5  -7   5 87.9952  5.1671   3
  -5  -7   5 89.8029  5.8665   1
  -5  -7   5 86.5465  6.0297   5
  -5  -7   5 86.4965  5.2402   6
  -5  -7   5 92.0466  5.2009   2
   5  -7  -5 92.1500  4.7807   2
  -3  -7   5 497.365  21.333   1
  -3  -7   5 488.152  22.088   5
   3  -7  -5 481.713  21.430   6
  -3  -7   5 469.580  21.469   6
   3  -7  -5 493.094  19.378   2
  -3  -7   5 483.385  19.678   2
   3  -7  -5 505.627  21.171   1
   1  -7  -5 918.694  39.089   1
  -1  -7   5 971.027  36.336   2
  -1  -7   5 953.772  40.544   5
   1  -7  -5 967.191  41.123   6
   1  -7  -5 941.603  37.825   3
   1  -7  -5 980.910  40.857   6
   1  -7  -5 873.674  36.148   2
  -1  -7   5 952.638  39.128   1
  -1  -7  -5 33.3909  2.9731   2
  -1  -7  -5 40.1837  3.5700   1
   1  -7   5 34.7070  3.6477   7
   1  -7   5 33.4537  4.1054   5
  -1  -7  -5 37.0566  3.4245   3
  -1  -7  -5 32.4676  3.0179   6
   1  -7   5 40.3180  3.1337   2
   1  -7   5 32.6859  3.4536   1
   1   7   5 39.4338  3.5788   3
   3  -7   5 6.70877 2.52844   5
   3  -7   5 0.77558 1.92521   7
   3  -7   5 2.75065 1.85252   1
  -3  -7  -5 3.91266 1.96048   1
   3  -7   5 4.36116 1.79413   2
  -3  -7  -5 4.82952 1.71739   2
  -3  -7  -5 6.28495 2.19171   3
  -3  -7  -5 4.28315 1.76569   6
   3   7   5 2.93142 2.04177   3
  -5  -7  -5 199.459  10.260   1
   5  -7   5 210.496   8.954   2
   5  -7   5 201.371  10.399   7
   5  -7   5 218.412   9.624   1
  -5  -7  -5 198.486   9.926   3
   5  -7   5 183.912  10.669   5
  -5  -7  -5 199.167   9.333   2
   5   7   5 210.420  10.145   3
   7  -7   5 58.4132  4.8413   7
   7  -7   5 53.9731  3.5325   2
   7  -7   5 55.5685  4.9737   5
   7  -7   5 58.1067  3.6914   1
  -7  -7  -5 52.5855  4.0762   2
  -7  -7  -5 52.1055  4.3751   3
  -7  -7  -5 59.2338  4.6966   1
   7   7   5 55.1615  4.6385   3
  -9  -7  -5 594.507  27.658   1
   9  -7   5 659.537  26.415   1
   9  -7   5 622.547  27.709   7
  -9  -7  -5 640.390  26.960   3
   9  -7   5 645.385  24.718   2
   9  -7   5 654.422  28.324   5
  -9  -7  -5 617.312  25.752   2
   9   7   5 664.912  25.864   8
   9   7   5 659.139  27.215   3
  11  -7   5 2.07462 1.43267   2
  11  -7   5 4.06633 2.57020   7
 -11  -7  -5 2.88498 2.41942   1
  11  -7   5 -2.5250  1.9928   5
 -11  -7  -5 0.36318 1.80036   2
 -11  -7  -5 -1.2980  2.1572   3
  11   7   5 5.00769 2.22135   8
  11   7   5 0.45393 2.34009   3
  13  -7   5 140.301   5.989   2
  13  -7   5 128.684   7.992   5
  13  -7   5 142.648   8.327   7
 -13  -7  -5 114.022   7.787   1
 -13  -7  -5 123.924   7.594   3
  13   7   5 119.120   7.795   3
  13   7   5 129.418   7.422   8
  15  -7   5 52.4429  4.9427   5
  15  -7   5 45.3558  3.0326   2
 -15  -7  -5 45.5797  4.8656   3
 -15  -7  -5 50.0025  5.3304   1
  15  -7   5 53.2719  5.4398   7
  15   7   5 44.2110  4.7342   8
  15   7   5 39.6981  4.9284   3
  17  -7   5 7.74590 3.18742   7
  17  -7   5 3.08233 2.61796   5
 -17  -7  -5 3.33718 2.58230   3
 -17  -7  -5 2.86616 2.70824   1
  17   7   5 8.40169 2.95228   3
  17   7   5 6.91029 2.70684   8
 -19  -7  -5 113.684   7.268   3
  19  -7   5 96.4684  7.1602   7
 -19  -7  -5 108.875   7.471   1
  19  -7   5 90.9514  6.9062   5
  19   7   5 91.6663  6.7058   8
  19   7   5 107.787   7.138   3
  21  -7   5 17.3223  3.7496   5
 -21  -7  -5 19.5494  3.8662   3
  21  -7   5 21.1909  4.1882   7
  21   7   5 25.5473  4.0810   3
  21   7   5 22.0638  3.8892   8
  23  -7   5 73.1963  6.3742   5
  23  -7   5 82.1173  6.8550   7
 -23  -7  -5 80.2962  6.4798   3
  23   7   5 70.3733  6.0875   8
  23   7   5 82.9349  6.5831   3
 -25  -7  -5 8.36378 3.28802   3
  25  -7   5 10.3064  3.4764   5
  25  -7   5 11.1850  3.7256   7
  25   7   5 8.60557 3.35087   3
  25   7   5 8.60423 3.25604   8
  27  -7   5 36.9815  4.9255   5
  27  -7   5 30.3196  4.9744   7
 -27  -7  -5 25.8044  4.4590   3
  27   7   5 24.1500  4.4177   3
  27   7   5 23.6784  4.3585   8
  29  -7   5 65.8063  6.2883   5
 -29  -7  -5 67.8792  6.2168   3
  29  -7   5 55.7485  6.6652   7
  29   7   5 81.2493  6.6462   8
  29   7   5 70.0336  6.3269   3
 -31  -7  -5 47.0537  5.8161   3
  31  -7   5 50.1958  6.0072   5
  31   7   5 48.5085  5.7974   8
  31   7   5 58.4858  6.0954   3
  33  -7   5 19.5101  4.5071   5
 -33  -7  -5 18.6583  4.2591   3
  33   7   5 17.9534  4.0657   8
 -34  -8   5 11.0678  3.6063   3
  34  -8  -5 13.7203  4.0150   5
  34   8  -5 16.0394  3.7910   8
 -32  -8   5 12.5455  3.7396   3
  32  -8  -5 17.0047  4.1912   5
  32   8  -5 20.1024  3.8034   8
 -30  -8   5 4.13622 2.97417   3
  30  -8  -5 -0.2986  3.1751   5
 -28  -8   5 8.25039 3.33147   3
  28  -8  -5 3.36095 3.18598   5
 -26  -8   5 -0.9828  2.5249   3
  26  -8  -5 -2.5322  2.7830   5
 -24  -8   5 0.49624 2.83571   3
  24  -8  -5 0.15309 1.31924   2
 -24  -8   5 1.00973 2.86788   1
  24  -8  -5 4.28983 3.16571   5
  22  -8  -5 21.0741  2.1988   2
  22  -8  -5 19.2798  4.0241   5
 -22  -8   5 17.6522  3.8994   1
 -22  -8   5 13.7991  3.6074   3
  20  -8  -5 19.8225  3.8535   5
 -20  -8   5 12.5130  3.5677   1
  20  -8  -5 20.7822  2.1699   2
 -20  -8   5 14.9451  3.5065   3
 -18  -8   5 36.8343  4.7967   1
 -18  -8   5 39.2451  4.5558   3
  18  -8  -5 36.0765  2.7262   2
  18  -8  -5 34.9766  4.4752   5
 -16  -8   5 4.15773 2.84993   3
 -16  -8   5 6.85216 2.52081   2
 -16  -8   5 3.08622 2.83782   1
  16  -8  -5 5.45231 2.63975   5
  16  -8  -5 6.81169 1.63494   2
  14  -8  -5 70.1522  3.9538   2
 -14  -8   5 66.8785  5.1815   2
  14  -8  -5 64.8986  4.3823   1
 -14  -8   5 61.4029  5.2716   3
  14  -8  -5 72.3233  5.5427   5
 -14  -8   5 74.5252  5.9388   1
  12  -8  -5 50.4387  3.3894   2
 -12  -8   5 61.3367  4.9030   3
  12  -8  -5 55.3894  4.6808   5
 -12  -8   5 54.5878  5.1777   1
 -12  -8   5 48.1174  4.5789   2
  12  -8  -5 49.6104  3.8612   1
  10  -8  -5 11.6297  2.3815   1
 -10  -8   5 12.1478  2.6812   2
  10  -8  -5 13.6443  2.0273   2
 -10  -8   5 13.0409  3.2014   1
 -10  -8   5 8.91136 2.83759   3
   8  -8  -5 6.53296 1.68495   2
  -8  -8   5 7.75381 2.44710   3
  -8  -8   5 7.36270 2.27299   2
  -8  -8   5 0.72411 2.60143   5
   8  -8  -5 8.57194 2.12768   1
  -8  -8   5 9.05024 2.88595   1
  -6  -8   5 4.30361 2.10185   2
   6  -8  -5 8.04618 2.18003   1
  -6  -8   5 7.91983 2.93976   5
  -6  -8   5 9.27995 2.84418   1
   6  -8  -5 6.67600 1.74161   2
  -4  -8   5 22.7603  3.4418   1
  -4  -8   5 18.0182  3.6413   5
   4  -8  -5 18.6404  2.4637   2
  -4  -8   5 21.3355  2.9227   2
   4  -8  -5 15.9835  2.6474   1
  -2  -8   5 3.67325 1.93854   2
   2  -8  -5 5.04876 1.77497   2
  -2  -8   5 4.89986 2.73146   5
  -2  -8   5 0.35427 2.25270   1
   2  -8  -5 9.92965 2.46781   1
   0  -8  -5 13.6945  2.2868   2
   0  -8   5 19.2680  3.5509   5
   0  -8   5 13.3173  2.4358   2
   0  -8   5 18.5873  3.0123   1
   0  -8  -5 16.9806  2.8771   1
   2  -8   5 25.6687  4.0279   5
   2  -8   5 28.2628  3.0010   2
[truncated: 648,908 more chars]
