# Supplementary material for: Cs3ScCl6
Source: Acta Crystallogr Sect E Struct Rep Online. 2014 May 10;70(Pt 6):i25. doi: 10.1107/S1600536814009799 (PMC4050997; doi:10.1107/S1600536814009799)
Supplement: Supplementary file 2 [file e-70-00i25-Isup2.hkl]

#
# h,k,l, Fc-squared, Fo-squared, sigma(Fo-squared), status flag
#
data_I
_shelx_title ' Cs3ScSl6 in C2/c'
_shelx_refln_list_code          4
_shelx_F_calc_maximum     1223.16
_exptl_crystal_F_000      2304.00
_reflns_d_resolution_high  0.5992

loop_
 _space_group_symop_operation_xyz
 'x, y, z'
 '-x, y, -z+1/2'
 'x+1/2, y+1/2, z'
 '-x+1/2, y+1/2, -z+1/2'
 '-x, -y, -z'
 'x, -y, z-1/2'
 '-x+1/2, -y+1/2, -z'
 'x+1/2, -y+1/2, z-1/2'

_cell_length_a    26.3310
_cell_length_b     7.9632
_cell_length_c    12.7085
_cell_angle_alpha  90.000
_cell_angle_beta  100.006
_cell_angle_gamma  90.000

_shelx_F_squared_multiplier     1.000

loop_
 _refln_index_h
 _refln_index_k
 _refln_index_l
 _refln_F_squared_calc
 _refln_F_squared_meas
 _refln_F_squared_sigma
 _refln_observed_status
   2   0   0         25.75         33.12        95.36 o
   4   0   0      17215.22      17173.87       756.82 o
   6   0   0     252097.17     259052.45     10199.09 o
   8   0   0     376030.66     390923.47     15362.38 o
  10   0   0    1496131.88    1448732.62     56742.57 o
  12   0   0     139694.11     138412.70      5133.81 o
  14   0   0      12775.87      13632.26       868.10 o
  16   0   0       2311.94       2831.25       243.63 o
  18   0   0     345897.47     328970.66      6304.79 o
  20   0   0     415701.78     417449.62      7976.33 o
  22   0   0      14221.50      14646.12       420.36 o
  24   0   0      13799.63      14462.06       414.22 o
  26   0   0       7402.58       7621.71       305.47 o
  28   0   0     100291.67      99339.78      2331.68 o
  30   0   0      98929.43     100729.10      2380.74 o
  32   0   0      26623.29      27705.63       970.20 o
  34   0   0       1157.93       1763.82       413.35 o
  36   0   0      25374.55      23806.61      1291.69 o
  38   0   0      58344.87      53568.53      2403.59 o
  40   0   0      23588.60      20440.19      1191.44 o
  42   0   0       2582.46       2576.43       522.20 o
   1   1   0        583.97        621.28        35.40 o
   3   1   0       1096.23       1218.80        66.53 o
   5   1   0       4680.75       4616.62       219.64 o
   7   1   0       7597.97       8208.54       316.09 o
   9   1   0        174.69        130.91       106.10 o
  11   1   0       7285.84       7710.83       275.08 o
  13   1   0       4122.46       4208.45       179.03 o
  15   1   0         17.87        170.21        97.70 o
  17   1   0      10391.86      10513.70       363.26 o
  19   1   0         11.89         95.13        82.78 o
  21   1   0       1296.55       1559.89       102.84 o
  23   1   0       1724.34       1900.05       103.42 o
  25   1   0        906.75       1025.75       109.14 o
  27   1   0       6300.58       6541.44       205.66 o
  29   1   0          7.73          5.43       156.41 o
  31   1   0       7598.30       7957.48       387.13 o
  33   1   0       4453.33       4596.49       405.76 o
  35   1   0         35.76         62.76       191.53 o
  37   1   0      13848.87      12908.56       634.38 o
  39   1   0       4279.87       3841.51       400.48 o
  41   1   0        849.85       1363.99       305.37 o
  43   1   0       8137.18       7500.53       588.44 o
   0   2   0     603270.62     588451.06     13605.38 o
   2   2   0      15981.54      15271.00       505.86 o
   4   2   0      15695.74      15925.99       486.20 o
   6   2   0      60020.94      60294.43      1724.29 o
   8   2   0        265.42        457.43        98.59 o
  10   2   0     430589.19     427559.38      9700.52 o
  12   2   0      33415.79      35566.96      1075.13 o
  14   2   0      20715.80      20437.83       651.82 o
  16   2   0      51193.89      50679.30      1465.42 o
  18   2   0     107264.27     105450.40      2472.36 o
  20   2   0     182024.72     178539.36      2906.62 o
  22   2   0      33788.48      33949.62       697.09 o
  24   2   0      26153.67      26448.83       426.55 o
  26   2   0       8601.97       9445.09       235.97 o
  28   2   0      54417.70      55127.74      1074.99 o
  30   2   0       4844.60       5977.90       420.45 o
  32   2   0       6047.91       6929.27       304.56 o
  34   2   0       7895.94       8243.38       406.68 o
  36   2   0       6632.00       6583.66       464.44 o
  38   2   0      12109.62      13298.15      1334.43 o
  40   2   0       4207.53       3934.43       342.95 o
  42   2   0        930.39       1369.34       591.46 o
   1   3   0         56.67         65.42        41.84 o
   3   3   0       2987.98       2700.54       192.57 o
   5   3   0       7340.31       7477.29       273.66 o
   7   3   0       1795.25       1821.55        84.47 o
   9   3   0        853.38       1021.78       119.23 o
  11   3   0      36029.00      36152.60       942.18 o
  13   3   0         24.90        156.82        93.29 o
  15   3   0      19013.49      18511.48       476.77 o
  17   3   0      53145.31      53354.47       814.76 o
  19   3   0       1211.75       1527.06       116.46 o
  21   3   0      54946.10      53160.10       865.32 o
  23   3   0      36429.54      35994.74       630.46 o
  25   3   0       8175.71       8283.68       243.62 o
  27   3   0      59799.27      59805.14       916.73 o
  29   3   0      21467.12      21082.72       517.86 o
  31   3   0      23637.84      22965.55       566.57 o
  33   3   0      34994.91      35773.62       834.24 o
  35   3   0       4211.25       4314.84       297.57 o
  37   3   0      26822.90      27354.09       837.88 o
  39   3   0      20276.55      21047.74       720.83 o
  41   3   0        595.22        698.37       488.80 o
   0   4   0     227379.19     231455.03      9791.19 o
   2   4   0     153011.84     149493.73      2474.99 o
   4   4   0      16302.85      16317.62       415.88 o
   6   4   0       7851.69       8405.03       268.95 o
   8   4   0     137874.16     132357.80      2752.49 o
  10   4   0      83525.38      78441.88      1901.51 o
  12   4   0      55209.18      54548.58      1378.99 o
  14   4   0        122.65        414.48       102.36 o
  16   4   0      44916.69      43272.07       740.24 o
  18   4   0      98968.96      93914.78      1486.71 o
  20   4   0      65206.33      63654.77      1045.22 o
  22   4   0      41527.50      41837.41       740.02 o
  24   4   0        376.16        197.83       130.35 o
  26   4   0      12465.38      12504.91       366.70 o
  28   4   0      35930.60      34984.69       794.15 o
  30   4   0      17617.14      17697.84       534.59 o
  32   4   0       3276.32       3517.23       220.55 o
  34   4   0       2441.43       2321.72       221.36 o
  36   4   0      15120.00      16049.67       564.86 o
  38   4   0      22743.97      23430.80       734.55 o
  40   4   0       6270.59       6297.48       412.81 o
   1   5   0      28681.09      27804.46       465.97 o
   3   5   0       1298.66       1474.98       111.81 o
   5   5   0      14272.77      14247.80       440.54 o
   7   5   0      12686.37      12546.22       318.12 o
   9   5   0      34547.30      35333.40       794.86 o
  11   5   0      16491.29      16323.01       372.02 o
  13   5   0       1355.98       1534.66       135.88 o
  15   5   0       4825.21       4890.82       213.38 o
  17   5   0     102483.09     100408.73      1730.45 o
  19   5   0      13087.08      13010.05       387.81 o
  21   5   0      17801.88      17688.20       372.65 o
  23   5   0      26034.35      26277.67       534.40 o
  25   5   0        506.60        644.64       150.25 o
  27   5   0      71373.48      71691.09      1422.50 o
  29   5   0       3060.47       3651.48       267.86 o
  31   5   0      18153.42      17406.43       520.69 o
  33   5   0      16963.71      17231.58       526.98 o
  35   5   0       9902.29      10403.78       542.38 o
  37   5   0      47755.07      44782.24      1136.64 o
  39   5   0       8609.77       8368.62       524.12 o
   0   6   0         41.17        147.90        76.31 o
   2   6   0      57238.70      56605.27       967.09 o
   4   6   0     117413.23     117034.68      1791.53 o
   6   6   0     138526.05     137937.33      1851.78 o
   8   6   0      16923.16      17114.84       294.94 o
  10   6   0       2071.22       2172.66       101.51 o
  12   6   0      63254.21      62523.42      1025.99 o
  14   6   0      32212.33      31933.03       586.02 o
  16   6   0     159422.66     160969.44      2702.51 o
  18   6   0        679.99        672.68       138.09 o
  20   6   0        818.15        957.23       157.07 o
  22   6   0      72906.38      70969.79      1197.81 o
  24   6   0        887.48        833.20       163.45 o
  26   6   0      59507.66      57334.04      1346.33 o
  28   6   0       5848.19       6050.22       369.92 o
  30   6   0       9332.77       9421.14       444.77 o
  32   6   0      15222.57      15434.97       577.66 o
  34   6   0       3691.86       4120.64       383.62 o
  36   6   0      10833.91      10750.93       577.99 o
  38   6   0        119.18        106.26       260.84 o
   1   7   0        110.50        -34.97        77.85 o
   3   7   0        183.82        313.80        76.31 o
   5   7   0       2393.05       2574.78       121.45 o
   7   7   0       4216.43       4626.60       170.08 o
   9   7   0       2065.29       2300.08       169.77 o
  11   7   0      10853.09      11340.47       272.60 o
  13   7   0       4799.67       4873.88       231.65 o
  15   7   0        427.40        199.96       125.81 o
  17   7   0        820.30        789.23       150.83 o
  19   7   0        628.08        513.24       183.38 o
  21   7   0       6181.79       6504.74       289.93 o
  23   7   0        467.45        414.86       163.04 o
  25   7   0       6228.06       5973.96       384.61 o
  27   7   0        701.00       1058.33       232.93 o
  29   7   0       2115.24       2513.14       584.70 o
  31   7   0      14434.22      16087.22      1231.23 o
  33   7   0       1055.08       1063.55       275.26 o
  35   7   0          3.21        -93.00       238.63 o
   0   8   0      44451.66      44012.45      1143.41 o
   2   8   0      61893.09      61525.34      1085.60 o
   4   8   0     147971.28     149479.47      2303.30 o
   6   8   0     279497.91     278424.25      4136.52 o
   8   8   0       1171.62       1672.44       156.70 o
  10   8   0       4265.65       4880.16       196.10 o
  12   8   0     101505.20     101591.47      1592.77 o
  14   8   0      10018.94      10478.73       278.44 o
  16   8   0     129674.51     130345.46      2463.99 o
  18   8   0       9095.32       8985.29       364.57 o
  20   8   0       8394.88       8698.93       365.58 o
  22   8   0      32661.04      31198.99       696.45 o
  24   8   0        756.35       1102.24       188.25 o
  26   8   0      42964.05      40513.96      1054.14 o
  28   8   0       3102.81       3107.33       309.08 o
  30   8   0       7874.56       8132.36       457.36 o
  32   8   0       9267.73       9899.34       756.05 o
  34   8   0         33.55       -229.78       229.78 o
   1   9   0      24278.40      24444.27       532.99 o
   3   9   0       1451.14       1718.74       247.13 o
   5   9   0         12.43       4545.47       356.10 o
   7   9   0         15.42        962.32       315.78 o
   9   9   0      11155.02      11822.95       438.74 o
  11   9   0       8285.27       9020.05       445.01 o
  13   9   0       4390.23       4418.96       219.74 o
  15   9   0       5395.36       6957.06       549.18 o
  17   9   0       3887.27       3543.61       329.58 o
  19   9   0      20279.48      20082.36       577.72 o
  21   9   0       7466.57       7954.00       338.43 o
  23   9   0       1493.85       1620.07       209.00 o
  25   9   0       1936.34       1824.23       267.55 o
  27   9   0        236.75        430.89       246.08 o
  29   9   0       3736.90       3293.88       360.64 o
  31   9   0        729.93        390.39       260.04 o
   0  10   0       2032.12       2203.46       511.98 o
   2  10   0      11845.97      11375.21       361.58 o
   4  10   0      22992.07      22989.46       560.70 o
   6  10   0      35101.91      35130.80       768.81 o
   8  10   0      10379.19      10114.40       382.79 o
  10  10   0       4005.23       4343.99       253.52 o
  12  10   0      32137.79      31779.32       687.61 o
  14  10   0      11052.32      11266.27       348.90 o
  16  10   0      45955.60      46048.08       985.46 o
  18  10   0       1007.83        940.27       232.06 o
  20  10   0         44.94         -4.78       178.75 o
  22  10   0      33202.84      34413.16       775.42 o
  24  10   0       1950.62       1774.03       267.23 o
  26  10   0      12492.33      12099.14       586.92 o
  28  10   0       2264.69       1888.04       363.14 o
   1  11   0        255.21        245.69       169.37 o
   3  11   0       1080.23       1164.33       198.65 o
   5  11   0         50.84        -44.72       154.65 o
   7  11   0       4825.29       5044.58       309.47 o
   9  11   0       2368.36       2401.19       265.83 o
  11  11   0         73.83        184.73       173.87 o
  13  11   0       3776.49       3936.60       261.19 o
  15  11   0       6614.31       6188.90       345.73 o
  17  11   0       5713.98       6298.12       405.72 o
  19  11   0        178.94        118.21       189.93 o
  21  11   0       9874.56       9690.20       997.17 o
  23  11   0       8158.55       8514.95       457.21 o
   0  12   0       1771.88       2050.46       332.87 o
   2  12   0       3876.99       3801.91       277.48 o
   4  12   0         37.36        133.37       172.91 o
   6  12   0       1722.88       2002.13       266.50 o
   8  12   0       2190.73       1925.02       241.71 o
  10  12   0       9661.70       9026.55       410.27 o
  12  12   0       3897.04       3663.94       292.16 o
  14  12   0        167.67        265.33       181.68 o
  16  12   0        226.65        490.72       208.23 o
  18  12   0       2464.57       2161.06       414.42 o
   1  13   0        632.49        748.83       275.06 o
   3  13   0       4685.71       4828.10       366.05 o
   5  13   0       2210.09       2459.16       290.75 o
   7  13   0          6.18       -283.00       283.00 o
 -43   1   1      10047.01       9428.77      1511.83 o
 -41   1   1       7124.32       6775.08       535.47 o
 -39   1   1       6983.20       6855.52       500.01 o
 -37   1   1      26864.76      25849.89      1184.70 o
 -35   1   1      31223.17      28351.03      1008.17 o
 -33   1   1        606.25        679.97       196.42 o
 -31   1   1      52002.15      53281.48      1225.96 o
 -29   1   1       1548.33       1759.67       171.90 o
 -27   1   1      11087.48      11618.25       315.16 o
 -25   1   1      19722.18      21055.64       605.77 o
 -23   1   1       1351.02       1560.26       123.82 o
 -21   1   1      25448.73      27242.15       725.37 o
 -19   1   1       6612.64       7150.40       222.82 o
 -17   1   1      10134.67      10840.12       393.98 o
 -15   1   1     145627.62     149759.80      3491.19 o
 -13   1   1      34563.81      35365.88       914.40 o
 -11   1   1      39247.77      38994.69      1266.20 o
  -9   1   1       2309.48       2650.35       164.25 o
  -7   1   1       3941.39       3765.66       224.68 o
  -5   1   1     237561.14     224710.58      6189.74 o
  -3   1   1       3015.57       1463.40       112.09 o
  -1   1   1       1129.85       1430.00        57.05 o
   1   1   1         87.44        -34.69        34.69 o
   3   1   1         62.18        173.51        72.27 o
   5   1   1     636868.38     617155.50     17089.20 o
   7   1   1       4504.88       4377.74       223.67 o
   9   1   1        219.12        207.31       196.71 o
  11   1   1     139571.50     156938.08      6262.48 o
  13   1   1        462.40        547.39       120.82 o
  15   1   1     349257.38     373688.09     13139.64 o
  17   1   1      71262.38      77096.45      1369.18 o
  19   1   1        480.63        750.09       106.91 o
  21   1   1      92414.57      94724.20      1356.67 o
  23   1   1      84817.01      86512.55      1182.32 o
  25   1   1     144302.72     145260.73      1917.45 o
  27   1   1      52967.94      52742.32       767.87 o
  29   1   1      53770.61      52795.64       834.49 o
  31   1   1      41510.41      41541.09       870.57 o
  33   1   1      57044.32      56902.57      1256.71 o
  35   1   1       7895.00       8064.20       408.80 o
  37   1   1      30588.58      30873.78      1494.01 o
  39   1   1      39026.27      34933.94      1361.38 o
  41   1   1        258.68        131.63       265.27 o
 -42   2   1         21.96         95.90       256.01 o
 -40   2   1       5167.68       4437.12       415.83 o
 -38   2   1      18188.29      17623.80       632.19 o
 -36   2   1       4294.82       4263.09       329.75 o
 -34   2   1      14248.62      13555.65       564.30 o
 -32   2   1      12839.97      13346.08       591.74 o
 -30   2   1       6017.58       5910.06       295.70 o
 -28   2   1      52678.78      53170.03       968.70 o
 -26   2   1      66892.01      65222.34      1064.13 o
 -24   2   1      15563.31      15649.77       319.54 o
 -22   2   1      54908.95      55884.65       848.67 o
 -20   2   1       6439.43       6829.59       171.53 o
 -18   2   1      77326.41      77549.57      1453.46 o
 -16   2   1     213785.62     207549.25      4803.75 o
 -14   2   1       4172.35       4290.22       222.52 o
 -12   2   1     108141.07     110800.55      2595.67 o
 -10   2   1      52807.88      54314.70      1308.41 o
  -8   2   1      16324.06      16235.77       395.84 o
  -6   2   1     493136.56     444265.00     18940.75 o
  -4   2   1      94224.25      90460.23      1861.79 o
  -2   2   1      30062.61      28300.93       459.99 o
   0   2   1     148122.77     139815.73      2570.09 o
   2   2   1      11216.87      10824.07       357.36 o
   4   2   1     235193.47     226733.67     10735.12 o
   6   2   1     220842.31     216030.75      4991.98 o
   8   2   1       3077.21       3561.42       168.83 o
  10   2   1      16336.28      16061.98       962.22 o
  12   2   1      43258.04      44678.82      1110.57 o
  14   2   1      28279.37      29079.45       773.95 o
  16   2   1      41567.45      42168.40       818.13 o
  18   2   1      11454.40      11849.98       307.38 o
  20   2   1        131.72        191.52        77.08 o
  22   2   1       1297.82       1417.95        97.32 o
  24   2   1       4191.18       4368.66       162.39 o
  26   2   1      11158.09      11270.57       284.90 o
  28   2   1         21.72        107.87       105.80 o
  30   2   1        898.53        917.82       157.65 o
  32   2   1        152.03         82.01       148.51 o
  34   2   1       4102.97       4318.90       290.83 o
  36   2   1       3352.82       3462.07       311.91 o
  38   2   1        169.61       -220.93       232.00 o
  40   2   1        256.82         58.07       213.10 o
  42   2   1        542.11        360.19       280.99 o
 -41   3   1       1169.65       1643.41       384.97 o
 -39   3   1       1637.70       2104.09       281.05 o
 -37   3   1       2419.98       2348.17       280.05 o
 -35   3   1      18510.83      18223.38       563.57 o
 -33   3   1        570.96        433.34       321.27 o
 -31   3   1      15395.90      15018.84       549.43 o
 -29   3   1      15123.05      15920.99       400.55 o
 -27   3   1       8667.75       8583.10       258.81 o
 -25   3   1       4050.46       3967.77       181.26 o
 -23   3   1        110.74        212.22        82.17 o
 -21   3   1      50724.05      50256.18       826.24 o
 -19   3   1       2252.47       2435.41       151.95 o
 -17   3   1      12712.82      12650.38       282.14 o
 -15   3   1       6294.51       6877.06       246.96 o
 -13   3   1     108715.52     107423.94      1991.21 o
 -11   3   1      46129.18      48071.96       933.99 o
  -9   3   1        186.01         32.45       147.85 o
  -7   3   1      46070.03      47327.79       883.23 o
  -5   3   1      87081.67      85927.43      2060.64 o
  -3   3   1      67354.51      67531.14      2552.93 o
  -1   3   1       4537.88       4723.69       120.10 o
   1   3   1      44981.33      45694.42      1119.24 o
   3   3   1       1063.17       1153.76       133.05 o
   5   3   1     275359.34     261922.45     12338.15 o
   7   3   1       9194.44       9674.65       294.51 o
   9   3   1      44214.77      44789.00      1516.13 o
  11   3   1      75106.95      76800.81      1591.09 o
  13   3   1      10831.15      10782.07       314.09 o
  15   3   1      53971.20      53643.91      1568.91 o
  17   3   1       1079.98       1266.68       105.66 o
  19   3   1      19788.17      19062.79       358.99 o
  21   3   1       7728.61       7668.22       198.39 o
  23   3   1      15880.36      16363.62       326.87 o
  25   3   1      51269.09      50856.69       855.47 o
  27   3   1       4521.05       4651.26       221.98 o
  29   3   1      19745.35      19392.26       435.09 o
  31   3   1      13961.85      15199.45       587.97 o
  33   3   1       8231.96       8746.90       336.78 o
  35   3   1      11751.48      12534.81       442.81 o
  37   3   1        234.30       -249.23       249.23 o
  39   3   1      10909.33      12380.90      1405.20 o
  41   3   1        338.69        529.96       237.79 o
 -40   4   1       2955.90       2894.93       336.24 o
 -38   4   1      45543.16      45350.34      1683.40 o
 -36   4   1        239.06        459.35       192.30 o
 -34   4   1      16154.79      16651.07       479.80 o
 -32   4   1      55425.92      56128.64      1133.41 o
 -30   4   1        284.70        461.09       143.74 o
 -28   4   1      80769.09      77818.84      1359.65 o
 -26   4   1      36735.22      36411.06       739.87 o
 -24   4   1      19139.03      18945.42       455.48 o
 -22   4   1     110855.03     107426.37      1822.90 o
 -20   4   1      63510.74      60855.70      1098.13 o
 -18   4   1     138400.39     136896.77      2189.79 o
 -16   4   1     130366.45     129918.55      2182.13 o
 -14   4   1       4481.91       4357.01       186.01 o
 -12   4   1     182521.06     180141.28      4202.95 o
 -10   4   1     240044.30     235316.83      4786.44 o
  -8   4   1      23323.67      22924.01       560.09 o
  -6   4   1     254270.94     249467.89      5048.73 o
  -4   4   1      48239.80      46213.73      1496.73 o
  -2   4   1      26129.10      25204.79       420.13 o
   0   4   1     398320.53     375184.72      5412.52 o
   2   4   1        385.47        519.60        76.24 o
   4   4   1      95516.93      94779.21      1699.29 o
   6   4   1      93445.11      94759.38      2242.44 o
   8   4   1       2603.00       3039.23       204.22 o
  10   4   1     194889.25     190039.64      3803.06 o
  12   4   1      28077.38      28423.39       981.16 o
  14   4   1      45267.21      45084.75      1007.04 o
  16   4   1      45033.96      43641.75       694.49 o
  18   4   1      28007.59      27318.85       591.03 o
  20   4   1      72489.62      70955.73      1154.14 o
  22   4   1      24915.98      24004.05       484.28 o
  24   4   1       1765.50       2065.63       162.54 o
  26   4   1       5044.98       5044.30       252.09 o
  28   4   1      18396.51      17911.58       504.81 o
  30   4   1         32.89        156.55       112.35 o
  32   4   1       1062.93       1297.11       169.01 o
  34   4   1        158.28        195.95       165.42 o
  36   4   1       9923.53       9819.92       381.91 o
  38   4   1         27.09       -188.02       188.02 o
  40   4   1        532.60         13.43       226.27 o
 -39   5   1       2253.36       2112.16       330.10 o
 -37   5   1       2768.19       2652.75       290.67 o
 -35   5   1       3120.21       2650.89       328.46 o
 -33   5   1      24919.33      24619.75       721.07 o
 -31   5   1      15524.59      15215.37       486.31 o
 -29   5   1       7908.67       7877.37       354.07 o
 -27   5   1        478.43        638.88       175.64 o
 -25   5   1      11292.28      11312.91       347.41 o
 -23   5   1      42893.14      42913.66       831.52 o
 -21   5   1        221.37        168.33       120.28 o
 -19   5   1       1986.32       2264.64       172.40 o
 -17   5   1       3339.43       3699.87       199.09 o
 -15   5   1      84001.40      83650.76      1456.79 o
 -13   5   1      14303.86      14492.75       350.42 o
 -11   5   1      33873.02      34224.10       591.97 o
  -9   5   1        359.59        498.63       149.31 o
  -7   5   1      49049.80      48257.59       941.39 o
  -5   5   1       5536.29       5990.53       212.40 o
  -3   5   1      16245.33      16324.14       364.18 o
  -1   5   1      81414.34      80463.67      1181.47 o
   1   5   1      83576.56      80217.47      1191.83 o
   3   5   1      18170.96      18815.02       413.32 o
   5   5   1       3782.42       4031.75       161.98 o
   7   5   1     124205.66     120169.63      2219.99 o
   9   5   1      17895.48      18151.65       379.83 o
  11   5   1      35500.99      36051.41       685.09 o
  13   5   1       1551.01       1650.94       140.23 o
  15   5   1      13767.52      13778.70       349.60 o
  17   5   1      32962.92      32012.62       595.18 o
  19   5   1       1197.22       1522.40       135.09 o
  21   5   1      17558.95      17381.87       394.19 o
  23   5   1       1330.03       1630.76       158.60 o
  25   5   1       7735.42       7842.00       278.85 o
  27   5   1      26490.63      26325.98       652.29 o
  29   5   1       3388.09       3621.04       266.68 o
  31   5   1      10716.97      10645.88       440.81 o
  33   5   1       2313.98       2951.58       262.12 o
  35   5   1       2423.90       2543.29       258.42 o
  37   5   1      12595.48      13012.02       520.73 o
  39   5   1        813.94       1060.20       342.36 o
 -38   6   1       4952.15       5292.76       437.59 o
 -36   6   1          6.86          5.07       242.07 o
 -34   6   1      23528.13      22850.27       820.09 o
 -32   6   1      21722.21      22621.44      1128.52 o
 -30   6   1        449.75        233.50       206.27 o
 -28   6   1      10486.65      10016.18       444.36 o
 -26   6   1      31387.13      30526.51       829.98 o
 -24   6   1      34627.30      33182.26       774.22 o
 -22   6   1      48257.88      47282.75      1020.72 o
 -20   6   1      26995.70      26769.02       590.92 o
 -18   6   1      10222.02      10274.02       319.33 o
 -16   6   1      59391.91      59008.56      1084.89 o
 -14   6   1       1666.93       1774.49       141.75 o
 -12   6   1      89766.65      89367.43      1855.75 o
 -10   6   1      45736.31      45264.48       658.76 o
  -8   6   1       3219.21       3432.00       122.73 o
  -6   6   1     135073.45     130855.21      1759.95 o
  -4   6   1        428.67        387.47        84.10 o
  -2   6   1      38656.12      37301.53       725.31 o
   0   6   1     140269.91     135008.52      1944.86 o
   2   6   1      29789.30      30056.06       487.45 o
   4   6   1      45003.70      45156.59       743.99 o
   6   6   1      47360.55      47161.80       715.17 o
   8   6   1       3180.28       3346.12       120.19 o
  10   6   1      28939.82      28880.81       448.10 o
  12   6   1      98751.13      94709.58      1492.61 o
  14   6   1       1196.02       1219.12       137.83 o
  16   6   1        921.34       1002.72       146.57 o
  18   6   1       2557.47       2754.89       174.87 o
  20   6   1       1465.34       1367.01       154.78 o
  22   6   1       9658.01       9695.72       326.86 o
  24   6   1       1830.74       1802.53       207.34 o
  26   6   1          6.82         59.35       163.31 o
  28   6   1       5229.50       5170.80       396.98 o
  30   6   1         28.33        214.38       200.56 o
  32   6   1       5647.70       6527.95       624.59 o
  34   6   1        158.62         39.99       210.03 o
  36   6   1        542.74        318.57       398.39 o
  38   6   1        540.05        537.30       266.59 o
 -37   7   1      11130.61      11786.64       636.42 o
 -35   7   1       4004.91       3907.85       379.16 o
 -33   7   1      24163.68      22885.02       824.50 o
 -31   7   1       1203.74       1459.55       367.38 o
 -29   7   1        570.52        717.54       219.98 o
 -27   7   1       6538.23       5949.15       374.20 o
 -25   7   1      17420.55      17048.94       575.52 o
 -23   7   1       5554.37       5596.33       354.31 o
 -21   7   1      16555.43      16484.96       446.95 o
 -19   7   1       1257.11       1358.59       169.71 o
 -17   7   1        519.80        445.46       140.69 o
 -15   7   1       9601.06      10175.57       314.16 o
 -13   7   1      17898.16      17665.67       368.53 o
 -11   7   1      52975.40      54190.51       892.57 o
  -9   7   1       8028.27       8255.16       197.96 o
  -7   7   1         72.07        350.11        88.90 o
  -5   7   1       7805.58       7704.05       189.40 o
  -3   7   1      15859.76      15792.72       302.57 o
  -1   7   1      71268.04      69927.29       986.57 o
   1   7   1      17669.61      17666.89       326.89 o
   3   7   1      10760.35      10911.34       237.96 o
   5   7   1         14.79        111.76        83.80 o
   7   7   1      34078.38      35304.29       573.40 o
   9   7   1     128766.97     126589.70      1808.58 o
  11   7   1      82288.87      81150.27      1285.70 o
  13   7   1         93.90        488.23       131.26 o
  15   7   1      11085.11      10925.19       365.28 o
  17   7   1     107727.42     106764.48      1861.15 o
  19   7   1      24576.42      24696.19       520.92 o
  21   7   1      97507.46      95093.33      1560.60 o
  23   7   1      24585.06      24246.17       759.18 o
  25   7   1       1389.09       1076.59       206.50 o
  27   7   1      87254.87      85845.44      2467.23 o
  29   7   1         26.67        -56.82       199.75 o
  31   7   1      24913.30      23926.35       871.20 o
  33   7   1      24271.61      23375.43      1504.23 o
  35   7   1       8013.32       7721.88       509.30 o
 -34   8   1       1245.84       1292.02       460.14 o
 -32   8   1        586.33        657.90       299.35 o
 -30   8   1        331.55        589.12       252.88 o
 -28   8   1         43.89        -48.74       392.29 o
 -26   8   1         57.07        232.56       264.49 o
 -24   8   1       1619.50       2684.26      1098.27 o
 -22   8   1       4513.65       4942.01       500.92 o
 -20   8   1        427.38       1426.44       298.60 o
 -18   8   1       7637.59      15750.37       922.07 o
 -16   8   1         18.80       7304.39       416.29 o
 -14   8   1        162.46        272.75       109.03 o
 -12   8   1          3.35       -132.42       162.49 o
 -10   8   1       1465.47       1653.30       259.03 o
  -8   8   1        276.94        666.39       110.46 o
  -6   8   1       3249.91       4090.57       239.49 o
  -4   8   1          0.31        216.29       117.50 o
  -2   8   1      21065.93      21036.15       450.02 o
   0   8   1       3042.90       2968.12       248.72 o
   2   8   1        327.55        906.66       386.00 o
   4   8   1       4000.07       9583.31       382.70 o
   6   8   1        166.87      12820.99       678.39 o
   8   8   1       4208.65       4787.26       190.58 o
  10   8   1       1560.22       2192.18       361.24 o
  12   8   1         81.57       1205.27       680.05 o
  14   8   1       1177.01       1743.44       174.34 o
  16   8   1       3875.97       3884.28       284.50 o
  18   8   1       7070.28       7420.71       347.24 o
  20   8   1       1113.14       1230.51       181.14 o
  22   8   1        829.37        950.96       184.48 o
  24   8   1        792.27        677.02       189.87 o
  26   8   1        109.81        385.29       186.03 o
  28   8   1       1365.77       1067.54       243.38 o
  30   8   1       1776.28       1420.75       263.48 o
  32   8   1         47.63       -176.85       225.15 o
  34   8   1        141.05        313.47       260.45 o
 -31   9   1       1186.30       1237.93       282.75 o
 -29   9   1       1102.53       1070.79       281.39 o
 -27   9   1       5142.62       4936.68       405.60 o
 -25   9   1       8053.40       8035.35       434.30 o
 -23   9   1       9285.73       9083.13       509.49 o
 -21   9   1       4057.23       4229.75       332.04 o
 -19   9   1         43.79         29.08       178.67 o
 -17   9   1        917.25       1013.24       204.11 o
 -15   9   1      14249.54      14532.59       380.07 o
 -13   9   1       2412.30       2972.30       187.53 o
 -11   9   1      23225.56      23239.73       509.51 o
  -9   9   1          1.62         85.88       111.04 o
  -7   9   1       5445.04       5948.07       257.86 o
  -5   9   1       2197.12       2437.80       173.60 o
  -3   9   1       6730.46       6866.70       251.03 o
  -1   9   1      65393.64      64394.14      1340.86 o
   1   9   1      12223.87      12302.40       358.85 o
   3   9   1       3735.59       3786.55       214.89 o
   5   9   1        630.75        984.08       150.91 o
   7   9   1      27021.67      28045.17       572.24 o
   9   9   1      50847.89      51707.64       952.42 o
  11   9   1      33492.42      34764.07       692.06 o
  13   9   1        345.59        300.38       130.32 o
  15   9   1       1753.10       1672.28       209.11 o
  17   9   1      47634.30      47977.76      1057.28 o
  19   9   1      27063.27      26105.47       679.91 o
  21   9   1      50387.93      48488.07      1159.55 o
  23   9   1       4925.20       5451.80       301.42 o
  25   9   1        666.29        427.15       200.09 o
  27   9   1      64558.93      61022.72      1472.42 o
  29   9   1        288.34        193.90       244.55 o
  31   9   1      30559.12      28284.20       968.28 o
 -28  10   1      12258.06      10494.37       541.47 o
 -26  10   1       1117.97       1271.91       244.05 o
 -24  10   1       3865.17       4838.86       359.53 o
 -22  10   1      42756.08      42930.81      1587.37 o
 -20  10   1       2089.36       3002.04       419.40 o
 -18  10   1       9877.09      10866.67       474.76 o
 -16  10   1      27496.88      27262.60       663.45 o
 -14  10   1        849.89        916.40       160.38 o
 -12  10   1      50019.62      50623.05       956.88 o
 -10  10   1      46125.80      47193.95      1098.30 o
  -8  10   1       2168.40       2317.89       227.23 o
  -6  10   1      22297.49      22733.09       638.15 o
  -4  10   1      21337.70      20350.83       868.44 o
  -2  10   1      29302.50      29263.63       669.44 o
   0  10   1      32628.18      32429.94       722.50 o
   2  10   1      11280.30      10981.32       353.17 o
   4  10   1       8381.60       8416.11       385.77 o
   6  10   1       9570.74       9217.50       335.23 o
   8  10   1       2140.43       2425.36       226.48 o
  10  10   1      22342.30      21304.73       918.52 o
  12  10   1       3149.27       3447.27       217.83 o
  14  10   1         39.70        179.41       142.98 o
  16  10   1      10226.29      10049.34       448.79 o
  18  10   1       3782.96       4003.74       356.59 o
  20  10   1       4101.63       4309.55       301.65 o
  22  10   1       6434.59       6334.39       327.68 o
  24  10   1         65.18        112.69       179.41 o
  26  10   1        727.25        734.87       262.67 o
  28  10   1         37.09       -281.94       381.39 o
 -23  11   1       7614.41       7316.26       430.55 o
 -21  11   1         28.21        268.80       209.48 o
 -19  11   1       2055.84       2156.03       319.56 o
 -17  11   1       1011.47       1093.65       210.61 o
 -15  11   1      18806.69      19739.63       662.45 o
 -13  11   1        143.75         78.29       160.75 o
 -11  11   1       2382.42       2746.68       248.29 o
  -9  11   1        278.75         31.73       163.08 o
  -7  11   1      17645.34      17264.78       603.44 o
  -5  11   1       8648.64       8909.93       368.25 o
  -3  11   1        894.65       1118.28       195.19 o
  -1  11   1      16017.66      15698.70       494.66 o
   1  11   1       2523.27       2669.66       219.11 o
   3  11   1      12454.42      12340.71       395.32 o
   5  11   1          6.09       -100.90       147.35 o
   7  11   1       5360.86       4924.29       312.08 o
   9  11   1       6157.99       6630.17       354.39 o
  11  11   1      16562.03      16450.30       624.40 o
  13  11   1       2534.28       2527.33       229.45 o
  15  11   1        857.93        866.54       172.19 o
  17  11   1      11664.70      12038.75       444.37 o
  19  11   1        595.46        431.11       199.63 o
  21  11   1       6109.84       5736.81       354.99 o
  23  11   1         11.93       -203.67       203.67 o
 -18  12   1      13101.79      13041.27      1146.98 o
 -16  12   1      33002.01      31737.71       987.77 o
 -14  12   1       1788.51       1324.32       228.28 o
 -12  12   1      20701.35      20748.46       692.92 o
 -10  12   1      23227.45      21155.30       712.88 o
  -8  12   1       6730.40       6300.46       393.32 o
  -6  12   1      25170.57      25302.13       804.52 o
  -4  12   1      18499.99      17984.83       563.86 o
  -2  12   1      15914.97      15289.69       503.88 o
   0  12   1      22091.56      21828.96       630.84 o
   2  12   1        326.10        654.20       190.15 o
   4  12   1      25056.54      24738.97       756.08 o
   6  12   1      21737.04      22179.81       657.78 o
   8  12   1        189.50         57.40       178.27 o
  10  12   1      23171.73      22434.17       667.32 o
  12  12   1       2804.38       3145.76       321.11 o
  14  12   1       2092.68       1948.93       257.22 o
  16  12   1      21950.32      21796.07       677.32 o
  18  12   1        794.92        814.73       381.97 o
  -7  13   1        637.56        911.33       350.72 o
  -5  13   1      12391.05      12713.68       541.15 o
  -3  13   1       1592.86       1821.65       238.55 o
  -1  13   1       2335.90       2399.00       256.33 o
   1  13   1      10724.64      10771.81       502.34 o
   3  13   1         69.55        -73.24       300.33 o
   5  13   1      11841.16      12121.36       577.13 o
   7  13   1        740.19        601.80       300.81 o
 -42   0   2        333.74        403.02       367.42 o
 -40   0   2      23749.76      22169.25      1243.16 o
 -38   0   2      23259.72      19643.67      1132.19 o
 -36   0   2        620.73        940.28       372.02 o
 -34   0   2      92749.70      97129.94      3932.73 o
 -32   0   2      53524.87      51694.34      2517.90 o
 -30   0   2      50240.81      49393.70      1592.69 o
 -28   0   2      83569.12      84847.59      2608.73 o
 -26   0   2     144859.02     148844.95      3390.37 o
 -24   0   2     164202.33     170775.72      3842.46 o
 -22   0   2     222839.00     215000.11      8993.02 o
 -20   0   2      17443.94      17461.27       642.06 o
 -18   0   2      78079.13      83701.92      2387.01 o
 -16   0   2     479678.00     452102.06     17888.97 o
 -14   0   2        237.04        522.72       217.23 o
 -12   0   2     245186.27     241728.55      9610.90 o
 -10   0   2      65083.72      65751.34      1976.70 o
  -8   0   2      68285.43      66618.34      1993.43 o
  -6   0   2     521946.91     495405.91     11782.31 o
  -4   0   2        242.85        164.39        63.56 o
  -2   0   2      11553.46      10115.63       476.19 o
   0   0   2      23371.08      20147.69      1092.78 o
   2   0   2      22300.34      21505.78       699.03 o
   4   0   2     179582.53     183211.25      7226.29 o
   6   0   2        394.36        677.35       169.14 o
   8   0   2      56967.20      59927.46      2466.90 o
  10   0   2       1136.70       1552.04       371.95 o
  12   0   2      75712.66      75983.28      1807.05 o
  14   0   2     125653.45     131263.72      3749.06 o
  16   0   2       2683.59       2957.30       254.91 o
  18   0   2          3.03         -0.65       104.56 o
  20   0   2       3310.20       3577.56       194.20 o
  22   0   2      11163.71      10812.54       304.25 o
  24   0   2       5897.09       6349.44       266.25 o
  26   0   2       6464.94       6233.35       244.50 o
  28   0   2       9692.97      10709.25       380.21 o
  30   0   2      23809.65      24508.35       743.90 o
  32   0   2         82.03        -43.97       204.94 o
  34   0   2      16695.37      15111.87       670.09 o
  36   0   2      17662.27      18290.05       775.65 o
  38   0   2      11116.16      10962.27       837.59 o
  40   0   2       1016.57        910.01       420.90 o
  42   0   2       5616.57       5794.72       690.71 o
 -43   1   2         24.01        150.61       251.62 o
 -41   1   2        850.91        797.41       285.81 o
 -39   1   2        404.40        274.37       238.43 o
 -37   1   2        720.19        423.94       420.02 o
 -35   1   2         75.56         87.05       224.13 o
 -33   1   2        326.34         59.55       212.86 o
 -31   1   2        952.05        702.13       160.57 o
 -29   1   2        253.59        443.69       142.54 o
 -27   1   2          2.26        293.53       132.00 o
 -25   1   2       1649.36       1726.26       158.33 o
 -23   1   2       4871.74       5039.32       201.22 o
 -21   1   2      12825.12      12456.80       331.06 o
 -19   1   2        112.91        178.50        92.06 o
 -17   1   2       4704.57       4731.59       263.08 o
 -15   1   2       3526.90       3359.36       221.50 o
 -13   1   2       7029.05       7398.64       255.09 o
 -11   1   2      42644.39      42111.18       920.42 o
  -9   1   2      32089.37      31828.29       707.63 o
  -7   1   2        563.16        752.22       196.36 o
  -5   1   2       2779.90       2681.00        90.14 o
  -3   1   2        144.35        111.94        44.01 o
  -1   1   2      32056.79      28517.35       577.90 o
   1   1   2      12202.20      11079.29       259.29 o
   3   1   2       2648.76       2590.12       115.14 o
   5   1   2       6715.36       6083.61       256.60 o
   7   1   2      16495.29      17047.29       564.52 o
   9   1   2      77002.63      79647.47      1873.80 o
  11   1   2      53100.92      52855.83      1127.48 o
  13   1   2       7312.16       7601.98       219.99 o
  15   1   2      54927.03      55821.88      1221.04 o
  17   1   2      14725.32      15066.87       315.05 o
  19   1   2      25103.67      25941.77       457.01 o
  21   1   2      82131.86      83277.09      1072.13 o
  23   1   2      23842.88      24596.14       400.72 o
  25   1   2       7856.42       8146.02       212.04 o
  27   1   2      22895.38      23963.22       407.71 o
  29   1   2       3930.36       4321.69       183.56 o
  31   1   2      10567.96      10757.94       319.02 o
  33   1   2      15190.18      15752.61       556.11 o
  35   1   2       2308.51       2418.59       270.09 o
  37   1   2        723.15        366.69       216.55 o
  39   1   2        705.85        851.72       234.82 o
  41   1   2        199.90       -141.85       257.00 o
 -42   2   2       1878.48       2013.12       450.59 o
 -40   2   2      11379.76      11525.86       604.34 o
 -38   2   2      13962.94      14623.96       863.19 o
 -36   2   2      53134.71      54015.34      2544.77 o
 -34   2   2      78483.14      78849.04      1899.33 o
 -32   2   2       7728.48       7806.16       394.18 o
 -30   2   2      10989.72      10944.02       355.77 o
 -28   2   2         78.78        121.98       136.05 o
 -26   2   2     237618.62     232320.59      3727.51 o
 -24   2   2     119320.93     121877.38      2006.61 o
 -22   2   2       3071.82       3617.98       160.29 o
 -20   2   2      12508.37      12850.67       282.40 o
 -18   2   2       1030.08       1136.68       129.62 o
 -16   2   2     412716.06     388235.59     12289.38 o
 -14   2   2     110499.52     109118.80      2273.15 o
 -12   2   2      92457.74      93247.83      2253.69 o
 -10   2   2      45501.31      45103.63       986.19 o
  -8   2   2      78011.87      75757.18      1575.88 o
  -6   2   2    1313821.38    1219198.62     21956.99 o
  -4   2   2      39643.71      38548.75       675.77 o
  -2   2   2      48678.41      47328.40       909.58 o
   0   2   2       2431.63       2523.90        92.00 o
   2   2   2     349093.06     328972.22      7817.82 o
   4   2   2     601280.81     626110.94     17937.27 o
   6   2   2      16971.08      17325.99       655.91 o
   8   2   2       7171.17       7143.61       253.30 o
  10   2   2     168140.11     173924.64      4006.93 o
  12   2   2     307937.41     313101.38      7148.33 o
  14   2   2     164011.06     163432.30      3276.59 o
  16   2   2       7246.82       7535.67       299.43 o
  18   2   2       3580.61       4567.21       232.27 o
  20   2   2     121411.30     128394.48      2479.46 o
  22   2   2      41156.74      43928.70       782.74 o
  24   2   2      35683.46      36454.29       686.80 o
  26   2   2        377.88        963.98       118.77 o
  28   2   2      33449.71      35205.93       732.07 o
  30   2   2      88321.73      96532.80      2463.45 o
  32   2   2      11362.64      11648.17       405.42 o
  34   2   2      25885.24      27214.02       723.84 o
  36   2   2       1769.24       1519.28       225.23 o
  38   2   2      21680.76      22379.11      1354.60 o
  40   2   2      18574.77      17918.74       716.56 o
 -41   3   2       2241.13       1995.53       370.92 o
 -39   3   2       1140.89       1108.74       243.01 o
 -37   3   2       1789.88       2091.61       446.23 o
 -35   3   2       1302.34       1424.59       255.31 o
 -33   3   2        170.32         32.59       228.74 o
 -31   3   2       1556.46       1600.61       200.55 o
 -29   3   2        216.58        158.55       140.17 o
 -27   3   2       5334.81       5734.94       238.56 o
 -25   3   2       5711.92       5832.91       218.52 o
 -23   3   2       1468.08       1802.03       135.45 o
 -21   3   2      25626.40      25488.73       510.89 o
 -19   3   2         58.44        188.89        96.46 o
 -17   3   2      29462.09      29836.65       577.40 o
 -15   3   2        415.09        560.39       121.06 o
 -13   3   2      33215.60      33608.41       808.01 o
 -11   3   2      84398.70      86994.80      1624.32 o
  -9   3   2      19199.88      19990.77       432.08 o
  -7   3   2     188934.39     187390.53      3777.93 o
  -5   3   2      48818.50      46134.70       882.53 o
  -3   3   2      12802.32      12078.82       354.71 o
  -1   3   2     344112.00     323843.75      5998.30 o
   1   3   2     200991.81     200299.03      4206.54 o
   3   3   2      79443.73      72521.59      2947.01 o
   5   3   2     281660.38     266235.97      7438.24 o
   7   3   2      21286.58      20831.38       551.10 o
   9   3   2      98051.77      98353.08      2004.05 o
  11   3   2     372193.31     380508.91      7512.54 o
  13   3   2          0.40        -12.02       100.78 o
  15   3   2      98900.54      98653.70      1413.32 o
  17   3   2      70120.89      67154.62      1020.35 o
  19   3   2       9442.64       9608.97       215.84 o
  21   3   2     154209.09     153882.78      2149.29 o
  23   3   2      20216.47      20446.51       383.03 o
  25   3   2      41618.95      42450.12       690.51 o
  27   3   2      33557.73      34236.14       630.39 o
  29   3   2       2197.25       2283.05       190.14 o
  31   3   2      80721.84      81034.45      1391.04 o
  33   3   2      26511.41      25534.03       622.25 o
  35   3   2       2961.67       3026.01       239.37 o
  37   3   2      23607.80      24203.66       696.24 o
  39   3   2      10993.09      10711.29       500.98 o
  41   3   2       9390.87      10332.04       501.31 o
 -40   4   2        821.58        678.05       236.79 o
 -38   4   2        466.04        996.99       242.00 o
 -36   4   2       8542.81       8671.41       396.23 o
 -34   4   2         25.01        271.15       163.35 o
 -32   4   2       3689.02       3792.05       244.57 o
 -30   4   2      13277.65      13278.88       454.05 o
 -28   4   2       4431.82       4549.23       240.59 o
 -26   4   2      39244.77      38616.66       695.07 o
 -24   4   2       5208.77       5529.37       208.17 o
 -22   4   2       8181.27       8325.39       322.45 o
 -20   4   2       9601.03       9493.37       288.82 o
 -18   4   2       4828.62       4781.23       210.89 o
 -16   4   2      63471.03      61104.30      1896.16 o
 -14   4   2        267.28        436.63        77.19 o
 -12   4   2       6664.49       7194.64       236.32 o
 -10   4   2      51054.16      51909.33      1005.63 o
  -8   4   2      43979.30      43020.97       756.38 o
  -6   4   2     111289.07     112152.09      2056.50 o
  -4   4   2       5411.04       5463.25       134.82 o
  -2   4   2      24188.70      23988.16       415.26 o
   0   4   2      58093.32      55939.07      1058.42 o
   2   4   2      11482.23      11526.10       332.70 o
   4   4   2      80443.20      83166.05      1691.97 o
   6   4   2        561.46        908.05       248.61 o
   8   4   2        633.84        870.53       144.08 o
  10   4   2      64615.09      68342.00      1680.97 o
  12   4   2      36784.61      36029.14      1050.54 o
  14   4   2      67098.18      66669.93      1488.16 o
  16   4   2         14.91         39.21        90.18 o
  18   4   2       9338.90       9528.00       245.39 o
  20   4   2      35161.88      34984.33       636.04 o
  22   4   2       7070.56       7388.09       249.28 o
  24   4   2      10387.63      10925.01       321.70 o
  26   4   2        128.61        182.46       161.35 o
  28   4   2         11.20        171.94       121.22 o
  30   4   2      31356.60      31517.74       656.01 o
  32   4   2       2354.73       2460.69       170.62 o
  34   4   2      12955.35      12271.67       454.06 o
  36   4   2         56.89         -6.49       172.23 o
  38   4   2        162.08        165.10       194.87 o
  40   4   2       5684.59       5614.41       399.10 o
 -39   5   2         10.81        453.31       256.78 o
 -37   5   2       2830.69       2926.40       293.09 o
 -35   5   2       3310.00       3842.91       315.11 o
 -33   5   2       1068.24       1157.86       228.29 o
 -31   5   2       2699.79       2812.56       271.96 o
 -29   5   2       1983.92       1860.38       236.26 o
 -27   5   2        749.39        970.52       203.64 o
 -25   5   2        187.52        214.03       137.73 o
 -23   5   2       1116.81       1230.52       174.37 o
 -21   5   2       3850.22       4017.16       247.50 o
 -19   5   2      30500.01      29808.71       684.44 o
 -17   5   2      26052.44      24483.61       527.62 o
 -15   5   2      25256.66      24428.34       531.60 o
 -13   5   2      30421.87      31141.76       516.18 o
 -11   5   2      52710.28      52761.03       805.24 o
  -9   5   2         18.25        123.82        86.22 o
  -7   5   2     116024.02     114856.80      1912.35 o
  -5   5   2     125433.78     123607.30      2271.75 o
  -3   5   2        602.93        614.71        52.93 o
  -1   5   2     162775.42     160134.64      2308.50 o
   1   5   2      25939.06      25625.98       411.37 o
   3   5   2      26076.95      25318.89       530.56 o
   5   5   2     274355.34     267231.38      7091.23 o
   7   5   2      21263.58      21793.97       476.91 o
   9   5   2      56653.50      56689.93       922.01 o
  11   5   2     114129.98     111822.06      1893.51 o
  13   5   2       1536.38       1703.05       144.69 o
  15   5   2     139420.00     137411.27      2125.75 o
  17   5   2      96156.45      93017.20      1565.61 o
  19   5   2      12707.40      12084.94       333.83 o
  21   5   2      60205.00      57853.49       985.26 o
  23   5   2      22405.50      22143.51       477.59 o
  25   5   2      55739.46      56235.32      1178.54 o
  27   5   2      55124.22      53833.12      1136.34 o
  29   5   2       4466.82       4446.79       288.27 o
  31   5   2      26157.14      26775.06       693.48 o
  33   5   2      16466.62      16515.15       520.26 o
  35   5   2       2959.69       3126.76       275.36 o
  37   5   2      30555.57      30549.60       869.33 o
  39   5   2       5522.82       5299.27       448.08 o
 -38   6   2      33581.66      33302.28      1073.33 o
 -36   6   2       4797.58       5137.57       423.22 o
 -34   6   2       2942.79       2381.33       324.56 o
 -32   6   2      31131.00      30507.85       981.25 o
 -30   6   2       2049.33       2152.15       295.98 o
 -28   6   2      76002.86      71515.65      1867.66 o
 -26   6   2       6897.87       7326.28       497.40 o
 -24   6   2         49.62        264.16       195.49 o
 -22   6   2      63685.10      62128.73      1285.53 o
 -20   6   2      14329.38      14754.06       438.92 o
 -18   6   2     112258.61     110412.23      2064.20 o
 -16   6   2       1579.24       1925.10       168.57 o
 -14   6   2       1088.39       1177.71        97.00 o
 -12   6   2      71250.27      73926.65      1029.60 o
 -10   6   2      91173.31      92890.01      1269.26 o
  -8   6   2     147531.05     145288.94      1931.85 o
  -6   6   2       1348.73       1879.05       102.40 o
  -4   6   2      28710.61      29013.03       503.26 o
  -2   6   2      53343.77      51803.59       783.05 o
   0   6   2     152495.05     147196.47      1900.64 o
   2   6   2      53976.04      54898.14       834.08 o
   4   6   2       2761.24       3121.30       127.93 o
   6   6   2      34056.00      33735.23       510.58 o
   8   6   2         82.86        120.94        82.93 o
  10   6   2     117168.80     115901.30      1661.89 o
  12   6   2      25037.63      23822.61       468.27 o
  14   6   2      34672.41      34901.94       697.35 o
  16   6   2       7889.16       8262.66       256.98 o
  18   6   2       1815.40       1781.06       157.58 o
  20   6   2      20974.07      20567.35       457.38 o
  22   6   2      24487.68      23932.62       555.55 o
  24   6   2      16566.13      15935.89       478.72 o
  26   6   2       3750.71       4338.35       283.40 o
  28   6   2          7.85         36.77       172.50 o
  30   6   2      13449.24      12637.43       507.47 o
  32   6   2      31232.42      30460.59       871.25 o
  34   6   2       1974.54       1454.31       265.55 o
  36   6   2       2123.69       2180.51       327.29 o
 -37   7   2         84.49        -54.49       246.87 o
 -35   7   2       3007.14       3245.61       520.91 o
 -33   7   2       4422.08       4546.29       394.88 o
 -31   7   2         13.12        308.49       228.07 o
 -29   7   2        142.92         54.81       217.94 o
 -27   7   2      11562.48      10896.37       587.60 o
 -25   7   2      13360.52      13025.35       693.90 o
 -23   7   2       7726.98       8821.81       417.65 o
 -21   7   2       4356.18       4166.60       271.43 o
 -19   7   2        269.38        373.84       166.48 o
 -17   7   2      17830.72      17336.93       442.55 o
 -15   7   2       1724.19       2042.76       133.96 o
 -13   7   2       1027.74       1013.22       114.11 o
 -11   7   2         40.31        156.11        86.18 o
  -9   7   2       9785.60       9792.50       231.01 o
  -7   7   2      54164.82      53845.73       779.19 o
  -5   7   2       6135.84       6247.53       169.79 o
  -3   7   2       1862.39       1830.74       109.92 o
  -1   7   2       2058.71       2247.89        95.91 o
   1   7   2       6459.61       6282.07       270.14 o
   3   7   2      44546.66      45314.91       675.34 o
   5   7   2       7586.87       8232.29       287.19 o
   7   7   2       2226.67       2548.21       130.37 o
   9   7   2         44.00        463.49        92.56 o
  11   7   2      59473.25      67197.73      2518.08 o
  13   7   2      37297.09      37819.33       744.35 o
  15   7   2      15629.47      19943.63       966.87 o
  17   7   2       7455.03      13365.02       666.25 o
  19   7   2        354.68        336.08       139.65 o
  21   7   2      45522.34      51735.91      1948.00 o
  23   7   2        697.88       1082.15       217.92 o
  25   7   2      12758.32      13873.21       458.83 o
  27   7   2       2097.17       3266.84       478.24 o
  29   7   2      25705.97      24354.37       867.90 o
  31   7   2      16831.66      16513.97       760.82 o
  33   7   2       1015.16       1286.92       292.53 o
  35   7   2         27.25        225.82       241.94 o
 -34   8   2      19159.66      17889.97       721.68 o
 -32   8   2      31312.06      30134.86      1139.08 o
 -30   8   2       2133.43       2558.83       608.80 o
 -28   8   2     113129.06     108494.22      2713.13 o
 -26   8   2       2103.35       1956.41       285.76 o
 -24   8   2       8320.50       9363.07       500.97 o
 -22   8   2     108111.77     109280.93      3576.99 o
 -20   8   2      25102.67      22975.54       785.88 o
 -18   8   2     110112.98     108545.52      2100.31 o
 -16   8   2      28221.24      28977.56       559.88 o
 -14   8   2      12103.45      12051.04       305.97 o
 -12   8   2      64606.04      65179.31      1071.15 o
 -10   8   2      95239.68      96123.04      1417.46 o
  -8   8   2      36993.30      36968.92       614.56 o
  -6   8   2       4600.43       5074.82       232.94 o
  -4   8   2      36868.98      37447.74       710.70 o
  -2   8   2       9602.54       9971.78       304.46 o
   0   8   2      61556.79      61471.94      1542.54 o
   2   8   2      21897.78      20498.26       489.64 o
   4   8   2        591.28        609.97       123.44 o
   6   8   2      15356.12      15627.62       322.58 o
   8   8   2       1045.73       1546.90       125.27 o
  10   8   2      37085.84      36823.59       715.27 o
  12   8   2      18853.36      19292.23       411.70 o
  14   8   2       2872.50       3179.42       213.83 o
  16   8   2       6043.83       6359.63       291.12 o
  18   8   2        128.95        208.23       153.30 o
  20   8   2      12189.49      12409.79       428.09 o
  22   8   2      11496.12      10792.51       373.80 o
  24   8   2       5389.24       5206.77       318.72 o
  26   8   2        147.26        385.34       193.04 o
  28   8   2         61.16        228.57       191.45 o
  30   8   2       1561.17       1786.55       307.54 o
  32   8   2      18180.85      17883.25       728.22 o
 -31   9   2        101.74         33.91       233.62 o
 -29   9   2        156.16        191.80       248.57 o
 -27   9   2       4797.44       4237.73       380.20 o
 -25   9   2       1541.18       1537.50       297.34 o
 -23   9   2        531.61        476.76       305.94 o
 -21   9   2          9.72        106.52       228.12 o
 -19   9   2       2684.22       3284.93       376.45 o
 -17   9   2      23789.70      24067.67       644.69 o
 -15   9   2       2686.67       3108.07       198.59 o
 -13   9   2       3584.83       6031.42       689.75 o
 -11   9   2       3714.10       4008.46       322.71 o
  -9   9   2       3139.82       4898.11       521.50 o
  -7   9   2       5774.44       5913.87       325.01 o
  -5   9   2      10411.74      12113.23       635.00 o
  -3   9   2       1374.54       3554.34       292.26 o
  -1   9   2        432.07        319.59       207.62 o
   1   9   2       7487.54       7460.30       323.48 o
   3   9   2      19480.35      21016.94       529.88 o
   5   9   2       2617.42       2642.11       316.76 o
   7   9   2       4297.12       4543.05       205.55 o
   9   9   2       6455.93       6511.29       275.60 o
  11   9   2       5508.23       5442.18       262.19 o
  13   9   2       6487.80       6538.06       247.27 o
  15   9   2      24661.66      24991.55       586.93 o
  17   9   2       8396.94       8801.24       338.86 o
  19   9   2         39.56        151.11       165.62 o
  21   9   2      27073.12      27617.62       655.75 o
  23   9   2        101.91         51.04       168.37 o
  25   9   2       2135.81       2106.43       251.08 o
  27   9   2      22727.16      21888.04       705.95 o
  29   9   2       1676.69       1378.28       294.15 o
 -28  10   2      16500.51      16141.73       691.30 o
 -26  10   2         30.00        137.64       211.28 o
 -24  10   2        923.00        996.28       283.09 o
 -22  10   2      19450.33      18376.16       731.52 o
 -20  10   2       9830.65      10184.10       536.58 o
 -18  10   2      24491.32      24365.22       674.62 o
 -16  10   2         53.65        -85.57       155.06 o
 -14  10   2         29.38         18.96       136.67 o
 -12  10   2      35842.66      36381.73       736.50 o
 -10  10   2      31290.84      31988.20       809.08 o
  -8  10   2      17195.28      17190.91       460.64 o
  -6  10   2       3040.62       3363.21       279.42 o
  -4  10   2       8172.84       7867.17       306.27 o
  -2  10   2      11551.88      11903.77       378.51 o
   0  10   2      65126.35      62957.08      1246.94 o
   2  10   2        191.13        124.36       144.54 o
   4  10   2       2906.02       2604.62       207.45 o
   6  10   2      14897.33      14397.82       414.25 o
   8  10   2        529.39        285.25       161.56 o
  10  10   2      14726.69      14476.73       394.06 o
  12  10   2         12.57         61.65       139.40 o
  14  10   2      16765.34      17511.91       413.71 o
  16  10   2         96.40        117.95       173.87 o
  18  10   2        543.30        402.83       188.43 o
  20  10   2       2660.29       2425.96       232.05 o
  22  10   2       5516.22       5221.51       304.53 o
  24  10   2       9000.34       9467.52       428.80 o
  26  10   2       1866.65       1429.41       265.36 o
 -23  11   2       6186.16       5670.67       456.82 o
 -21  11   2        120.32        -46.34       241.27 o
 -19  11   2        143.81        203.26       257.55 o
 -17  11   2       1365.49       1700.30       225.08 o
 -15  11   2       8787.33       8633.02       381.60 o
 -13  11   2       4578.92       4476.76       298.97 o
 -11  11   2      14464.52      14020.97       483.56 o
  -9  11   2       3997.16       3971.70       318.80 o
  -7  11   2       3704.95       3970.21       365.14 o
  -5  11   2      46361.95      45398.21      1060.75 o
  -3  11   2       5360.49       5356.21       356.32 o
  -1  11   2      41945.69      40483.85       882.00 o
   1  11   2       6425.67       6330.60       299.61 o
   3  11   2       4628.93       4368.86       264.13 o
   5  11   2      64298.00      63682.04      1281.49 o
   7  11   2      15551.65      13485.04       472.74 o
   9  11   2      43235.55      39847.55       981.58 o
  11  11   2      12970.18      13431.71       431.16 o
  13  11   2       6909.56       6787.92       328.41 o
  15  11   2      40318.29      40175.80      1028.51 o
  17  11   2      24375.96      24990.04       674.11 o
  19  11   2       6762.85       6645.97       366.79 o
  21  11   2      12631.29      12734.66       477.61 o
  23  11   2       5054.56       4757.23       332.61 o
 -18  12   2        160.54       -119.61       240.21 o
 -16  12   2       3352.54       3667.52       335.59 o
 -14  12   2       1409.09       1550.12       278.40 o
 -12  12   2        264.79        169.92       229.85 o
 -10  12   2       4951.56       4723.09       347.65 o
  -8  12   2       1538.23       2023.97       272.03 o
  -6  12   2       6975.48       7429.01       420.04 o
  -4  12   2         79.58         17.18       168.98 o
  -2  12   2        127.45        185.92       178.54 o
   0  12   2       4436.80       4222.90       289.63 o
   2  12   2        118.68         45.10       166.58 o
   4  12   2       8704.76       8665.10       459.59 o
   6  12   2        190.29        -28.03       179.28 o
   8  12   2        658.76        965.96       221.17 o
  10  12   2       3852.60       4080.03       349.34 o
  12  12   2       1324.19        945.81       216.70 o
  14  12   2       6366.58       6464.88       392.45 o
  16  12   2         14.47        127.58       206.74 o
  -7  13   2       7421.16       6592.11       739.67 o
  -5  13   2      11146.38      11067.24       503.80 o
  -3  13   2       1327.80        969.20       214.45 o
  -1  13   2      16417.47      15714.38       529.21 o
   1  13   2      16018.15      16673.92       725.91 o
   3  13   2       3960.26       3707.22       336.28 o
   5  13   2       9569.72       9378.06       975.70 o
   7  13   2       1785.08       1680.23       278.45 o
 -43   1   3       2224.42       1389.19       299.46 o
 -41   1   3       6573.97       6264.04       732.70 o
 -39   1   3      22771.05      20606.71      1486.04 o
 -37   1   3        296.95        276.55       328.12 o
 -35   1   3       2317.72       3025.57      1062.62 o
 -33   1   3       2509.93       3014.55       703.27 o
 -31   1   3      14500.09      14817.70       473.92 o
 -29   1   3      41305.68      42791.79      1105.26 o
 -27   1   3      16975.01      17262.90       650.04 o
 -25   1   3      10142.13      10333.39       312.43 o
 -23   1   3       5883.83       6328.08       241.06 o
 -21   1   3     133915.06     132615.05      2377.75 o
 -19   1   3     135246.28     131266.78      2505.04 o
 -17   1   3      60658.92      62530.36      1514.66 o
 -15   1   3       9110.65       9645.72       358.85 o
 -13   1   3      65590.59      66685.18      1651.11 o
 -11   1   3     408053.22     412711.31      9629.71 o
  -9   1   3      38330.62      39345.28       777.11 o
  -7   1   3     328987.66     327079.97     12657.95 o
  -5   1   3     122778.78     125074.19      2130.56 o
  -3   1   3        169.12        320.78        58.35 o
  -1   1   3    1115110.12    1052738.75     19619.97 o
   1   1   3       1021.24        961.40        75.42 o
   3   1   3      76693.08      84519.76      3219.34 o
   5   1   3     432419.72     454427.94     12609.45 o
   7   1   3      53583.05      53351.32      1937.03 o
   9   1   3     443018.47     442930.34     10078.33 o
  11   1   3      99548.96     100788.36      1667.16 o
  13   1   3       2515.85       2798.86       126.66 o
  15   1   3     119669.40     120538.88      1974.28 o
  17   1   3     186801.56     185394.44      2561.75 o
  19   1   3     148800.94     152515.81      2112.88 o
  21   1   3      26496.75      26898.62       404.24 o
  23   1   3      32460.97      32392.02       532.80 o
  25   1   3      35179.37      34873.96       572.71 o
  27   1   3      79690.55      80022.51      1180.83 o
  29   1   3       7941.12       7928.19       269.77 o
  31   1   3       7649.45       8413.22       275.86 o
  33   1   3      14293.67      13781.52       446.63 o
  35   1   3        153.78        -10.77       163.52 o
  37   1   3      33323.64      32646.49       953.49 o
  39   1   3       3521.34       3428.22       330.02 o
  41   1   3       1342.85       1294.83       266.68 o
 -42   2   3         13.16        241.96       361.30 o
 -40   2   3      12026.99      12140.46       628.16 o
 -38   2   3      21131.62      19165.23       793.93 o
 -36   2   3         37.35       -199.01       214.93 o
 -34   2   3      36556.64      36018.44       989.61 o
 -32   2   3      11919.34      11674.79       462.65 o
 -30   2   3      11349.15      10909.25       390.33 o
 -28   2   3      41155.98      41225.38       866.22 o
 -26   2   3      21646.42      21497.39       437.08 o
 -24   2   3      40685.11      40958.52       705.64 o
 -22   2   3      37984.67      38153.00       655.16 o
 -20   2   3       1268.53       1768.45       139.87 o
 -18   2   3      33168.07      31557.12       639.92 o
 -16   2   3      65774.92      65218.79      3579.46 o
 -14   2   3        276.92        239.87       126.19 o
 -12   2   3      24781.98      25191.61       694.92 o
 -10   2   3       3249.74       3034.73       185.37 o
  -8   2   3       4052.69       3917.55       164.76 o
  -6   2   3      33671.50      32548.30       586.47 o
  -4   2   3        970.66       1021.05        66.89 o
  -2   2   3       2808.94       2699.10       109.38 o
   0   2   3      16847.22      16049.58       334.11 o
   2   2   3        198.84         92.08        58.07 o
   4   2   3        174.03        185.81       104.59 o
   6   2   3      16074.02      16263.11       539.97 o
   8   2   3       7325.48       7420.41       263.32 o
  10   2   3      33427.98      34050.49       754.39 o
  12   2   3       2761.48       2806.41       143.71 o
  14   2   3       5766.51       5752.86       184.79 o
  16   2   3      10883.22      10743.84       257.17 o
  18   2   3       2318.76       2488.04        96.01 o
  20   2   3      12782.59      13071.22       237.63 o
  22   2   3       3292.23       3654.58       133.31 o
  24   2   3        207.94        233.35        81.77 o
  26   2   3       8361.84       8805.59       247.28 o
  28   2   3       4237.63       4442.73       208.67 o
  30   2   3      23539.04      22544.39       537.49 o
  32   2   3      10929.32      10989.32       451.74 o
  34   2   3        645.01       1034.60       288.36 o
  36   2   3      15854.15      16020.16       594.26 o
  38   2   3      13951.71      13909.96       562.12 o
  40   2   3       2606.41       2342.38       297.99 o
 -41   3   3      14354.31      13886.50       665.44 o
 -39   3   3       3336.77       3005.07       415.74 o
 -37   3   3      16577.60      17076.50       614.22 o
 -35   3   3      17865.47      17059.36       600.26 o
 -33   3   3         19.34        231.37       193.53 o
 -31   3   3      15518.76      15542.31       483.37 o
 -29   3   3      19453.27      18928.04       496.23 o
 -27   3   3        186.70        137.27       122.39 o
 -25   3   3      48070.46      46914.15      1040.98 o
 -23   3   3       2100.62       2557.43       173.21 o
 -21   3   3     165908.50     166784.66      2957.92 o
 -19   3   3      24659.14      24864.21       502.94 o
 -17   3   3       2732.92       3003.16       159.31 o
 -15   3   3       2422.33       3031.79       212.03 o
 -13   3   3        504.77        830.33       153.85 o
 -11   3   3     243468.19     239430.14      7312.40 o
  -9   3   3       4908.03       4819.24       194.97 o
  -7   3   3       2750.31       3100.88       154.58 o
  -5   3   3      24115.39      23859.28       485.24 o
  -3   3   3      18579.83      18643.00       400.35 o
  -1   3   3     334044.59     326649.69      7069.31 o
   1   3   3         96.78        112.55        55.06 o
   3   3   3       1984.86       1974.24       427.41 o
   5   3   3        869.31        800.78       147.71 o
   7   3   3       2331.40       2464.69       253.66 o
   9   3   3     181198.56     182536.30      3653.52 o
  11   3   3      26596.61      28459.36       575.60 o
  13   3   3         73.80        212.32        77.22 o
  15   3   3       2345.15       2859.38       123.62 o
  17   3   3      31121.18      31225.56       446.32 o
  19   3   3      95593.73      95052.28      1285.11 o
  21   3   3       8057.31       8747.67       215.46 o
  23   3   3      15572.36      16469.19       327.23 o
  25   3   3        370.45        567.62        99.08 o
  27   3   3       7551.94       8425.30       272.63 o
  29   3   3      14707.87      15952.82       435.28 o
  31   3   3       7443.12       8563.82       729.61 o
  33   3   3       5545.68       6077.36       284.30 o
  35   3   3       5566.04       5517.95       427.03 o
  37   3   3       6564.65       6826.52       368.84 o
  39   3   3       6623.85       7226.25       612.66 o
 -40   4   3      24341.08      25579.08       814.28 o
 -38   4   3      37908.42      39422.05      1095.12 o
 -36   4   3        901.41        836.81       221.21 o
 -34   4   3      26561.86      26317.44       641.47 o
 -32   4   3      53862.48      54310.52      1101.40 o
 -30   4   3      14164.27      14714.21       419.55 o
 -28   4   3      45173.80      45787.73       932.41 o
 -26   4   3       9158.67       9305.45       284.66 o
 -24   4   3      15895.50      15777.25       471.47 o
 -22   4   3      63131.64      62730.42      1199.53 o
 -20   4   3        183.78        248.82        98.85 o
 -18   4   3      61646.24      61551.66      1065.80 o
 -16   4   3       4945.72       5210.07       235.41 o
 -14   4   3       1124.14       1151.00       107.59 o
 -12   4   3     120016.35     121473.23      3403.45 o
 -10   4   3         27.28        291.80       149.46 o
  -8   4   3      38384.21      37593.22       848.58 o
  -6   4   3      37517.69      36647.85       661.67 o
  -4   4   3       3480.60       3335.80       110.35 o
  -2   4   3      45685.84      43730.88       780.83 o
   0   4   3      36999.05      36060.00       637.48 o
   2   4   3       1198.53       1156.35        91.64 o
   4   4   3       2719.35       2950.02       132.68 o
   6   4   3      36422.61      34164.22       796.51 o
   8   4   3       2254.12       2425.47       142.03 o
  10   4   3      14140.71      13657.23       370.03 o
  12   4   3        511.39        389.60        84.46 o
  14   4   3      55215.20      54561.02       899.22 o
  16   4   3      31727.24      32831.70       593.01 o
  18   4   3       1345.09       1503.86       149.23 o
  20   4   3      45565.72      44869.54       769.77 o
  22   4   3      74211.89      72287.53      1186.38 o
  24   4   3      12360.25      12418.96       287.66 o
  26   4   3      44706.26      44912.40       783.89 o
  28   4   3      31766.30      31784.98       605.43 o
  30   4   3       6977.52       6936.57       277.77 o
  32   4   3      48865.84      48270.83       931.81 o
  34   4   3       5048.67       5054.42       259.91 o
  36   4   3      15229.11      14922.01       463.80 o
  38   4   3      15168.15      15476.12      1058.06 o
 -39   5   3       1167.22       1237.40       366.27 o
 -37   5   3       5370.13       5291.62       363.32 o
 -35   5   3        542.34        555.98       178.00 o
 -33   5   3       1753.66       1817.84       268.20 o
 -31   5   3      16699.04      16725.80       619.77 o
 -29   5   3       4595.14       5240.12       325.63 o
 -27   5   3      35735.08      35499.27       887.18 o
 -25   5   3       1825.25       1800.36       261.93 o
 -23   5   3      36562.48      36392.10      1053.27 o
 -21   5   3       4257.57       4323.36       275.41 o
 -19   5   3       3051.53       3097.15       236.78 o
 -17   5   3     122100.38     125634.33      2281.80 o
 -15   5   3      32608.23      33574.04       540.16 o
 -13   5   3       6512.35       6544.67       179.67 o
 -11   5   3       1922.90       2099.53       101.77 o
  -9   5   3      20670.60      20900.39       404.95 o
  -7   5   3      66442.38      66983.52      1132.25 o
  -5   5   3      59276.84      58628.20       995.34 o
  -3   5   3      11633.08      11795.45       219.31 o
  -1   5   3      25819.62      25488.33       384.31 o
   1   5   3      34505.76      34867.73       573.79 o
   3   5   3     109856.87     108052.48      1798.99 o
   5   5   3      52271.96      53333.21      1007.05 o
   7   5   3       2594.82       2655.04       134.68 o
   9   5   3       3486.90       3967.59       152.39 o
  11   5   3      41465.05      42644.03       669.95 o
  13   5   3      33435.11      33674.12       662.91 o
  15   5   3      75085.04      70969.04      1162.97 o
  17   5   3         13.77        201.56       112.49 o
  19   5   3      20272.03      20716.54       445.96 o
  21   5   3      43755.83      42802.95       770.45 o
  23   5   3      10257.66      10252.73       308.57 o
  25   5   3      19420.86      18541.20       470.67 o
  27   5   3       1294.71       1284.78       182.75 o
  29   5   3      12449.95      13047.19       401.11 o
  31   5   3      10977.66      11495.42       424.08 o
  33   5   3        747.60        730.40       204.98 o
  35   5   3      12108.14      12322.66       456.41 o
  37   5   3         65.98        181.19       254.71 o
 -38   6   3      12217.76      13466.56      1068.86 o
 -36   6   3          5.18        -29.39       233.65 o
 -34   6   3      22751.89      21808.86       798.05 o
 -32   6   3      10550.17      10193.06       518.89 o
 -30   6   3       8124.10       8627.05       484.35 o
 -28   6   3      12894.52      11931.83       537.30 o
 -26   6   3      18187.17      18540.42       846.99 o
 -24   6   3      41722.37      39811.40      1152.77 o
 -22   6   3      28294.80      27818.05       818.80 o
 -20   6   3       2636.85       2407.74       232.96 o
 -18   6   3      14947.09      14949.43       480.10 o
 -16   6   3      48243.83      47245.01       939.62 o
 -14   6   3          5.20        110.49       120.18 o
 -12   6   3      32489.63      32648.96       530.67 o
 -10   6   3       5231.70       5273.21       159.19 o
  -8   6   3      24149.45      24638.53       417.56 o
  -6   6   3      25701.91      25587.95       455.13 o
  -4   6   3         73.49         35.31        92.54 o
  -2   6   3       2376.70       2551.55       104.70 o
   0   6   3       2709.75       2776.09       102.83 o
   2   6   3       6161.43       6083.22       166.59 o
   4   6   3       1651.73       1779.34       104.97 o
   6   6   3       5831.08       5948.73       161.06 o
   8   6   3       8615.06       8757.41       195.51 o
  10   6   3      26076.35      25863.43       394.81 o
  12   6   3       2683.66       2873.21       137.14 o
  14   6   3       3267.18       3360.70       182.65 o
  16   6   3       9051.43       9338.62       279.28 o
  18   6   3       1188.25        969.59       143.91 o
  20   6   3       7392.85       8194.78       283.36 o
  22   6   3        101.51        711.00       200.98 o
  24   6   3       3895.30       4313.14       278.21 o
  26   6   3       6055.42       7218.44       341.89 o
  28   6   3       5282.36       5663.33       319.39 o
  30   6   3      27714.35      28686.64       821.41 o
  32   6   3       3079.94       3717.69       526.09 o
  34   6   3        163.26        213.20       342.97 o
  36   6   3      19399.43      19919.24       780.03 o
 -37   7   3       6748.74       5971.33       512.72 o
 -35   7   3        494.11        147.62       311.32 o
 -33   7   3      22308.41      21161.03       922.23 o
 -31   7   3       1168.38        949.00       268.54 o
 -29   7   3         30.69        -34.15       220.07 o
 -27   7   3      17824.99      18500.10       865.01 o
 -25   7   3        276.01        -20.55       258.30 o
 -23   7   3      64702.56      64620.52      1735.39 o
 -21   7   3        312.40        443.68       187.69 o
 -19   7   3          0.53        -73.89       163.91 o
 -17   7   3      76348.02      78362.66      1494.23 o
 -15   7   3       7156.72       7002.02       249.67 o
 -13   7   3     139960.27     139267.81      2294.62 o
 -11   7   3      29802.91      30407.77       545.72 o
  -9   7   3       9349.24       9271.60       246.27 o
  -7   7   3     146373.55     144932.02      2063.94 o
  -5   7   3     128296.92     122623.95      1889.02 o
  -3   7   3      77651.84      77678.86      1331.80 o
  -1   7   3      62805.16      62015.89       937.62 o
   1   7   3     121947.72     120474.20      1749.88 o
   3   7   3      57183.73      58665.64       805.92 o
   5   7   3     165213.45     167342.45      2246.41 o
   7   7   3       3293.03       3744.17       155.93 o
   9   7   3      21024.54      21268.75       391.07 o
  11   7   3     122133.69     121461.54      1743.99 o
  13   7   3       3511.81       3732.86       165.06 o
  15   7   3     106867.03     104334.76      2198.11 o
  17   7   3        135.83        233.21       131.09 o
  19   7   3       1514.46       1943.71       176.72 o
  21   7   3      93708.99      91044.74      1628.14 o
  23   7   3       1138.73        922.63       196.64 o
  25   7   3      39533.98      38791.67      1115.82 o
  27   7   3       6302.54       6623.34       350.55 o
  29   7   3       2429.31       2078.57       248.26 o
  31   7   3      30384.38      29418.00       856.39 o
  33   7   3       8578.28       8809.30       545.06 o
  35   7   3       5311.68       5106.32       444.47 o
 -34   8   3        425.66        600.08       282.36 o
 -32   8   3       4458.07       4600.24       449.53 o
 -30   8   3        139.05         18.97       354.07 o
 -28   8   3         96.11        248.98       237.82 o
 -26   8   3       3893.43       3527.38       434.87 o
 -24   8   3       1668.15       1337.27       283.47 o
 -22   8   3         51.15         30.87       255.72 o
 -20   8   3       2469.41       2556.38       310.00 o
 -18   8   3        601.67        395.19       219.42 o
 -16   8   3       1161.79       1391.22       205.52 o
 -14   8   3       8502.44       8967.52       298.93 o
 -12   8   3        802.15        607.35       179.23 o
 -10   8   3       2973.75       3493.50       317.43 o
  -8   8   3       2271.31       2468.59       144.29 o
  -6   8   3        422.75       1281.32       239.75 o
  -4   8   3        456.56        601.27       130.18 o
  -2   8   3         57.07        366.95       200.71 o
   0   8   3       1520.74       1593.15       156.81 o
   2   8   3        162.51         21.36       118.47 o
   4   8   3       1238.29       1159.65       154.26 o
   6   8   3      13655.07      13480.60       317.15 o
   8   8   3         16.68         -6.67       100.38 o
  10   8   3       2266.33       2297.16       167.37 o
  12   8   3       5960.08       6356.41       220.84 o
  14   8   3       1601.49       2043.58       158.19 o
  16   8   3         29.80         88.11       151.59 o
  18   8   3       1220.88        995.77       175.66 o
  20   8   3        447.51        379.72       160.47 o
  22   8   3       1134.85       1018.09       186.48 o
  24   8   3       1958.54       1993.02       237.43 o
  26   8   3        857.17        754.72       206.39 o
  28   8   3        913.44        941.11       220.73 o
  30   8   3        415.58        404.17       330.39 o
  32   8   3        500.52        644.33       260.49 o
 -31   9   3       6891.40       6433.65       466.45 o
 -29   9   3        598.71        724.58       270.64 o
 -27   9   3      17136.86      15357.00       810.31 o
 -25   9   3         11.65          1.99       229.96 o
 -23   9   3      42001.77      41191.38      1244.61 o
 -21   9   3         19.47        351.91       241.43 o
 -19   9   3        126.52        233.44       150.36 o
 -17   9   3      51721.92      54078.79      1235.58 o
 -15   9   3      12687.58      13120.46       447.04 o
 -13   9   3      59355.68      59426.57      1178.72 o
 -11   9   3       5697.73       6138.44       250.72 o
  -9   9   3       4402.45       4542.74       216.34 o
  -7   9   3      74377.77      75853.95      1455.24 o
  -5   9   3      51411.43      51722.33      1043.32 o
  -3   9   3      46415.26      46170.06       949.24 o
  -1   9   3      27419.40      28102.71       639.72 o
   1   9   3      31078.79      31367.69       696.01 o
   3   9   3      57609.75      55799.06      1116.77 o
   5   9   3     130126.31     134454.67      2455.04 o
   7   9   3       3664.13       3876.86       192.78 o
   9   9   3      21698.18      22576.25       507.35 o
  11   9   3      91904.41      93109.17      1584.19 o
  13   9   3       2598.82       2899.93       176.26 o
  15   9   3      90036.16      87179.18      2571.10 o
  17   9   3       8741.65       9079.23       350.85 o
  19   9   3         93.99         43.09       160.77 o
  21   9   3      47549.14      48211.51       982.44 o
  23   9   3       4798.15       4844.16       294.70 o
  25   9   3      18747.29      18588.08       571.50 o
  27   9   3       3995.57       3955.93       333.13 o
  29   9   3       5409.19       5009.82       427.05 o
 -28  10   3      24976.76      24804.96       884.50 o
 -26  10   3        755.22        579.62       423.03 o
 -24  10   3       3864.08       4253.04       391.74 o
 -22  10   3      13658.27      14029.62       630.80 o
 -20  10   3        724.10        514.53       254.63 o
 -18  10   3       5235.61       5553.55       303.65 o
 -16  10   3       4645.01       4354.04       251.90 o
 -14  10   3       2838.73       2865.20       221.27 o
 -12  10   3        347.01        551.97       182.30 o
 -10  10   3       3832.89       3535.56       283.33 o
  -8  10   3       7507.84       7239.66       295.61 o
  -6  10   3        288.56        272.37       145.97 o
  -4  10   3        964.42        751.62       164.01 o
  -2  10   3       2032.35       2274.68       204.03 o
   0  10   3          3.90         69.47       146.14 o
   2  10   3       1942.52       2257.16       202.99 o
   4  10   3        227.71       2144.46       632.55 o
   6  10   3       7225.72       7628.67       305.45 o
   8  10   3         62.12       1792.98       748.00 o
  10  10   3        421.84        872.94       468.56 o
  12  10   3       7651.62       7705.63       305.54 o
  14  10   3       1538.94       1443.68       282.20 o
  16  10   3       3510.29       3750.64       383.22 o
  18  10   3       2137.51       2261.08       244.86 o
  20  10   3       1072.62       1200.38       248.09 o
  22  10   3       3217.91       3608.68       270.85 o
  24  10   3        123.06        -97.72       214.48 o
  26  10   3       7965.16       7735.27       442.50 o
 -23  11   3        751.15        789.43       282.71 o
 -21  11   3       3767.82       3184.07       370.91 o
 -19  11   3        737.68        653.79       198.58 o
 -17  11   3      26043.93      26455.40       881.47 o
 -15  11   3       2806.69       3093.27       266.30 o
 -13  11   3       3128.52       3035.84       288.64 o
 -11  11   3       2386.21       2719.74       542.49 o
  -9  11   3       3011.72       3121.43       287.19 o
  -7  11   3      36776.65      35372.62       875.65 o
  -5  11   3      10281.00      10914.21       376.33 o
  -3  11   3         53.57        175.98       156.37 o
  -1  11   3       3075.57       2885.82       227.55 o
   1  11   3       6743.49       7083.21       315.16 o
   3  11   3      14851.95      15181.22       451.75 o
   5  11   3      13988.77      13917.80       482.64 o
   7  11   3         29.13        -39.19       175.95 o
   9  11   3      10469.00       9916.82       620.88 o
  11  11   3       7810.27       8478.33       453.51 o
  13  11   3      12569.53      12856.60       427.49 o
  15  11   3      10625.41      10415.45       385.61 o
  17  11   3        208.50        236.52       218.09 o
  19  11   3       5887.56       5793.37       344.51 o
  21  11   3       5840.80       6112.94       363.11 o
 -18  12   3      10967.90      12416.43       796.70 o
 -16  12   3       5871.56       5958.80       477.73 o
 -14  12   3       2950.93       3190.33       308.45 o
 -12  12   3       7528.35       7391.12       418.93 o
 -10  12   3       4005.93       4075.97       338.09 o
  -8  12   3       9812.21       8988.74       563.68 o
  -6  12   3       3057.85       3315.85       268.60 o
  -4  12   3       1526.72       1186.69       206.40 o
  -2  12   3       2695.12       2386.38       337.33 o
   0  12   3       2140.69       1953.59       240.67 o
   2  12   3          3.91        -10.95       155.41 o
   4  12   3         44.05       -171.80       171.80 o
   6  12   3         15.18         -2.98       185.16 o
   8  12   3       3327.23       3459.76       339.06 o
  10  12   3         32.81        -68.59       179.43 o
  12  12   3       1428.51       1381.22       227.07 o
  14  12   3       8421.60       8120.05       415.49 o
  16  12   3       3178.97       2893.48       328.83 o
  -7  13   3        550.76        567.50       262.43 o
  -5  13   3         22.07        122.81       214.51 o
  -3  13   3        319.99        240.58       190.20 o
  -1  13   3      15866.69      16255.55       542.40 o
   1  13   3       1576.32       1294.89       227.35 o
   3  13   3       2124.87       1893.12       282.23 o
   5  13   3        575.87        256.02       229.18 o
 -42   0   4      29912.64      30189.73      1556.95 o
 -40   0   4      55672.03      58123.07      2573.39 o
 -38   0   4      25552.45      22873.48      1271.55 o
 -36   0   4      15867.07      18130.62      1066.56 o
 -34   0   4       2457.25       2080.21       433.45 o
 -32   0   4     160548.47     163711.30      6349.80 o
 -30   0   4      39131.73      43313.82      1428.71 o
 -28   0   4       8364.74       8616.82       487.13 o
 -26   0   4      17663.31      21658.76       812.76 o
 -24   0   4      46703.83      49549.93      1541.89 o
 -22   0   4     136055.41     146998.50      4118.65 o
 -20   0   4      18068.26      17563.17       650.49 o
 -18   0   4      26075.11      25290.18       841.15 o
 -16   0   4     197761.45     202172.28      8123.05 o
 -14   0   4     205948.12     193747.89      7776.80 o
 -12   0   4     259649.22     259786.64      7544.59 o
 -10   0   4      55226.68      55825.19      1401.13 o
  -8   0   4      16931.96      17269.06       571.76 o
  -6   0   4     399018.06     358867.69      8534.69 o
  -4   0   4     276342.66     263297.72     10672.54 o
  -2   0   4      70842.91      69204.57      3015.11 o
   0   0   4      20133.69      19655.07       665.40 o
   2   0   4      88122.06      87145.28      2113.49 o
   4   0   4    1031469.06     961542.31     37399.09 o
   6   0   4     150252.55     145765.83      5825.36 o
   8   0   4      35600.60      35945.75      1560.79 o
  10   0   4     116700.88     119940.22      3430.40 o
  12   0   4     120157.68     116830.67      3353.33 o
  14   0   4     488992.00     488010.72      9446.74 o
  16   0   4        678.86       1034.29       106.90 o
  18   0   4      10265.16      10511.16       280.55 o
  20   0   4      25701.93      24665.15       843.15 o
  22   0   4     216724.88     221391.81      4315.44 o
  24   0   4     242172.70     245645.92      4788.88 o
  26   0   4       5838.15       6104.87       287.88 o
  28   0   4      27314.44      28448.94       822.85 o
  30   0   4      16207.76      17038.38       874.31 o
  32   0   4     144886.72     137024.86      3718.81 o
  34   0   4      36510.13      36778.46      1244.80 o
  36   0   4      27355.34      26712.75       999.91 o
  38   0   4      25565.18      22575.61      1109.66 o
  40   0   4       1719.93       2154.10       361.00 o
 -43   1   4       3190.57       2657.86       356.11 o
 -41   1   4         74.08       -339.79       359.89 o
 -39   1   4       2286.68       3145.10       535.59 o
 -37   1   4        539.76        567.21       266.17 o
 -35   1   4       3136.59       3207.55       349.21 o
 -33   1   4      16496.06      15332.89       661.40 o
 -31   1   4       2258.57       2346.83       253.83 o
 -29   1   4        321.36        220.31       163.13 o
 -27   1   4       2408.93       2873.97       224.22 o
 -25   1   4       2109.97       2448.41       176.86 o
 -23   1   4      16249.61      16116.85       403.46 o
 -21   1   4       3112.43       3438.17       202.91 o
 -19   1   4       4640.06       4667.84       219.21 o
 -17   1   4       2457.29       2919.06       209.48 o
 -15   1   4      10898.85      10658.99       446.29 o
 -13   1   4     104150.43     105354.28      2547.24 o
 -11   1   4      31068.70      29704.30       689.06 o
  -9   1   4      15064.38      14647.25       309.37 o
  -7   1   4      99265.46      91214.76      1656.15 o
  -5   1   4      12283.78      11416.50       261.80 o
  -3   1   4     115008.61     109997.76      2080.13 o
  -1   1   4     273982.62     266569.78      5647.16 o
   1   1   4      50652.40      47220.70      1387.63 o
   3   1   4      15155.92      14155.07       742.40 o
   5   1   4      97987.76      99563.44      2369.14 o
   7   1   4       2558.32       3109.61       444.97 o
   9   1   4      34550.99      34897.52       757.91 o
  11   1   4      54173.72      52777.28      1208.32 o
  13   1   4      14716.69      14859.76       314.66 o
  15   1   4        155.61        206.14        70.77 o
  17   1   4        364.82        514.25        73.53 o
  19   1   4       2092.83       2258.05       107.17 o
  21   1   4        170.43        327.41        89.37 o
  23   1   4        926.85       1053.46       113.44 o
  25   1   4         10.06        -42.24        90.95 o
  27   1   4       3154.51       3317.66       163.30 o
  29   1   4       7075.10       7420.35       246.54 o
  31   1   4       1660.28       1794.01       174.97 o
  33   1   4         35.56          3.83       140.05 o
  35   1   4        312.66        185.74       172.53 o
  37   1   4         29.31       -152.03       310.55 o
  39   1   4       1882.98       1805.18       418.09 o
 -42   2   4       2596.70       2382.47       337.81 o
 -40   2   4       5964.46       5745.96       456.89 o
 -38   2   4       6925.03       6588.90       480.55 o
 -36   2   4      20721.76      19299.62       784.79 o
 -34   2   4       2379.90       3122.53       542.68 o
 -32   2   4      32799.08      35117.55      1162.25 o
 -30   2   4      18029.74      17157.60       566.72 o
 -28   2   4      13419.51      13829.70       433.29 o
 -26   2   4       3257.73       3525.98       191.94 o
 -24   2   4       1363.16       1824.63       136.06 o
 -22   2   4      67180.91      67456.30      1168.71 o
 -20   2   4       2181.54       2459.80       147.57 o
 -18   2   4      13079.38      13336.16       334.08 o
 -16   2   4      22166.21      22667.59       648.94 o
 -14   2   4      58892.60      58507.93      1275.00 o
 -12   2   4      65041.60      68162.90      1683.09 o
 -10   2   4       1165.40       1152.21       112.93 o
  -8   2   4      14854.30      15448.93       379.40 o
  -6   2   4     101268.57      96459.38      1659.16 o
  -4   2   4      19081.12      18978.56       455.26 o
  -2   2   4       2045.83       2309.11       167.55 o
   0   2   4       8497.02       9700.77       377.18 o
   2   2   4       2328.13       2496.52       181.85 o
   4   2   4     291198.75     305628.28     10002.44 o
   6   2   4      13842.29      13792.04       488.55 o
   8   2   4      14029.60      14449.57       450.43 o
  10   2   4      67184.37      80102.44      5669.30 o
  12   2   4       1977.36       2155.93       131.09 o
  14   2   4     166727.62     180524.36      5190.28 o
  16   2   4      14770.96      18213.03       888.49 o
  18   2   4       3721.77       3908.82       147.18 o
  20   2   4      40617.14      43451.31      1193.72 o
  22   2   4      60918.66      61929.15       830.65 o
  24   2   4      81583.86      80949.56      1240.06 o
  26   2   4      16176.17      16314.22       413.18 o
  28   2   4      44649.72      43840.25       884.48 o
  30   2   4      14327.72      14589.99       410.19 o
  32   2   4      35163.82      35749.45       773.39 o
  34   2   4       2815.35       2754.93       217.63 o
  36   2   4       8837.47       8826.94       448.76 o
  38   2   4      19525.74      18998.55       678.40 o
  40   2   4        226.71        175.09       224.38 o
 -41   3   4       1030.93        748.55       275.55 o
 -39   3   4      12108.21      12267.45       612.93 o
 -37   3   4        460.46        985.54       266.29 o
 -35   3   4      24622.99      24362.83       757.30 o
 -33   3   4      39751.62      40870.40      1094.81 o
 -31   3   4        448.77        460.70       172.04 o
 -29   3   4      41294.21      42389.07       878.38 o
 -27   3   4      44823.84      44908.25       838.82 o
 -25   3   4      35830.13      35838.88       755.32 o
 -23   3   4     150897.25     145854.59      2611.33 o
 -21   3   4      55913.01      55527.34      1276.55 o
 -19   3   4      57008.58      58060.50       939.17 o
 -17   3   4     181811.52     179696.52      2902.79 o
 -15   3   4       8303.13       8685.16       338.22 o
 -13   3   4     209434.38     207035.23      4792.73 o
 -11   3   4     216788.39     203382.11      4697.70 o
  -9   3   4       3026.24       3100.13       146.90 o
  -7   3   4     215375.72     213470.77      3300.88 o
  -5   3   4      57884.38      55153.77       887.01 o
  -3   3   4      54421.75      53624.09       875.52 o
  -1   3   4     276831.81     272496.72      4195.28 o
   1   3   4      17292.63      17143.53       354.23 o
   3   3   4      80814.55      78052.19      1622.85 o
   5   3   4     107471.24     110611.88      3153.12 o
   7   3   4      22891.15      23125.35       537.40 o
   9   3   4     168247.27     168009.66      3015.16 o
  11   3   4      76232.61      76536.65      1301.13 o
  13   3   4      24714.67      24900.97       487.89 o
  15   3   4      71850.84      71318.96       846.19 o
  17   3   4       9700.49      10295.97       187.98 o
  19   3   4      52901.25      52001.73       671.75 o
  21   3   4      46762.41      45104.00       664.11 o
  23   3   4       6946.68       6969.78       203.89 o
  25   3   4      10306.88      10820.21       264.44 o
  27   3   4       5260.59       5538.51       248.00 o
  29   3   4        181.12         53.33       131.96 o
  31   3   4       4926.15       5230.05       293.67 o
  33   3   4       1556.95       1960.23       225.75 o
  35   3   4       1243.44       1364.02       182.95 o
  37   3   4         11.49       -104.77       189.78 o
  39   3   4       1247.50        932.68       461.40 o
 -40   4   4       1534.48       1951.53       425.00 o
 -38   4   4         18.26        123.35       250.44 o
 -36   4   4      11254.70      10931.74       422.30 o
 -34   4   4      18321.70      18971.83       565.06 o
 -32   4   4      52716.29      52564.54      1072.40 o
 -30   4   4       3970.65       4294.42       243.58 o
 -28   4   4       1511.74       1874.85       185.87 o
 -26   4   4      24010.34      24576.47       571.05 o
 -24   4   4      34517.29      34249.94       725.42 o
 -22   4   4      61017.08      60485.41      1164.37 o
 -20   4   4        859.28        927.15       149.08 o
 -18   4   4       3370.88       3508.43       163.27 o
 -16   4   4      94816.30      97734.27      1796.68 o
 -14   4   4      93954.82      95414.35      1591.27 o
 -12   4   4     152383.42     155068.95      3130.43 o
 -10   4   4        362.12        356.30        94.07 o
  -8   4   4       2162.21       2103.58       115.90 o
  -6   4   4     104035.73     105127.29      1653.38 o
  -4   4   4     121654.27     118157.94      2020.04 o
  -2   4   4      78942.94      78879.61      1364.11 o
   0   4   4      11101.68      11117.98       239.41 o
   2   4   4      14200.33      13966.08       285.02 o
   4   4   4     232212.91     226057.80      4081.24 o
   6   4   4     118266.20     113638.64      2668.33 o
   8   4   4      60505.19      61234.09      1359.55 o
  10   4   4        549.38        746.57        93.41 o
  12   4   4      16309.57      15638.02       379.04 o
  14   4   4     109765.66     110735.75      1490.42 o
  16   4   4      28879.79      29633.97       463.91 o
  18   4   4      18204.35      18154.22       339.94 o
  20   4   4      15025.84      15413.63       309.25 o
  22   4   4      24890.51      24389.20       440.94 o
  24   4   4      68073.54      69357.24      1051.68 o
  26   4   4      22857.54      22886.29       469.57 o
  28   4   4       7469.36       7121.53       255.98 o
  30   4   4       5743.19       6074.93       264.39 o
  32   4   4       5956.16       5760.70       510.86 o
  34   4   4      22235.54      23375.91       664.45 o
  36   4   4       1825.90       2407.73       212.80 o
  38   4   4        288.56        536.12       234.60 o
 -39   5   4      13511.99      12746.70       532.73 o
 -37   5   4       3598.21       4392.73       335.19 o
 -35   5   4       6941.79       6606.91       341.59 o
 -33   5   4      49635.64      50788.00      1174.88 o
 -31   5   4      13933.52      14236.38       467.22 o
 -29   5   4      34210.12      35786.12       864.86 o
 -27   5   4      68973.18      70239.34      1743.12 o
 -25   5   4        542.44        505.32       181.19 o
 -23   5   4     108553.91     108289.01      2234.99 o
 -21   5   4       6707.11       6948.86       253.35 o
 -19   5   4      49390.12      51075.19      1013.34 o
 -17   5   4     119646.54     119692.45      1990.68 o
 -15   5   4      54442.32      55790.40       900.84 o
 -13   5   4     163960.84     159396.02      2397.20 o
 -11   5   4      37577.59      37600.80       628.74 o
  -9   5   4       5827.62       5904.37       178.94 o
  -7   5   4     178078.39     172816.17      2806.72 o
  -5   5   4     149590.69     141589.11      2025.04 o
  -3   5   4      49228.74      47137.02       758.22 o
  -1   5   4     126461.41     120163.38      1714.88 o
   1   5   4         40.78         96.57        51.06 o
   3   5   4      43861.74      44251.60       721.68 o
   5   5   4     272877.44     271987.78      4062.82 o
   7   5   4       4591.38       4735.30       144.49 o
   9   5   4      50192.52      50719.60       768.89 o
  11   5   4      12793.38      13222.33       246.66 o
  13   5   4       5230.08       5847.28       188.36 o
  15   5   4     113871.09     106712.44      2087.32 o
  17   5   4      13456.75      13927.28       372.26 o
  19   5   4      23401.86      23939.85       586.87 o
  21   5   4        535.27        524.81       155.01 o
  23   5   4       7041.75       7254.15       276.74 o
  25   5   4      43345.27      44812.46       882.71 o
  27   5   4       9177.25      10174.07       351.58 o
  29   5   4        123.59        269.77       163.96 o
  31   5   4        226.78        194.25       187.63 o
  33   5   4       3212.07       4007.94       296.79 o
  35   5   4        588.46        545.02       391.41 o
  37   5   4       3895.68       4780.61       709.11 o
 -38   6   4       4192.61       3894.60      1274.99 o
 -36   6   4       1001.56        758.57       275.27 o
 -34   6   4      27996.35      27072.45      1235.35 o
 -32   6   4       6151.52       6230.95       439.75 o
 -30   6   4       1583.56       1557.65       276.18 o
 -28   6   4      11153.35      11905.91       890.44 o
 -26   6   4       8300.74       8800.60       971.28 o
 -24   6   4      31274.61      30208.77       938.53 o
 -22   6   4       4626.31       4982.46       272.34 o
 -20   6   4        258.32        372.17       116.96 o
 -18   6   4       1734.76       1749.19       153.23 o
 -16   6   4      37309.75      38602.73       796.21 o
 -14   6   4      34043.18      33793.61       589.50 o
 -12   6   4      29255.46      29548.38       525.71 o
 -10   6   4        782.87        935.92        97.68 o
  -8   6   4       1903.00       2079.69       117.96 o
  -6   6   4      18844.02      19245.97       367.23 o
  -4   6   4      22016.01      21380.74       366.84 o
  -2   6   4      68032.44      67049.73      1008.29 o
   0   6   4      14140.68      14523.52       356.45 o
   2   6   4      15446.20      14686.23       286.87 o
   4   6   4       2750.75       3150.35       131.68 o
   6   6   4      77900.27      79107.04      1094.82 o
   8   6   4      72847.74      73200.51       966.95 o
  10   6   4      48953.58      49177.66       681.06 o
  12   6   4        146.31        222.19        86.16 o
  14   6   4         51.77        106.48        92.90 o
  16   6   4      93259.62      94096.86      1522.93 o
  18   6   4       7074.76       7046.55       258.00 o
  20   6   4      52719.81      51588.63       988.51 o
  22   6   4       5252.75       4932.55       288.92 o
  24   6   4       7561.43       7474.50       365.64 o
  26   6   4      67373.12      65066.77      1345.37 o
  28   6   4         37.03         28.95       177.92 o
  30   6   4      15049.85      15505.40       504.66 o
  32   6   4      10258.46      10014.17       479.70 o
  34   6   4       9150.14       9251.41       558.01 o
  36   6   4      20118.21      20014.13       784.38 o
 -37   7   4       1007.54        710.34       271.89 o
 -35   7   4        430.08         49.72       241.99 o
 -33   7   4        263.73        164.02       237.48 o
 -31   7   4        189.99        179.18       235.21 o
 -29   7   4        708.42        847.70       318.32 o
 -27   7   4       8601.60       7813.55       585.69 o
 -25   7   4       6181.78       6225.93       526.94 o
 -23   7   4        245.10        374.47       232.34 o
 -21   7   4        692.51        880.07       140.18 o
 -19   7   4      15111.94      15705.69       420.05 o
 -17   7   4      14385.41      14355.83       391.41 o
 -15   7   4       1000.84        912.26       133.63 o
 -13   7   4      13262.47      13563.88       327.25 o
 -11   7   4       5496.68       5288.12       284.46 o
  -9   7   4       2425.07       2505.14       150.91 o
  -7   7   4      83026.29      82552.20      1530.22 o
  -5   7   4       3073.10       3379.97       154.41 o
  -3   7   4          4.12        328.08       122.87 o
  -1   7   4      52089.96      49821.21      1098.03 o
   1   7   4       3273.86       4105.17       176.11 o
   3   7   4      16817.04      17198.38       313.70 o
   5   7   4      35252.90      37280.22       607.92 o
   7   7   4      10685.08      10952.46       240.00 o
   9   7   4       1816.16       2372.45       180.28 o
  11   7   4      20732.27      22783.59       426.79 o
  13   7   4        716.95        657.38       128.91 o
  15   7   4         39.80       -130.51       130.51 o
  17   7   4      20243.64      20389.00       500.78 o
  19   7   4        191.51        301.05       140.74 o
  21   7   4        368.42        365.16       176.89 o
  23   7   4        165.74        221.58       177.42 o
  25   7   4         27.47        -42.81       172.33 o
  27   7   4         72.33        193.60       225.25 o
  29   7   4        730.11        731.93       228.63 o
  31   7   4          1.13       -172.48       396.66 o
  33   7   4       2538.82       2663.34       350.20 o
 -34   8   4      29957.90      27980.51       954.02 o
 -32   8   4          3.07        156.15       240.42 o
 -30   8   4        114.59         95.67       228.89 o
 -28   8   4       6976.67       6683.17       568.35 o
 -26   8   4      14591.10      14932.80       786.56 o
 -24   8   4      17934.11      17907.52       701.39 o
 -22   8   4       2571.61       2588.89       314.82 o
 -20   8   4        116.78        221.43       135.51 o
 -18   8   4          6.51       -134.47       134.47 o
 -16   8   4      15786.01      17123.44       450.13 o
 -14   8   4      18677.82      18612.17       468.39 o
 -12   8   4      17960.73      18398.19       416.14 o
 -10   8   4        301.17        429.29       168.09 o
  -8   8   4       3430.66       3715.47       188.19 o
  -6   8   4       6471.06       6308.93       247.91 o
  -4   8   4      22469.90      22495.47       525.31 o
  -2   8   4      40081.07      38901.79       806.03 o
   0   8   4      11884.71      11927.75       346.93 o
   2   8   4       7815.62       7564.57       277.86 o
   4   8   4         25.19        253.46       110.54 o
   6   8   4      47326.56      46899.94       806.39 o
   8   8   4      41527.13      42917.71       700.56 o
  10   8   4      42689.25      43412.06       714.96 o
  12   8   4        208.40        330.95       115.15 o
  14   8   4       1054.47       1265.51       148.01 o
  16   8   4      72191.61      71571.98      1321.65 o
  18   8   4      10179.64      10461.00       361.11 o
  20   8   4      53762.20      50515.84      1007.54 o
  22   8   4       5044.43       4985.11       314.47 o
  24   8   4         52.95         67.61       181.43 o
  26   8   4      68577.68      63984.58      1356.38 o
  28   8   4         57.61        418.54       222.42 o
  30   8   4      30089.27      28503.88       838.26 o
  32   8   4      16312.81      14513.05       653.53 o
 -31   9   4       8694.73       8878.06       536.74 o
 -29   9   4      14873.83      14356.92       638.09 o
 -27   9   4       2777.94       3384.06       826.18 o
 -25   9   4         61.67       1130.12       696.76 o
 -23   9   4        959.92       5160.95       509.33 o
 -21   9   4       1671.46       1713.29       202.26 o
 -19   9   4      10041.26      11866.93      1452.56 o
 -17   9   4      21608.34      23241.87       893.53 o
 -15   9   4      11133.74      11531.83       342.20 o
 -13   9   4        625.50       2537.17      1474.80 o
 -11   9   4      16369.41      16911.94       384.34 o
  -9   9   4      20753.92      20824.32       512.32 o
  -7   9   4      58684.77      58626.06      1162.32 o
  -5   9   4        843.00        871.34       158.98 o
  -3   9   4        327.18        510.06       144.32 o
  -1   9   4      22249.64      21716.70       533.00 o
   1   9   4       6260.60       6327.66       278.98 o
   3   9   4      69351.17      69916.66      1362.99 o
   5   9   4       2448.33       2806.35       205.38 o
   7   9   4      21527.34      22202.29       464.19 o
   9   9   4       5121.19       5602.37       254.49 o
  11   9   4       7692.36       8503.82       300.45 o
  13   9   4      10749.17      10673.32       312.87 o
  15   9   4        197.85        335.39       140.93 o
  17   9   4       2339.56       2575.06       226.67 o
  19   9   4       3646.05       4041.96       268.46 o
  21   9   4       5174.31       5967.30       314.45 o
  23   9   4      24639.60      23348.15       655.24 o
  25   9   4        319.28        488.19       207.12 o
  27   9   4        432.48        187.47       233.67 o
  29   9   4         16.21          8.34       212.27 o
 -28  10   4       6455.44       5960.45       854.91 o
 -26  10   4      13839.58      13944.44       782.87 o
 -24  10   4       8834.15       8723.40       532.12 o
 -22  10   4         33.58        214.57       247.16 o
 -20  10   4       1516.47       1249.48       201.30 o
 -18  10   4        567.07        439.68       192.63 o
 -16  10   4      19286.64      20003.83       639.92 o
 -14  10   4        244.45        403.32       163.78 o
 -12  10   4       7946.06       8653.68       366.43 o
 -10  10   4        123.33         57.11       146.87 o
  -8  10   4       4903.69       4949.26       261.57 o
  -6  10   4       5948.24       6630.61       292.87 o
  -4  10   4       2972.61       3252.37       224.27 o
  -2  10   4      26876.88      27193.98       646.74 o
   0  10   4       3619.03       3939.53       270.90 o
   2  10   4       2265.52       2422.54       212.90 o
   4  10   4        330.99        361.47       152.30 o
   6  10   4       8047.78       8303.09       318.33 o
   8  10   4      20791.18      21522.32       563.35 o
  10  10   4      16080.81      16551.82       434.88 o
  12  10   4        689.63        676.13       162.53 o
  14  10   4          8.71         76.51       161.29 o
  16  10   4      21630.17      20717.85       676.20 o
  18  10   4      11193.58      11553.53       691.75 o
  20  10   4      22644.30      23401.18       735.14 o
  22  10   4       3505.82       3224.01       285.74 o
  24  10   4         98.52        186.89       221.63 o
 -23  11   4      46840.93      47285.62      1421.60 o
 -21  11   4       3930.68       4098.80       301.69 o
 -19  11   4      16422.32      16978.42       555.79 o
 -17  11   4      46197.13      48211.38      1571.19 o
 -15  11   4       5526.68       5521.53       350.91 o
 -13  11   4      27874.12      26732.12       850.11 o
 -11  11   4      38137.27      38543.17      1079.31 o
  -9  11   4       2153.06       2239.66       235.29 o
  -7  11   4      24241.89      24242.73       605.14 o
  -5  11   4      33549.41      33469.12       769.03 o
  -3  11   4      13463.12      12452.87       478.87 o
  -1  11   4      18423.29      17595.49       495.85 o
   1  11   4       1483.74       1236.81       184.90 o
   3  11   4      23561.67      22705.02       690.29 o
   5  11   4      23366.55      23782.94       685.35 o
   7  11   4       1542.83       1278.25       215.68 o
   9  11   4      27264.64      26275.68       732.45 o
  11  11   4       3632.42       4064.68       273.82 o
  13  11   4       4432.43       4727.53       331.40 o
  15  11   4      39392.89      38695.35       890.57 o
  17  11   4        313.54        435.87       226.35 o
  19  11   4       2783.23       3051.45       322.54 o
  21  11   4      13208.22      12602.37       540.41 o
 -18  12   4        419.40         43.37       297.62 o
 -16  12   4       8192.58       7710.15       508.19 o
 -14  12   4        219.93         94.09       208.04 o
 -12  12   4       1097.50       1729.54       530.19 o
 -10  12   4        662.75       1049.52       234.25 o
  -8  12   4        985.04       1092.31       238.55 o
  -6  12   4      18176.27      17633.71       556.64 o
  -4  12   4         30.77         80.16       165.89 o
  -2  12   4      10059.84       9962.96       373.48 o
   0  12   4       1013.43        720.40       188.24 o
   2  12   4       3441.45       3113.88       249.17 o
   4  12   4       2830.80       2577.78       263.85 o
   6  12   4          3.98        -36.52       188.45 o
   8  12   4       8146.17       7984.16       422.67 o
  10  12   4       2704.33       2994.44       279.17 o
  12  12   4       1579.55       1259.77       345.36 o
  14  12   4       4637.75       4406.99       439.33 o
  -3  13   4       7961.17       8230.38       408.47 o
  -1  13   4      30292.24      30235.57       743.05 o
   1  13   4       9740.19       9539.25       492.14 o
 -43   1   5        484.88        162.87       261.65 o
 -41   1   5      33887.90      31924.94      1156.11 o
 -39   1   5      18955.50      19088.01      1232.87 o
 -37   1   5      18562.60      19471.62       794.61 o
 -35   1   5      39851.65      39553.65      1300.73 o
 -33   1   5      44957.82      46110.27      1457.03 o
 -31   1   5      51950.79      52601.45      1353.45 o
 -29   1   5      33886.17      34417.02      1072.79 o
 -27   1   5     175560.44     174064.30      4805.17 o
 -25   1   5      51228.00      51131.80      1126.95 o
 -23   1   5     107133.64     108944.40      1974.23 o
 -21   1   5       1570.14       1856.89       161.98 o
 -19   1   5      51049.85      51156.29      1121.48 o
 -17   1   5     378610.09     379951.22      7282.08 o
 -15   1   5       1636.23       1787.95       178.31 o
 -13   1   5     200206.47     204128.34      4939.31 o
 -11   1   5        558.16       1915.05       155.70 o
  -9   1   5       1573.58       2179.04       210.33 o
  -7   1   5     692051.12     703535.50     11821.35 o
  -5   1   5      33714.91      32430.87       648.05 o
  -3   1   5      32530.71      33078.12       671.07 o
  -1   1   5      26950.56      27428.13       637.86 o
   1   1   5      20161.12      19317.60       465.97 o
   3   1   5     266221.69     246243.16      7264.86 o
   5   1   5     110986.04     108893.88      2095.68 o
   7   1   5       1769.37       2118.05       112.67 o
   9   1   5       8621.30       8735.96       258.65 o
  11   1   5      65026.36      65947.27      1383.75 o
  13   1   5      94464.86      94280.73      1544.27 o
  15   1   5       3131.11       3277.10       110.01 o
  17   1   5       7402.13       7192.91       153.79 o
  19   1   5      14102.45      14025.04       260.59 o
  21   1   5        895.65       1037.77       107.63 o
  23   1   5      16803.42      16916.02       355.61 o
  25   1   5         19.00        141.37       101.56 o
  27   1   5       2035.38       2183.40       163.54 o
  29   1   5      20082.91      20639.58       462.52 o
  31   1   5         32.75        183.73       136.13 o
  33   1   5      27626.30      27150.59       622.75 o
  35   1   5       2993.42       2736.87       221.03 o
  37   1   5       1204.99        979.06       216.15 o
  39   1   5       1684.29       1488.81       287.15 o
 -42   2   5         97.26         91.10       410.95 o
 -40   2   5         85.39        -15.83       242.86 o
 -38   2   5       3577.68       4195.31       399.47 o
 -36   2   5        685.31        641.46       257.37 o
 -34   2   5       1830.96       2050.19       293.92 o
 -32   2   5       1801.03       1789.98       275.34 o
 -30   2   5       5953.33       6293.93       424.70 o
 -28   2   5       2517.11       2636.77       215.19 o
 -26   2   5        588.26        509.01       127.54 o
 -24   2   5        351.28        252.88       152.73 o
 -22   2   5      12846.68      13011.40       354.37 o
 -20   2   5       6544.25       6621.77       217.22 o
 -18   2   5      18633.68      18052.07       416.96 o
 -16   2   5      42538.82      42488.01       818.73 o
 -14   2   5        973.54       1164.42       173.92 o
 -12   2   5      30257.26      29586.86       625.09 o
 -10   2   5       3125.17       3371.02       130.13 o
  -8   2   5      21288.54      20520.65       439.84 o
  -6   2   5      50853.03      51132.81       838.47 o
  -4   2   5      19597.77      19410.95       381.82 o
  -2   2   5      49961.77      47654.18       940.27 o
   0   2   5       1140.74       1212.60        74.62 o
   2   2   5      27274.03      26656.62       544.94 o
   4   2   5     110090.29     103323.63      2177.73 o
   6   2   5      15381.92      15588.80       393.18 o
   8   2   5      67193.59      66186.32      1232.83 o
  10   2   5      59426.13      58343.35      1222.88 o
  12   2   5      11015.92      11019.41       231.82 o
  14   2   5     115298.89     114322.51      1373.14 o
  16   2   5     101411.66     100587.17      1278.70 o
  18   2   5      16008.58      16409.79       275.83 o
  20   2   5      72407.54      70939.02       938.20 o
  22   2   5      15016.87      15692.10       296.70 o
  24   2   5      30593.28      30515.89       520.83 o
  26   2   5      82172.30      84096.70      1410.41 o
  28   2   5       6513.07       6647.17       250.90 o
  30   2   5      20706.42      21430.46       609.98 o
  32   2   5      15303.12      15735.46       445.38 o
  34   2   5          3.36       -133.74       133.74 o
  36   2   5      27362.90      26703.44       708.08 o
  38   2   5       8198.81       7941.81       677.97 o
 -41   3   5       3912.84       3820.74       399.32 o
 -39   3   5       2004.72       1474.43       303.33 o
 -37   3   5       9345.61       8656.03       613.37 o
 -35   3   5      10911.24      10872.87       553.07 o
 -33   3   5      10063.52       9893.09       435.71 o
 -31   3   5       4259.20       4144.33       267.68 o
 -29   3   5        622.85        798.39       175.14 o
 -27   3   5      49554.37      50199.90      1014.42 o
 -25   3   5      23653.83      22818.12       536.11 o
 -23   3   5       6061.08       6246.97       276.52 o
 -21   3   5          5.64        -20.83       116.36 o
 -19   3   5         96.92        388.45        92.73 o
 -17   3   5      75123.31      74016.73      1266.09 o
 -15   3   5       6353.64       6605.03       198.05 o
 -13   3   5      25404.39      26316.41       601.70 o
 -11   3   5        288.94        544.20       121.78 o
  -9   3   5      32541.20      32726.99       562.92 o
  -7   3   5     166642.36     165149.22      2567.62 o
  -5   3   5      10818.76      10950.79       292.07 o
  -3   3   5         56.00         86.97        56.23 o
  -1   3   5       1908.65       2181.52       108.67 o
   1   3   5      28372.40      27769.61       477.82 o
   3   3   5      71359.76      70688.30      2136.23 o
   5   3   5        879.26       1015.16        96.62 o
   7   3   5       3585.83       3528.71       168.38 o
   9   3   5       3799.66       3960.76       238.54 o
  11   3   5      56837.94      56306.09       892.21 o
  13   3   5      72697.98      74763.20       888.00 o
  15   3   5       4210.02       5152.32       377.79 o
  17   3   5       3167.35       3619.97       123.19 o
  19   3   5        600.18        763.34       149.08 o
  21   3   5      26858.36      27024.56       416.28 o
  23   3   5       5792.17       6157.34       191.27 o
  25   3   5       2347.19       3821.28       633.40 o
  27   3   5        306.17        719.72       189.11 o
  29   3   5      18694.12      21358.55      1135.62 o
  31   3   5       7230.19       7989.04       313.77 o
  33   3   5       7523.53       7935.21       370.69 o
  35   3   5      15006.08      15873.54       456.87 o
  37   3   5        932.02       1498.90       272.15 o
  39   3   5       2519.50       2334.25       291.65 o
 -40   4   5       5874.93       6144.44       465.04 o
 -38   4   5        486.09         -3.40       229.87 o
 -36   4   5       4382.03       4322.03       337.00 o
 -34   4   5         31.50         62.38       173.49 o
 -32   4   5       2458.10       2794.00       238.76 o
 -30   4   5      13798.36      14188.43       413.82 o
 -28   4   5        407.66        389.96       157.12 o
 -26   4   5        137.12        345.36       136.57 o
 -24   4   5        480.45        534.90       131.34 o
 -22   4   5       3812.98       4460.54       211.99 o
 -20   4   5       1425.49       1615.03       133.26 o
 -18   4   5       1512.08       1827.63       133.94 o
 -16   4   5       3816.35       4184.43       199.52 o
 -14   4   5      94257.95      91050.26      1527.07 o
 -12   4   5      15271.60      15760.15       361.62 o
 -10   4   5        558.21        802.77        91.11 o
  -8   4   5     115753.65     112663.40      1736.71 o
  -6   4   5     153971.00     148839.98      2933.09 o
  -4   4   5      30523.29      30386.53       895.75 o
  -2   4   5     212276.34     205243.42      3461.39 o
   0   4   5     119753.90     118498.41      1993.03 o
   2   4   5       5431.84       5385.55       153.50 o
   4   4   5     412326.44     418628.81      8348.43 o
   6   4   5      20867.28      21611.79       526.26 o
   8   4   5      35765.81      36236.66       607.71 o
  10   4   5     203195.23     198540.41      2794.90 o
  12   4   5      24229.78      23997.91       363.28 o
  14   4   5     124235.88     122307.41      1551.61 o
  16   4   5      59581.02      60830.43       776.41 o
  18   4   5       4418.11       4740.00       159.85 o
  20   4   5      61230.31      60142.76       916.77 o
  22   4   5      49544.12      51043.23       803.21 o
  24   4   5      57536.66      58569.32       965.39 o
  26   4   5      33767.63      34972.75       638.32 o
  28   4   5       1173.95       1238.53       149.10 o
  30   4   5      37484.14      38383.98       840.84 o
  32   4   5      40679.97      40629.98       982.93 o
  34   4   5       4858.08       5388.12       325.82 o
  36   4   5      31319.30      32660.43       811.21 o
  38   4   5       5988.20       7013.70       423.37 o
 -39   5   5      24048.21      23976.47       956.34 o
 -37   5   5       2469.36       2308.51       265.74 o
 -35   5   5       1051.14       1175.42       444.34 o
 -33   5   5       4026.63       4543.68       324.05 o
 -31   5   5      12139.81      12143.24       537.07 o
 -29   5   5      47439.81      49258.11      1295.62 o
 -27   5   5       6808.30       7063.21       388.95 o
 -25   5   5         76.31        144.41       161.95 o
 -23   5   5       9834.32      10472.37       359.15 o
 -21   5   5      17901.12      17704.87       451.28 o
 -19   5   5      63770.44      64829.41      1138.49 o
 -17   5   5        329.19        563.49       101.36 o
 -15   5   5         28.56        118.76        80.90 o
 -13   5   5       7594.49       8044.94       206.15 o
 -11   5   5      83389.99      81330.17      1264.75 o
  -9   5   5      73172.40      74041.75      1240.91 o
  -7   5   5       2111.51       2356.37        99.75 o
  -5   5   5      11641.36      11752.11       245.22 o
  -3   5   5       3213.19       3546.51       126.80 o
  -1   5   5      59371.29      58416.74       874.94 o
   1   5   5      28757.74      28489.93       432.02 o
   3   5   5       1208.40       1300.85        96.14 o
   5   5   5        729.82        794.60        87.90 o
   7   5   5          0.79         22.61        74.95 o
   9   5   5      62296.48      62134.87       870.26 o
  11   5   5      31065.21      30859.33       507.79 o
  13   5   5       1367.49       1756.77       164.22 o
  15   5   5       8821.09       9392.61       249.12 o
  17   5   5          6.96         59.14        92.42 o
  19   5   5      25819.86      25355.55       530.93 o
  21   5   5       1344.21       1945.65       222.80 o
  23   5   5       2450.90       2489.89       171.70 o
  25   5   5        367.55        440.36       163.51 o
  27   5   5       3757.70       4109.61       255.11 o
  29   5   5       4355.89       4187.27       263.07 o
  31   5   5       7348.81       7608.22       345.36 o
  33   5   5       4286.92       4688.90       319.23 o
  35   5   5        499.34        560.02       301.73 o
 -38   6   5      15165.14      14855.21       796.50 o
 -36   6   5        168.39        -72.39       301.78 o
 -34   6   5         85.52        -98.40       326.88 o
 -32   6   5       1350.92       1238.06       199.71 o
 -30   6   5       1207.59       1217.82       306.60 o
 -28   6   5        548.46        466.99       177.33 o
 -26   6   5       6190.38       5996.66       323.38 o
 -24   6   5       5008.80       5116.78       293.44 o
 -22   6   5      22050.68      21985.11       535.47 o
 -20   6   5       4374.17       4690.38       236.41 o
 -18   6   5        808.13        866.25       135.04 o
 -16   6   5      10902.36      11317.62       291.47 o
 -14   6   5       4914.70       5153.31       180.12 o
 -12   6   5      32960.81      33702.78       589.61 o
 -10   6   5       9108.53       9581.75       236.12 o
  -8   6   5       1106.24       1379.44       110.06 o
  -6   6   5       3120.21       3383.22       153.77 o
  -4   6   5        462.64        625.27        73.73 o
  -2   6   5      60782.32      59870.72       970.66 o
   0   6   5        826.30       1035.24        88.06 o
   2   6   5       1276.02       1485.36       112.25 o
   4   6   5      35182.08      36071.11       687.93 o
   6   6   5        542.17        711.62        92.11 o
   8   6   5      74596.89      76764.44      1475.03 o
  10   6   5      60765.14      63980.44       908.23 o
  12   6   5       1241.97       1430.17       126.90 o
  14   6   5      43846.10      47470.45       851.49 o
  16   6   5      50292.98      52655.41      1373.42 o
  18   6   5      27953.99      28803.50       669.42 o
  20   6   5      56762.99      60453.39      1172.48 o
  22   6   5      32633.54      34999.88       867.68 o
  24   6   5       8408.04       8730.98       541.66 o
  26   6   5      31455.94      31717.53       771.64 o
  28   6   5       2294.47       2537.33       250.33 o
  30   6   5      18051.65      17922.34       551.27 o
  32   6   5      13413.75      12858.83       607.09 o
  34   6   5       2275.84       1927.30       324.66 o
 -37   7   5       6085.92       6298.56       592.50 o
 -35   7   5      23029.19      22198.55       819.99 o
 -33   7   5      43807.49      43315.58      1285.57 o
 -31   7   5       1321.22       1795.73       297.55 o
 -29   7   5      76364.61      75191.02      2459.45 o
 -27   7   5        300.62        -67.37       276.23 o
 -25   7   5       8135.44       8738.37       384.35 o
 -23   7   5     113318.53     115710.03      2415.45 o
 -21   7   5      41527.54      42488.41       898.80 o
 -19   7   5      57829.10      57462.55      1150.11 o
 -17   7   5       7514.05       8473.56       440.03 o
 -15   7   5        371.27        320.35       108.51 o
 -13   7   5      92208.75      95494.04      1614.72 o
 -11   7   5     106953.00     108496.23      1813.02 o
  -9   7   5      37758.71      37605.13       765.40 o
  -7   7   5       3034.80       3373.84       185.09 o
  -5   7   5      12568.47      12850.15       291.74 o
  -3   7   5      72338.46      70805.97      1142.80 o
  -1   7   5     142292.06     136819.89      1984.75 o
   1   7   5       5027.23       5240.50       163.52 o
   3   7   5        497.33        580.79        93.59 o
   5   7   5      28402.68      29519.92       505.46 o
   7   7   5       7590.72       8055.99       218.19 o
   9   7   5      94723.87      92851.87      1287.83 o
  11   7   5         65.14        185.94       116.63 o
  13   7   5      18522.92      18814.58       484.88 o
  15   7   5       5971.36       6808.87       246.05 o
  17   7   5        745.32        761.59       163.84 o
  19   7   5      14706.88      14756.11       553.52 o
  21   7   5       2955.50       3092.40       255.63 o
  23   7   5      11728.75      11267.21       418.62 o
  25   7   5       1195.89       1356.23       220.76 o
  27   7   5       4371.96       4134.82       321.75 o
  29   7   5      10673.38      10003.75       447.67 o
  31   7   5       7503.24       7428.01       429.19 o
  33   7   5       2564.23       2705.56       356.82 o
 -34   8   5       1855.59       2004.72       317.27 o
 -32   8   5       2574.80       2477.08       325.94 o
 -30   8   5        579.24        288.48       321.24 o
 -28   8   5          6.62        833.18       354.17 o
 -26   8   5         26.61       -249.16       270.91 o
 -24   8   5         74.10        163.07       151.02 o
 -22   8   5       2326.75       2795.37       225.92 o
 -20   8   5       1895.47       2709.91       274.90 o
 -18   8   5       5002.48       5302.37       275.70 o
 -16   8   5        487.06        816.15       150.85 o
 -14   8   5       9468.41       9900.49       289.65 o
 -12   8   5       7575.56       7651.35       253.60 o
 -10   8   5       1806.41       1782.30       163.98 o
  -8   8   5       1045.00        988.56       132.17 o
  -6   8   5        888.91       1028.89       144.46 o
  -4   8   5       2496.10       2801.28       189.52 o
  -2   8   5        461.26        719.80       159.64 o
   0   8   5       2297.78       2321.38       176.98 o
   2   8   5       4041.41       4224.50       199.97 o
   4   8   5       9812.09       9501.47       265.04 o
   6   8   5       3087.63       3375.57       167.71 o
   8   8   5       4940.04       5182.51       197.05 o
  10   8   5        715.09        874.36       140.05 o
  12   8   5        199.49        200.58       125.64 o
  14   8   5         70.10        175.49       130.65 o
  16   8   5       1141.16       1375.55       155.75 o
  18   8   5        386.84        389.20       169.91 o
  20   8   5       4816.85       4960.36       284.09 o
  22   8   5        654.86        670.14       198.34 o
  24   8   5       6218.43       5497.50       429.84 o
  26   8   5       1219.08       1317.43       230.34 o
  28   8   5        218.25         52.72       215.18 o
  30   8   5         33.60        119.86       218.73 o
 -31   9   5        162.87       -103.24       237.29 o
 -29   9   5      37672.42      37172.61      1430.80 o
 -27   9   5         72.47        274.71       308.30 o
 -25   9   5       6400.73       7272.98       492.46 o
 -23   9   5      63534.37      63446.59      1438.35 o
 -21   9   5      14430.45      15179.64       493.20 o
 -19   9   5      56050.21      56365.56      1289.97 o
 -17   9   5       9347.47       9518.85       387.44 o
 -15   9   5        930.40       1047.61       168.54 o
 -13   9   5      85585.01      86086.41      1640.76 o
 -11   9   5      82183.77      81819.30      1631.70 o
  -9   9   5      15153.82      15452.97       425.70 o
  -7   9   5       9705.97       9798.01       367.58 o
  -5   9   5      31489.70      31520.52       705.60 o
  -3   9   5      17997.05      18402.88       478.12 o
  -1   9   5      86667.53      84160.84      1605.05 o
   1   9   5         58.64        -41.38       135.03 o
   3   9   5       3170.12       3630.24       231.20 o
   5   9   5      19656.03      20289.21       439.47 o
   7   9   5        900.23       1307.34       148.56 o
   9   9   5      30107.03      30995.59       651.40 o
  11   9   5        712.99        606.11       144.35 o
  13   9   5      10523.29      11128.35       351.28 o
  15   9   5       2441.21       2976.81       199.22 o
  17   9   5        193.91        206.42       168.35 o
  19   9   5      12746.52      12358.20       459.31 o
  21   9   5       2712.35       3068.45       299.03 o
  23   9   5      10487.42      10256.24       592.83 o
  25   9   5         84.35       -135.83       206.90 o
  27   9   5        480.68        467.25       229.17 o
 -28  10   5         27.80        -47.83       454.89 o
 -26  10   5        974.52        889.96       296.33 o
 -24  10   5       1743.81       1444.48       307.00 o
 -22  10   5       3414.99       4078.78       416.61 o
 -20  10   5       4112.31       4466.27       293.07 o
 -18  10   5       3500.59       3728.93       274.50 o
 -16  10   5        212.82        131.40       168.13 o
 -14  10   5         54.24         83.69       244.77 o
 -12  10   5      17276.08      18870.00       633.66 o
 -10  10   5       3162.35       2679.64       213.11 o
  -8  10   5       1419.96       6587.61       424.48 o
  -6  10   5       7992.48       8717.66       392.65 o
  -4  10   5         77.27       2524.98       292.99 o
  -2  10   5      13249.26      17935.70      1476.66 o
   0  10   5      23389.24      24297.87       925.55 o
   2  10   5       4300.14       5713.94       477.88 o
   4  10   5       4974.66       5972.20       660.72 o
   6  10   5       6103.87       6183.88       334.81 o
   8  10   5      20066.62      21158.95       611.01 o
  10  10   5      19861.75      20804.51       558.72 o
  12  10   5         48.53         52.78       158.47 o
  14  10   5      14779.03      14893.16       466.27 o
  16  10   5       6414.06       6285.57       349.11 o
  18  10   5       4200.74       4127.24       309.53 o
  20  10   5      40418.58      39041.14       853.81 o
  22  10   5       1361.15       1354.35       239.16 o
  24  10   5       3267.83       2961.90       316.69 o
 -23  11   5       2146.69       1928.09       337.89 o
 -21  11   5      12475.23      12090.12       510.61 o
 -19  11   5      11946.38      12446.71       891.10 o
 -17  11   5         94.17        -66.77       615.41 o
 -15  11   5       3715.85       3487.78       315.09 o
 -13  11   5        324.13        132.18       200.76 o
 -11  11   5      11858.87      11089.50       428.08 o
  -9  11   5       5955.16       6455.43       303.71 o
  -7  11   5         49.95       -102.35       151.65 o
  -5  11   5       1352.05       1398.06       206.74 o
  -3  11   5        357.88        -97.86       158.08 o
  -1  11   5      18054.69      18260.17       516.43 o
   1  11   5       5745.42       5503.17       512.83 o
   3  11   5        336.40         19.20       161.98 o
   5  11   5       4599.40       4698.36       325.53 o
   7  11   5       1563.79       1645.92       233.96 o
   9  11   5       9900.69      10193.69       393.95 o
  11  11   5         86.53        -73.12       171.59 o
  13  11   5       1532.78       1264.84       211.47 o
  15  11   5        442.73        423.68       191.09 o
  17  11   5       7029.21       6682.04       468.37 o
  19  11   5       2066.37       2093.06       290.61 o
 -16  12   5         77.35        -61.32       297.08 o
 -14  12   5       1661.83       1378.33       262.94 o
 -12  12   5       8253.58       8012.79       443.61 o
 -10  12   5         10.22       -137.97       199.49 o
  -8  12   5      16609.83      16335.72       545.09 o
  -6  12   5      16886.99      16914.63       505.52 o
  -4  12   5        833.46        999.92       294.11 o
  -2  12   5      18400.12      19530.42       551.52 o
   0  12   5      20142.09      18991.94       539.96 o
   2  12   5      12365.85      12000.23       414.62 o
   4  12   5      29109.41      29072.72       799.16 o
   6  12   5      13187.38      12493.45       509.45 o
   8  12   5      13407.40      13218.45       600.31 o
  10  12   5      28428.45      27652.18       786.69 o
  12  12   5        716.58        946.75       233.29 o
 -42   0   6       8798.62       9505.42       793.60 o
 -40   0   6       3786.35       4915.54       621.49 o
 -38   0   6       6256.67       6957.53       702.77 o
 -36   0   6       3546.32       3661.92       522.89 o
 -34   0   6      13741.51      14297.25       921.73 o
 -32   0   6      18088.99      18280.71      1049.17 o
 -30   0   6      10131.35       9855.18       831.67 o
 -28   0   6        891.75       1628.30       264.99 o
 -26   0   6      16281.70      16220.83       681.64 o
 -24   0   6      37214.43      37213.06      1225.11 o
 -22   0   6     176849.53     173866.55      4946.71 o
 -20   0   6      48796.53      47600.81      1459.44 o
 -18   0   6      15755.09      15656.08       592.46 o
 -16   0   6      10579.08      10652.11       442.87 o
 -14   0   6      98497.19      96264.41      4168.51 o
 -12   0   6     484231.44     474469.75     11345.63 o
 -10   0   6       2540.05       2523.95       168.77 o
  -8   0   6      54637.57      52591.17      1972.85 o
  -6   0   6      45934.22      45901.96      1172.37 o
  -4   0   6       1940.71       2149.92       181.70 o
  -2   0   6     855815.25     443538.59     18819.05 o
   0   0   6      13018.91      13267.58       498.70 o
   2   0   6       2357.15       2134.93       149.55 o
   4   0   6     152959.62     154614.92      3665.27 o
   6   0   6        308.54        420.14       103.00 o
   8   0   6     574564.06     572839.62     13315.52 o
  10   0   6     145729.36     142554.12      3244.14 o
  12   0   6        365.59        372.15       128.36 o
  14   0   6     111349.04     107941.52      2148.95 o
  16   0   6     128732.22     125448.88      2231.43 o
  18   0   6     250748.92     237793.25      4971.96 o
  20   0   6     126373.00     124418.47      2237.56 o
  22   0   6      88533.08      91128.17      1687.05 o
  24   0   6      21151.97      22417.09       622.80 o
  26   0   6      90610.99      92861.73      2376.75 o
  28   0   6       5768.89       6031.44       407.83 o
  30   0   6      29477.11      29115.89      1025.87 o
  32   0   6      43273.29      44365.20      1171.89 o
  34   0   6       9642.13       9980.26       454.32 o
  36   0   6      19032.26      18062.93       788.98 o
  38   0   6       3736.62       3499.00       404.24 o
 -43   1   6        131.55         81.40       250.59 o
 -41   1   6       2394.18       3454.57       390.62 o
 -39   1   6       1810.09       1752.26       310.38 o
 -37   1   6       3890.19       3923.32       665.19 o
 -35   1   6      11105.98      10812.20      1117.10 o
 -33   1   6       5081.65       4910.16       405.51 o
 -31   1   6       8470.71       8125.56       395.44 o
 -29   1   6      23829.40      24397.12       658.30 o
 -27   1   6       1593.36       1610.56       194.10 o
 -25   1   6      20808.02      20962.22       561.85 o
 -23   1   6      47589.10      47154.52       951.87 o
 -21   1   6       8263.89       8435.76       268.79 o
 -19   1   6      18392.13      18389.95       475.26 o
 -17   1   6      25783.38      25298.38       593.64 o
 -15   1   6       5074.46       5006.84       185.80 o
 -13   1   6      13906.68      14759.42       529.20 o
 -11   1   6      24397.76      24231.40       525.24 o
  -9   1   6       8430.81       8638.26       216.42 o
  -7   1   6        525.25        440.94        73.85 o
  -5   1   6         13.80         63.88        60.15 o
  -3   1   6       2007.92       2092.42       103.39 o
  -1   1   6        998.17       1067.04        88.15 o
   1   1   6       2771.72       2628.81       216.52 o
   3   1   6       4207.15       4032.87       150.11 o
   5   1   6      13938.75      13441.81       289.59 o
   7   1   6      10820.36      10615.92       304.69 o
   9   1   6         54.48        128.10        86.39 o
  11   1   6       2940.99       2768.74       124.58 o
  13   1   6       1550.02       1641.88       116.21 o
  15   1   6       2172.35       2196.61       102.30 o
  17   1   6       1271.73       1369.74        86.27 o
  19   1   6        532.92        601.30        78.22 o
  21   1   6        188.10        249.33        88.81 o
  23   1   6        586.56        710.86       111.78 o
  25   1   6       3277.90       3123.12       171.12 o
  27   1   6       1096.56       1348.62       147.25 o
  29   1   6        883.20        856.21       149.86 o
  31   1   6       1797.31       1560.26       174.90 o
  33   1   6         78.03        -39.13       144.28 o
  35   1   6       4572.73       4423.53       283.91 o
  37   1   6       2916.00       3190.14       469.10 o
  39   1   6          9.41        131.20       187.25 o
 -42   2   6      12782.75      11557.43       622.22 o
 -40   2   6      24651.88      25514.98       984.01 o
 -38   2   6      30298.44      29570.66      1078.14 o
 -36   2   6         85.09       -159.66       226.97 o
 -34   2   6        610.54        717.66       288.22 o
 -32   2   6      32553.02      33314.82      1124.28 o
 -30   2   6      71456.41      71681.45      2099.85 o
 -28   2   6       6193.42       6160.58       303.41 o
 -26   2   6       1757.68       2053.74       245.85 o
 -24   2   6        128.92        306.64       124.31 o
 -22   2   6     217478.42     218209.27      3827.20 o
 -20   2   6     168240.19     167350.56      2956.13 o
 -18   2   6       3642.81       3788.63       166.26 o
 -16   2   6       2571.09       2855.40       155.69 o
 -14   2   6        218.12        452.20       115.16 o
 -12   2   6     472175.84     490883.69     12356.06 o
 -10   2   6     112690.51     121411.20      2725.90 o
  -8   2   6      25900.65      29959.64      1418.69 o
  -6   2   6       7666.43       7300.25       179.03 o
  -4   2   6      54476.11      55220.55       906.83 o
  -2   2   6    1080934.25    1106804.75     29561.54 o
   0   2   6      20038.56      23614.50       954.98 o
   2   2   6        931.39       1182.98       127.25 o
   4   2   6      70978.88      70817.69      1854.00 o
   6   2   6     201499.78     199564.03      3616.32 o
   8   2   6     468212.47     462906.19     11966.48 o
  10   2   6      18940.12      19565.35       387.58 o
  12   2   6       3231.17       3495.15       112.36 o
  14   2   6        429.89        628.54        74.84 o
  16   2   6     245486.61     242311.61      2885.12 o
  18   2   6     175813.84     173378.95      2165.13 o
  20   2   6        739.92        999.29        97.20 o
  22   2   6       5668.33       5949.08       178.65 o
  24   2   6       1833.98       2084.47       147.25 o
  26   2   6      86563.42      86383.85      1448.16 o
  28   2   6      42601.67      41076.18       775.89 o
  30   2   6      10948.06      10989.95       329.09 o
  32   2   6        459.32        362.27       157.90 o
  34   2   6      10187.42      10219.28       491.26 o
  36   2   6      60039.85      58070.29      1156.71 o
  38   2   6       7610.28       7657.64      1006.58 o
 -41   3   6      12750.25      11264.21       602.15 o
 -39   3   6      52053.88      53193.92      1687.71 o
 -37   3   6        852.21        925.55       270.86 o
 -35   3   6      30973.27      31157.16      1092.19 o
 -33   3   6      41364.69      41243.85      1125.31 o
 -31   3   6        722.87       1002.05       202.17 o
 -29   3   6      61203.02      62579.45      1348.73 o
 -27   3   6       9601.88       9376.10       356.78 o
 -25   3   6      23796.33      23419.10       609.39 o
 -23   3   6      39266.21      39250.64       882.26 o
 -21   3   6       8372.89       8564.92       278.61 o
 -19   3   6      74797.23      74335.73      1199.02 o
 -17   3   6      14106.29      14572.79       313.84 o
 -15   3   6      11551.32      11385.08       280.32 o
 -13   3   6      67716.02      67590.21      1257.42 o
 -11   3   6      25296.44      24156.82       501.59 o
  -9   3   6      34000.84      34768.60       814.35 o
  -7   3   6      62257.46      59328.94      1340.40 o
  -5   3   6       1358.23       1269.75        94.41 o
  -3   3   6       9302.36       9143.06       206.82 o
  -1   3   6      71292.99      66714.07      1178.48 o
   1   3   6        213.37        180.50        58.81 o
   3   3   6       2429.50       3473.11       243.46 o
   5   3   6         18.90        223.31        90.20 o
   7   3   6       3333.43       3463.91       147.49 o
   9   3   6        103.39        222.71        88.25 o
  11   3   6        341.71        334.59        72.97 o
  13   3   6       1165.30       1281.95        80.67 o
  15   3   6      44683.43      45042.38       595.22 o
  17   3   6        627.82        659.23        80.52 o
  19   3   6       5245.21       5371.43       158.49 o
  21   3   6      15061.48      14600.60       271.23 o
  23   3   6         22.56         51.80        89.67 o
  25   3   6      36452.27      36787.90       651.64 o
  27   3   6       8799.51       8821.12       286.08 o
  29   3   6       4325.12       4459.06       246.62 o
  31   3   6      10689.94      10729.26       362.49 o
  33   3   6       6984.23       6969.61       312.91 o
  35   3   6      24789.65      23930.34       689.70 o
  37   3   6      11353.15      11492.75       431.86 o
 -40   4   6       4739.53       4831.17       423.24 o
 -38   4   6       4416.53       4110.74       581.30 o
 -36   4   6       1094.19       1548.75       247.72 o
 -34   4   6       2485.89       2986.54       252.40 o
 -32   4   6       1267.57       1185.59       196.63 o
 -30   4   6       7237.44       7171.95       374.17 o
 -28   4   6       4679.49       5285.41       280.42 o
 -26   4   6        966.61        698.63       144.86 o
 -24   4   6      10454.47      10473.11       328.18 o
 -22   4   6      12953.25      13065.12       364.52 o
 -20   4   6      45429.34      45111.31       831.39 o
 -18   4   6       8308.51       8814.80       254.88 o
 -16   4   6        442.34        552.91       111.35 o
 -14   4   6       6182.08       6248.04       199.49 o
 -12   4   6      25875.13      26091.29       546.71 o
 -10   4   6      25694.15      25382.49       413.97 o
  -8   4   6       2684.71       2779.03       105.26 o
  -6   4   6        805.21       1008.43        75.53 o
  -4   4   6      50165.39      49485.36       799.49 o
  -2   4   6      45245.09      44024.57       716.21 o
   0   4   6      53551.67      52883.07       791.24 o
   2   4   6      16169.77      16099.50       287.35 o
   4   4   6        982.68        988.93       135.66 o
   6   4   6      18828.62      18544.95       391.19 o
   8   4   6      19661.11      20329.90       381.61 o
  10   4   6      25051.22      25138.16       425.28 o
  12   4   6         46.88        135.22        69.77 o
  14   4   6       4849.37       5496.83       152.04 o
  16   4   6      28501.56      29430.47       441.35 o
  18   4   6      25316.06      25681.26       465.61 o
  20   4   6      16540.92      16861.47       322.19 o
  22   4   6       2370.29       2709.65       161.94 o
  24   4   6       1135.22       1547.91       140.52 o
  26   4   6       8892.45       9923.84       324.08 o
  28   4   6       2948.08       3636.37       208.51 o
  30   4   6       4416.44       4624.32       366.52 o
  32   4   6         94.63        168.56       220.74 o
  34   4   6       4490.26       4541.08       307.44 o
  36   4   6       4435.73       5170.25       465.20 o
 -39   5   6      29494.28      29798.32       908.27 o
 -37   5   6         22.93         -2.20       270.50 o
 -35   5   6      15936.77      16333.72       596.50 o
 -33   5   6      33705.36      34492.29       981.92 o
 -31   5   6      13022.35      12401.52       496.93 o
 -29   5   6      36770.43      37226.66      1040.30 o
 -27   5   6      17873.19      18121.37       605.75 o
 -25   5   6      16362.84      16577.13       837.75 o
 -23   5   6      50628.39      50362.70      1136.70 o
 -21   5   6        259.89        323.80       105.48 o
 -19   5   6      52478.89      52537.27       950.20 o
 -17   5   6      32076.67      31348.12       607.70 o
 -15   5   6        723.04        699.95        99.58 o
 -13   5   6      68543.95      67243.03      1073.71 o
 -11   5   6       2417.44       2561.17       145.79 o
  -9   5   6       5774.75       5730.64       187.19 o
  -7   5   6      47003.74      46203.73       752.19 o
  -5   5   6       3090.52       3132.42       122.44 o
  -3   5   6       8166.34       8207.06       200.83 o
  -1   5   6       8168.74       8343.62       191.66 o
   1   5   6       1899.13       2119.35        94.80 o
   3   5   6       2652.34       2998.22       134.19 o
   5   5   6      10948.41      11109.13       236.34 o
   7   5   6        847.67       1000.97        97.15 o
   9   5   6       4407.58       4841.17       158.35 o
  11   5   6        971.32       1148.93        99.80 o
  13   5   6        226.09        371.95        87.09 o
  15   5   6       3855.50       4161.51       187.01 o
  17   5   6       2046.69       2152.09       145.10 o
  19   5   6      15296.62      15648.55       448.36 o
  21   5   6      13064.29      13218.21       376.67 o
  23   5   6       3386.65       3632.81       214.96 o
  25   5   6      14317.27      14707.47       510.82 o
  27   5   6       8922.09       8973.95       311.95 o
  29   5   6      15907.37      17115.83       881.98 o
  31   5   6      19410.24      19966.32       599.18 o
  33   5   6       5111.27       5453.84       352.91 o
  35   5   6      13539.63      13260.83       548.69 o
 -38   6   6      12035.77      11685.62       504.46 o
 -36   6   6         89.43       -121.32       188.62 o
 -34   6   6       3579.62       3956.84       331.75 o
 -32   6   6      12200.63      12780.11       449.41 o
 -30   6   6        848.36        274.53       315.58 o
 -28   6   6      29458.15      30426.22       885.85 o
 -26   6   6        530.18        391.93       173.31 o
 -24   6   6      37241.36      37741.21      1030.63 o
 -22   6   6      14385.45      14346.93       408.77 o
 -20   6   6       2925.28       3062.48       242.34 o
 -18   6   6     114749.12     116529.16      1966.61 o
 -16   6   6      15212.93      15691.35       368.70 o
 -14   6   6      69254.02      69149.04      1113.46 o
 -12   6   6        122.46        234.61       133.88 o
 -10   6   6      23162.49      23480.22       442.77 o
  -8   6   6     141843.41     144037.67      2346.35 o
  -6   6   6     134051.48     128017.64      1836.25 o
  -4   6   6      44585.58      43687.56       726.72 o
  -2   6   6        271.06        278.21        71.77 o
   0   6   6     116303.88     116483.02      1811.41 o
   2   6   6      71124.77      72324.06      1269.95 o
   4   6   6     163563.17     159522.03      2597.38 o
   6   6   6       1512.54       1540.64       129.05 o
   8   6   6       1329.64       1546.50       108.56 o
  10   6   6      97516.04      96926.51      1332.90 o
  12   6   6       4517.67       4902.79       202.45 o
  14   6   6     118064.70     118343.38      1844.74 o
  16   6   6         29.38        234.63       110.25 o
  18   6   6      13737.70      14294.50       349.75 o
  20   6   6      56024.64      57260.30      1142.85 o
  22   6   6         21.08        -65.93       163.79 o
  24   6   6      46270.74      45417.11      1008.98 o
  26   6   6        982.10        994.77       207.70 o
  28   6   6       9182.90       9730.37       789.81 o
  30   6   6      16077.06      16461.66       532.25 o
  32   6   6       2802.92       2674.72       298.93 o
  34   6   6      21172.96      20953.62       986.31 o
 -35   7   6       1060.63       1422.21       296.09 o
 -33   7   6       3923.63       3624.73       371.43 o
 -31   7   6         84.92         43.36       177.58 o
 -29   7   6      30693.59      31476.59       923.16 o
 -27   7   6       1157.64       1200.62       209.35 o
 -25   7   6       4297.21       4639.29       377.88 o
 -23   7   6       3650.73       3961.05       258.99 o
 -21   7   6      30032.08      32077.16       800.46 o
 -19   7   6      35375.28      36939.92       923.13 o
 -17   7   6       4401.35       4714.52       259.22 o
 -15   7   6       5376.47       5934.76       224.18 o
 -13   7   6         55.35         75.79       104.07 o
 -11   7   6      31451.44      33846.87       712.20 o
  -9   7   6         74.13        225.79       113.49 o
  -7   7   6       3453.98       3840.93       197.84 o
  -5   7   6        266.87        313.46        98.24 o
  -3   7   6      37105.47      37471.84       713.96 o
  -1   7   6      15939.05      17019.41       359.31 o
   1   7   6       2989.24       3296.84       150.58 o
   3   7   6        670.04        885.30       117.57 o
   5   7   6       5941.45       6062.04       209.28 o
   7   7   6      11539.94      11246.68       286.82 o
   9   7   6         53.81        111.85       102.53 o
  11   7   6        244.33        340.20       127.10 o
  13   7   6       7835.44       8113.42       260.64 o
  15   7   6      20569.21      20853.60       506.30 o
  17   7   6      13102.98      13430.34       346.89 o
  19   7   6       1415.43       1380.28       192.30 o
  21   7   6        514.91        450.97       179.88 o
  23   7   6       2104.12       2348.67       246.88 o
  25   7   6       7376.42       7096.27       371.33 o
  27   7   6       1992.77       2099.98       252.06 o
  29   7   6       2540.39       2492.18       342.35 o
  31   7   6        206.28        300.07       221.19 o
 -34   8   6       2850.80       2947.53       364.94 o
 -32   8   6       8520.95       7817.54      1822.37 o
 -30   8   6       1833.34       1832.05       387.75 o
 -28   8   6      35843.68      36351.61      1393.17 o
 -26   8   6       1419.16       1199.98       209.57 o
 -24   8   6      22730.69      23631.46       662.93 o
 -22   8   6       1241.75       1463.84       195.76 o
 -20   8   6        271.40        241.71       152.97 o
 -18   8   6     102725.75     105890.69      2235.46 o
 -16   8   6      28280.70      28010.29       648.47 o
 -14   8   6      29345.09      30510.46       674.60 o
 -12   8   6       2457.10       2592.21       187.96 o
 -10   8   6       7342.58       7269.71       272.41 o
  -8   8   6     120925.59     119720.05      2010.43 o
  -6   8   6      95843.30      95351.04      1783.97 o
  -4   8   6      15235.55      15233.57       439.20 o
  -2   8   6       5933.15       6176.18       260.17 o
   0   8   6      36020.41      35709.51       766.05 o
   2   8   6      92408.07      94805.56      1616.02 o
   4   8   6     154784.62     154889.97      2368.63 o
   6   8   6        458.01        309.61       109.11 o
   8   8   6       7684.43       8170.01       239.99 o
  10   8   6      78013.34      79323.20      1300.73 o
  12   8   6      23524.01      23846.54       546.60 o
  14   8   6     160801.22     157081.12      2435.18 o
  16   8   6      15200.87      15062.01       424.13 o
  18   8   6        419.75        725.39       180.42 o
  20   8   6      77715.71      77079.07      1457.23 o
  22   8   6       1234.48       1122.10       219.44 o
  24   8   6      52679.00      51289.33      1146.66 o
  26   8   6      24063.73      23809.92       733.86 o
  28   8   6      18483.84      18121.12       629.17 o
  30   8   6      14791.13      14267.04       559.53 o
 -31   9   6        602.20        -22.23       645.07 o
 -29   9   6      21092.44      22164.81      1023.25 o
 -27   9   6        130.22        411.15       317.20 o
 -25   9   6       5920.04       5709.85       320.83 o
 -23   9   6       5297.54       5542.87       316.79 o
 -21   9   6        363.28        115.34       165.79 o
 -19   9   6       8903.83       9283.71       390.79 o
 -17   9   6      13854.24      14117.86       549.71 o
 -15   9   6       1166.47        965.46       222.81 o
 -13   9   6        827.02        732.12       171.87 o
 -11   9   6       7453.83       7759.90       276.79 o
  -9   9   6       4106.18       4171.98       238.18 o
  -7   9   6          2.59       -116.17       135.20 o
  -5   9   6         62.20         32.96       134.08 o
  -3   9   6        614.30        682.90       153.37 o
  -1   9   6       1591.17       1719.10       180.28 o
   1   9   6       4365.52       4409.75       319.33 o
   3   9   6       2058.16       1754.03       187.27 o
   5   9   6      10081.51       9473.67       283.59 o
   7   9   6         26.14        -47.17       121.57 o
   9   9   6       1352.24       1488.69       175.31 o
  11   9   6      13764.59      13493.08       394.25 o
  13   9   6       1642.16       1896.50       195.75 o
  15   9   6          0.57       -130.47       142.68 o
  17   9   6        834.22        652.98       154.26 o
  19   9   6         78.95         81.52       173.04 o
  21   9   6        614.84        395.00       184.26 o
  23   9   6       1744.17       1726.18       267.10 o
  25   9   6       1294.40       1305.73       261.85 o
  27   9   6        492.17        514.94       232.51 o
 -26  10   6         20.35       -243.57       243.57 o
 -24  10   6       9226.71       8867.01       397.54 o
 -22  10   6        942.68        737.73       195.12 o
 -20  10   6         30.74         65.67       184.95 o
 -18  10   6      16854.46      16709.00       539.96 o
 -16  10   6       2506.00       2698.88       272.55 o
 -14  10   6      23512.84      23118.77       948.97 o
 -12  10   6        140.97        167.23       155.80 o
 -10  10   6       2299.77       2569.59       219.86 o
  -8  10   6      41113.83      41074.29       892.33 o
  -6  10   6      20947.52      21255.61       552.49 o
  -4  10   6      15791.02      15482.50       452.76 o
  -2  10   6      10115.43      10255.65       363.63 o
   0  10   6      24122.53      24545.09       811.35 o
   2  10   6      19002.67      18460.83       508.13 o
   4  10   6      58814.95      56779.91      1169.03 o
   6  10   6         32.95         96.49       180.81 o
   8  10   6        826.98       1012.58       239.57 o
  10  10   6      45423.50      45962.11       964.78 o
  12  10   6        199.12        567.89       184.51 o
  14  10   6      24447.69      24564.08       637.07 o
  16  10   6       2219.00       2475.43       233.40 o
  18  10   6       1626.88       1579.46       309.01 o
  20  10   6      15876.69      15951.31       606.05 o
  22  10   6        740.24        604.55       244.79 o
 -23  11   6      20310.15      19646.64       865.26 o
 -21  11   6       4311.10       4157.61       396.03 o
 -19  11   6       2237.61       2277.69       328.00 o
 -17  11   6      13226.87      13138.34       640.34 o
 -15  11   6       3046.54       2667.90       261.06 o
 -13  11   6      21253.64      21143.88       635.76 o
 -11  11   6         34.97        205.97       181.27 o
  -9  11   6       4913.60       5082.76       288.87 o
  -7  11   6       9172.03       9592.35       436.75 o
  -5  11   6       5153.16       5077.20       291.68 o
  -3  11   6      21854.50      23712.27       617.39 o
  -1  11   6         90.46        530.63       176.42 o
   1  11   6       1382.03       1420.33       198.10 o
   3  11   6       1011.15       2959.12       446.97 o
   5  11   6       3465.18       3806.09       297.78 o
   7  11   6        696.93       1914.35       668.96 o
   9  11   6       2854.57       3839.60       588.99 o
  11  11   6       1558.51       1275.95       243.46 o
  13  11   6       6665.55       6892.16       346.99 o
  15  11   6        126.31        426.01       210.10 o
  17  11   6       7599.05       7169.89       441.05 o
 -16  12   6         62.29        345.86       317.95 o
 -14  12   6       4460.56       4339.15       597.68 o
 -12  12   6       1429.25       1717.60       267.86 o
 -10  12   6       2407.63       2266.19       261.89 o
  -8  12   6        465.27        306.70       179.38 o
  -6  12   6        125.95        162.91       172.66 o
  -4  12   6         72.32        213.32       177.75 o
  -2  12   6       2061.09       2058.49       230.14 o
   0  12   6        767.26        731.60       192.83 o
   2  12   6        524.40        557.39       192.37 o
   4  12   6          3.41        -22.23       196.63 o
   6  12   6       2292.01       2468.71       288.10 o
   8  12   6       4345.83       4735.63       584.56 o
  10  12   6        758.03        999.06       331.69 o
 -43   1   7       7442.35       7239.17       531.70 o
 -41   1   7      12313.75      12994.96       666.74 o
 -39   1   7      30317.21      30805.72      1213.24 o
 -37   1   7      22225.23      22138.36       878.03 o
 -35   1   7       4723.42       4478.54       858.03 o
 -33   1   7      58008.74      54512.93      3299.35 o
 -31   1   7       9994.16       9534.08      1164.42 o
 -29   1   7      33070.54      33005.35       821.52 o
 -27   1   7       3220.02       3634.27       314.43 o
 -25   1   7       1479.11       4472.10       311.63 o
 -23   1   7      70414.11      67809.36      1291.42 o
 -21   1   7       4062.61       4508.09       215.36 o
 -19   1   7      36712.27      37853.75       760.93 o
 -17   1   7      19974.07      21450.02       778.58 o
 -15   1   7      33306.97      34594.91       594.82 o
 -13   1   7      73197.68      71376.14      1236.15 o
 -11   1   7        169.10        198.93        74.52 o
  -9   1   7        935.25       1061.67        84.41 o
  -7   1   7      60870.04      60806.05      1015.30 o
  -5   1   7      11256.58      11415.12       248.46 o
  -3   1   7        821.82        807.77        70.24 o
  -1   1   7       4472.35       4564.17       165.32 o
   1   1   7       6328.29       6591.62       168.85 o
   3   1   7     229949.31     230196.28      3836.83 o
   5   1   7        728.83        836.62        95.47 o
   7   1   7      16360.39      16728.34       341.98 o
   9   1   7      69160.97      67890.68      1060.19 o
  11   1   7      11172.63      11164.01       212.76 o
  13   1   7      96324.61      92628.16      1243.40 o
  15   1   7      22031.14      22513.09       365.13 o
  17   1   7      10053.43      10089.99       238.60 o
  19   1   7      30011.58      30226.78       453.82 o
  21   1   7      47700.73      47167.81       699.71 o
  23   1   7      61012.09      61381.15       938.20 o
  25   1   7      15011.97      15177.39       375.73 o
  27   1   7      37639.04      36665.36       774.00 o
  29   1   7      27974.93      26889.81       686.60 o
  31   1   7      35552.80      35468.01       766.95 o
  33   1   7       3869.68       3793.65       246.73 o
  35   1   7      20219.59      20489.62       581.60 o
  37   1   7      33294.87      30263.88       711.20 o
 -42   2   7       1269.52       1504.16       322.68 o
 -40   2   7      22359.26      20118.22       885.83 o
 -38   2   7       3706.31       3248.97       371.43 o
 -36   2   7         39.29       -111.07       228.34 o
 -34   2   7       9897.14       9255.68       507.90 o
 -32   2   7        161.00        528.67       230.84 o
 -30   2   7      31021.49      30198.46      1029.74 o
 -28   2   7      22133.59      22257.21       608.29 o
 -26   2   7        128.91        292.50       155.46 o
 -24   2   7      12458.74      12703.33       366.67 o
 -22   2   7       8711.03       8624.30       284.07 o
 -20   2   7      73840.98      71293.50      1335.86 o
 -18   2   7      65868.40      64899.52      1118.29 o
 -16   2   7       7562.40       7482.38       232.25 o
 -14   2   7      48017.54      47986.68       851.12 o
 -12   2   7      66955.19      67318.22      1263.69 o
 -10   2   7      45348.37      44648.99      1239.09 o
  -8   2   7     215702.80     206301.91      3487.37 o
  -6   2   7      82390.92      80196.98      1450.02 o
  -4   2   7       5211.54       5282.64       153.63 o
  -2   2   7     202314.91     200392.22      2934.87 o
   0   2   7        118.22        197.42        59.70 o
   2   2   7     100068.69      94198.80      1503.34 o
   4   2   7     169150.42     166601.05      3136.99 o
   6   2   7      20373.13      20109.66       431.76 o
   8   2   7      67168.41      64569.04      1009.21 o
  10   2   7      21817.07      22048.81       332.44 o
  12   2   7      16571.48      16245.43       280.39 o
  14   2   7      52055.97      50552.37       717.86 o
  16   2   7      48421.88      47811.21       658.89 o
  18   2   7      10446.88      10376.97       214.98 o
  20   2   7       5156.03       5453.99       167.31 o
  22   2   7        319.69        445.57        96.99 o
  24   2   7      11204.32      11248.99       286.78 o
  26   2   7      18936.41      19188.27       483.34 o
  28   2   7         43.23        102.87       123.24 o
  30   2   7        591.79        530.33       145.05 o
  32   2   7        695.09        804.56       164.11 o
  34   2   7        168.62        269.16       174.73 o
  36   2   7       4670.65       4413.77       264.27 o
 -41   3   7        591.41       1059.05       292.08 o
 -39   3   7      12676.55      10906.15      1043.70 o
 -37   3   7      18151.37      18316.25       768.90 o
 -35   3   7       3045.70       3621.24       694.06 o
 -33   3   7      28969.81      28737.72      1229.31 o
 -31   3   7         91.16        189.86       177.01 o
 -29   3   7       9574.90       9623.71       410.58 o
 -27   3   7      13949.56      14307.70       737.24 o
 -25   3   7       6152.88       6710.45       377.41 o
 -23   3   7      15864.04      16467.81       540.96 o
 -21   3   7       4551.57       5174.44       254.52 o
 -19   3   7      23289.39      22850.04       620.42 o
 -17   3   7      61368.85      60274.99      1047.41 o
 -15   3   7      18567.57      18697.67       393.65 o
 -13   3   7      40994.18      41771.50       753.93 o
 -11   3   7        545.11        609.38       100.61 o
  -9   3   7      17185.80      16504.26       377.84 o
  -7   3   7      27261.50      26720.16       548.81 o
  -5   3   7      11428.57      11805.45       299.79 o
  -3   3   7      14887.91      15105.24       356.33 o
  -1   3   7      31413.32      30719.49       528.97 o
   1   3   7       7168.30       7454.26       184.41 o
   3   3   7      80252.91      81959.83      2153.31 o
   5   3   7      41406.99      42109.09       746.47 o
   7   3   7        275.34        802.48       263.63 o
   9   3   7       1619.11       1770.84       125.37 o
  11   3   7         76.20        265.57        70.84 o
  13   3   7      89400.40      98223.25      3206.97 o
  15   3   7       4654.31       6777.40       398.25 o
  17   3   7         22.91        395.81        84.75 o
  19   3   7       7955.50       9024.91       528.83 o
  21   3   7      33869.40      34524.67       794.70 o
  23   3   7      31256.04      32908.85       680.65 o
  25   3   7       5543.74       6154.04       327.91 o
  27   3   7      24306.27      24106.76       525.84 o
  29   3   7        683.38        790.93       160.78 o
  31   3   7      10254.70      10922.77       396.71 o
  33   3   7        161.74        -57.43       147.57 o
  35   3   7        833.69        721.96       198.30 o
  37   3   7       5976.94       5375.31       323.83 o
 -40   4   7       7342.60       6117.69       480.73 o
 -38   4   7        102.16        -77.53       209.60 o
 -36   4   7      23874.72      23658.46       766.05 o
 -34   4   7      25016.81      24984.03       786.37 o
 -32   4   7       2588.82       2857.83       265.74 o
 -30   4   7      42500.59      41795.48      1321.95 o
 -28   4   7      66443.95      66453.34      1848.30 o
 -26   4   7      26423.21      27488.41       789.73 o
 -24   4   7     111475.30     109940.71      2320.14 o
 -22   4   7      57774.45      55529.76      1096.27 o
 -20   4   7      31561.58      31112.92       683.20 o
 -18   4   7     197277.14     192693.12      5366.70 o
 -16   4   7      19912.03      19603.15       422.14 o
 -14   4   7     103896.74     103154.09      1593.88 o
 -12   4   7     138234.50     131856.19      2003.92 o
 -10   4   7      10594.45      10540.15       219.63 o
  -8   4   7     199661.91     191868.19      2688.73 o
  -6   4   7      51905.03      50389.04       758.01 o
  -4   4   7      18258.56      17925.65       341.36 o
  -2   4   7     163338.30     160660.98      2448.21 o
   0   4   7      25331.31      24751.27       411.78 o
   2   4   7      92338.73      90057.13      1169.93 o
   4   4   7     114354.12     113054.42      1519.21 o
   6   4   7       5132.69       5247.34       155.11 o
   8   4   7      88162.18      87929.67      1279.75 o
  10   4   7      93399.19      92176.31      1341.33 o
  12   4   7      28838.23      29484.85       464.49 o
  14   4   7      69465.34      68792.97       927.38 o
  16   4   7      13146.83      13021.36       263.35 o
  18   4   7      23380.52      22889.40       373.52 o
  20   4   7      47619.61      48078.44       722.77 o
  22   4   7       1285.51       1301.38       129.16 o
  24   4   7      21082.99      22070.19       454.84 o
  26   4   7       4659.34       4947.71       233.15 o
  28   4   7         83.59         35.87       132.03 o
  30   4   7      13951.08      13903.46       513.01 o
  32   4   7        775.66        651.65       185.30 o
  34   4   7        395.87        514.25       217.08 o
  36   4   7       1140.93        739.34       235.73 o
 -39   5   7       1424.43       1668.14       380.17 o
 -37   5   7       4049.29       3926.54       329.49 o
 -35   5   7      16440.00      17175.12       622.82 o
 -33   5   7       4903.49       5387.62       357.57 o
 -31   5   7          5.41        133.70       213.43 o
 -29   5   7       3348.04       3591.17       409.83 o
 -27   5   7       8161.02       8792.22       509.93 o
 -25   5   7       9683.51      10517.92       844.71 o
 -23   5   7      10205.45      10536.15       322.45 o
 -21   5   7        991.50       1276.02       204.79 o
 -19   5   7          7.52         70.33       101.01 o
 -17   5   7      13335.42      13726.60       336.41 o
 -15   5   7      42669.43      42749.87       791.75 o
 -13   5   7      25827.29      25995.27       480.36 o
 -11   5   7        945.96        943.39       102.13 o
  -9   5   7       8462.02       8661.22       213.89 o
  -7   5   7      26050.81      25760.94       462.38 o
  -5   5   7      28612.95      27359.27       484.51 o
  -3   5   7       8216.50       8047.96       201.52 o
  -1   5   7        101.26        231.72        68.92 o
   1   5   7       1763.05       1766.89       100.82 o
   3   5   7      36903.37      36268.80       725.62 o
   5   5   7      16389.43      16402.90       390.47 o
   7   5   7      62364.60      63358.59       892.87 o
   9   5   7       2109.65       2311.05       143.65 o
  11   5   7        786.86        920.46       100.52 o
  13   5   7         54.82        -29.51        85.94 o
  15   5   7      41493.57      42045.69       684.27 o
  17   5   7      16815.69      17034.98       410.45 o
  19   5   7      25967.99      25319.11       546.72 o
  21   5   7       6946.82       6663.06       276.83 o
  23   5   7      11989.53      12436.29       497.57 o
  25   5   7      45889.09      45380.14      1106.57 o
  27   5   7        161.75         38.54       160.33 o
  29   5   7        442.41        383.79       163.21 o
  31   5   7       6669.70       7526.80       371.25 o
  33   5   7      14140.88      14505.22       565.79 o
 -38   6   7        384.67        233.64       206.55 o
 -36   6   7       1699.43       1121.11       237.30 o
 -34   6   7      17630.92      18138.17       629.87 o
 -32   6   7       5451.94       5862.33       403.37 o
 -30   6   7       6195.44       6193.69       368.94 o
 -28   6   7       1899.13       1777.89       238.57 o
 -26   6   7       5657.79       6407.48       435.70 o
 -24   6   7      12486.33      13509.74       504.33 o
 -22   6   7      30776.10      30873.16       702.88 o
 -20   6   7      29907.38      30099.76       613.90 o
 -18   6   7       5914.32       6306.12       232.73 o
 -16   6   7       1033.73       1168.17       132.02 o
 -14   6   7      62254.84      62050.38      1016.20 o
 -12   6   7      98315.07      95084.64      1601.52 o
 -10   6   7       5021.53       4994.08       199.92 o
  -8   6   7      70326.25      72392.54      2069.81 o
  -6   6   7       9341.32       9549.67       251.04 o
  -4   6   7       5968.14       6259.37       184.82 o
  -2   6   7     239434.73     236312.56      3357.56 o
   0   6   7      10832.86      11117.12       252.78 o
   2   6   7       6672.15       7599.55       495.54 o
   4   6   7      37504.91      39427.89      1274.55 o
   6   6   7       4806.71       5054.55       233.16 o
   8   6   7      71511.87      70998.45      1310.56 o
  10   6   7      37191.70      39176.98       641.24 o
  12   6   7        100.25        122.65        93.22 o
  14   6   7        703.42        798.60       122.35 o
  16   6   7      18063.24      17679.08       400.53 o
  18   6   7      32721.65      32873.19       730.02 o
  20   6   7       9267.83       9542.69       451.12 o
  22   6   7       3420.42       3444.68       222.69 o
  24   6   7         98.85        199.44       132.74 o
  26   6   7       4702.32       4586.81       283.54 o
  28   6   7       1898.13       2403.18       252.27 o
  30   6   7       6036.92       5842.04       529.35 o
  32   6   7        468.71       1090.31       364.81 o
 -35   7   7      30143.52      31576.67       936.26 o
 -33   7   7        627.75        751.44       326.15 o
 -31   7   7       5046.20       5348.70       348.08 o
 -29   7   7      10519.36      10656.70       462.47 o
 -27   7   7      13472.80      13851.21       531.75 o
 -25   7   7      33067.25      34181.09      1416.30 o
 -23   7   7         89.78         86.14       153.94 o
 -21   7   7       1739.55       2147.85       209.53 o
 -19   7   7       4673.33       5257.55       258.89 o
 -17   7   7      48468.23      47333.12       893.06 o
 -15   7   7      15395.94      15719.54       382.62 o
 -13   7   7       3724.49       4043.05       211.75 o
 -11   7   7        336.86        343.02       123.38 o
  -9   7   7       3701.44       4133.65       211.58 o
  -7   7   7      15886.42      14974.29       388.34 o
  -5   7   7       7100.28       7309.57       244.73 o
  -3   7   7      36491.15      35483.86       752.37 o
  -1   7   7      21813.28      20941.89       502.16 o
   1   7   7       4810.14       4830.98       212.78 o
   3   7   7        363.10        615.77       124.38 o
   5   7   7      52584.23      52609.90       887.69 o
   7   7   7      20232.11      20751.47       427.92 o
   9   7   7      40367.14      39230.23       697.53 o
  11   7   7       2906.33       3252.53       214.67 o
  13   7   7       1226.36       1415.24       157.07 o
  15   7   7      44762.93      46424.61       894.30 o
  17   7   7       2527.32       2869.95       196.35 o
  19   7   7      32626.82      33288.21       694.23 o
  21   7   7       3895.56       4140.50       228.23 o
  23   7   7       1274.79       1550.31       227.36 o
  25   7   7      44394.88      42015.24       980.93 o
  27   7   7         23.67        175.66       188.02 o
  29   7   7      23083.40      21487.40       693.67 o
  31   7   7      17616.10      17120.81       612.88 o
 -32   8   7       2734.14       2400.38       434.68 o
 -30   8   7         35.02         84.62       183.15 o
 -28   8   7        869.71       1070.04       215.77 o
 -26   8   7       1334.85       1788.96       241.66 o
 -24   8   7        972.15       1354.79       206.65 o
 -22   8   7        488.74        587.51       178.22 o
 -20   8   7        563.32        716.33       183.16 o
 -18   8   7          9.59       -146.79       146.79 o
 -16   8   7       1478.39       1487.37       167.18 o
 -14   8   7        922.27       1143.29       179.31 o
 -12   8   7       1661.83       2059.91       178.87 o
 -10   8   7       1188.75       1437.09       173.69 o
  -8   8   7        402.67        510.47       132.00 o
  -6   8   7       2949.57       2992.49       225.76 o
  -4   8   7       4291.20       4405.38       241.36 o
  -2   8   7          5.97        -62.38       126.96 o
   0   8   7       2751.05       3256.28       231.49 o
   2   8   7        139.31        122.91       113.42 o
   4   8   7        510.06        478.88       126.57 o
   6   8   7         49.05         46.86       108.69 o
   8   8   7        157.41        290.87       114.60 o
  10   8   7       2357.04       2403.51       239.05 o
  12   8   7        745.02        824.59       159.46 o
  14   8   7        282.25        232.74       146.18 o
  16   8   7       8253.33       8502.99       296.94 o
  18   8   7        409.06        586.44       139.67 o
  20   8   7        369.52        292.09       185.99 o
  22   8   7       1814.66       1835.59       241.53 o
  24   8   7        465.11        367.57       203.62 o
  26   8   7          3.67       -152.70       201.66 o
  28   8   7       2996.19       2866.53       308.67 o
 -29   9   7      12611.68      13321.09       535.81 o
 -27   9   7      25492.74      26468.31       829.87 o
 -25   9   7      12041.92      12063.09       451.22 o
 -23   9   7        202.89        -37.79       173.20 o
 -21   9   7       1089.12       1132.46       201.58 o
 -19   9   7        149.99         47.02       188.86 o
 -17   9   7      24000.81      23501.42       748.98 o
 -15   9   7       2854.86       2887.46       274.17 o
 -13   9   7       6578.17       6974.53       276.79 o
 -11   9   7        420.06        508.22       145.24 o
  -9   9   7       2385.12       2849.96       233.98 o
  -7   9   7       8648.03       8039.05       314.53 o
  -5   9   7       8157.58       8229.89       349.84 o
  -3   9   7      14277.23      13822.52       414.75 o
  -1   9   7       6066.56       6197.46       289.37 o
   1   9   7       2250.24       2392.43       205.38 o
   3   9   7       1279.14       1397.70       182.66 o
   5   9   7      12830.31      13540.85       350.12 o
   7   9   7      15940.36      17046.68       403.18 o
   9   9   7      22970.94      23166.31       560.27 o
  11   9   7        121.66        341.92       156.17 o
  13   9   7        157.08        253.90       164.80 o
  15   9   7      32049.84      33252.91       777.70 o
  17   9   7       3846.04       3756.56       243.09 o
  19   9   7      28969.31      29132.88       690.78 o
  21   9   7       6292.11       5875.58       355.02 o
  23   9   7        433.27        440.15       265.97 o
  25   9   7      29239.73      29809.19       868.95 o
 -26  10   7        298.72        514.39       193.37 o
 -24  10   7      32354.51      32285.33       971.67 o
 -22  10   7       2879.75       2947.30       293.63 o
 -20  10   7        387.13        974.19       250.80 o
 -18  10   7      16495.49      16343.50       538.95 o
 -16  10   7          6.93         23.40       173.83 o
 -14  10   7      27669.71      29248.03       782.22 o
 -12  10   7      22765.39      23589.04       593.37 o
 -10  10   7        250.44        361.68       158.46 o
  -8  10   7      12226.07      12302.26       403.78 o
  -6  10   7      11479.88      11433.69       420.17 o
  -4  10   7      37400.41      36686.14       824.77 o
  -2  10   7      26746.68      27075.84       660.71 o
   0  10   7       9521.97       9802.78       364.53 o
   2  10   7      18849.55      18885.24       526.12 o
   4  10   7      20469.05      20434.80       555.64 o
   6  10   7       3015.36       3265.83       257.66 o
   8  10   7      35201.61      35181.22       745.18 o
  10  10   7      18560.61      18509.09       537.41 o
  12  10   7        137.93        452.25       180.24 o
  14  10   7      22863.69      23005.05       617.40 o
  16  10   7         17.53          4.54       157.26 o
  18  10   7       1687.11       1463.12       266.23 o
  20  10   7      15934.48      15723.78      1116.28 o
  22  10   7        726.82        595.40       285.96 o
 -21  11   7       1574.63       1156.55       247.91 o
 -19  11   7       3201.37       3122.00       359.66 o
 -17  11   7       6264.59       5629.85       394.98 o
 -15  11   7       1958.76       1767.90       238.26 o
 -13  11   7       2066.92       2345.97       254.86 o
 -11  11   7       3083.15       3115.73       244.58 o
  -9  11   7         12.19        -12.21       162.11 o
  -7  11   7      13334.34      12484.64       421.66 o
  -5  11   7        942.30        760.82       182.92 o
  -3  11   7      14636.28      14373.51       460.45 o
  -1  11   7       3125.62       2783.48       245.03 o
   1  11   7       1699.33       1948.69       231.82 o
   3  11   7       2059.15       2054.50       230.32 o
   5  11   7       1507.50       1652.57       275.94 o
   7  11   7      19268.18      18761.42       610.23 o
   9  11   7       1496.20       1289.41       210.84 o
  11  11   7       1792.31       2058.31       264.79 o
  13  11   7        685.88        398.86       192.72 o
  15  11   7      12110.41      11612.46       740.99 o
  17  11   7      11612.64      11149.82       524.07 o
 -14  12   7      15496.84      16124.00       630.50 o
 -12  12   7      23284.04      22517.53       683.47 o
 -10  12   7         53.54        -45.97       202.77 o
  -8  12   7      30614.46      31158.98       827.64 o
  -6  12   7      25175.62      25798.29       711.46 o
  -4  12   7       7220.88       7387.38       417.68 o
  -2  12   7      14468.26      14537.12       480.87 o
   0  12   7       8140.65       7971.43       378.13 o
   2  12   7      19975.06      18987.95       561.63 o
   4  12   7      21442.45      20673.25       656.42 o
   6  12   7          2.83        162.78       202.62 o
   8  12   7      11745.91      11478.57       716.01 o
 -42   0   8       6093.37       6301.85       703.59 o
 -40   0   8      12120.45      11326.51       854.70 o
 -38   0   8      37241.29      35140.78      1732.83 o
 -36   0   8     101769.45      97311.61      3997.78 o
 -34   0   8      26147.65      23105.28      1257.36 o
 -32   0   8       3854.49       3744.50       501.61 o
 -30   0   8       1267.59       1763.27       397.91 o
 -28   0   8     222398.98     219202.41      6133.95 o
 -26   0   8     145119.22     142919.09      4068.27 o
 -24   0   8      42067.55      40093.41      1570.94 o
 -22   0   8        807.95        999.74       293.72 o
 -20   0   8         41.88        445.14       151.42 o
 -18   0   8     403919.28     394760.06      7769.27 o
 -16   0   8      91157.79      91443.76      2206.02 o
 -14   0   8     197366.55     187085.94      4343.35 o
 -12   0   8       2872.02       2817.66       166.91 o
 -10   0   8      51513.54      51196.85      1925.95 o
  -8   0   8     987310.19     926976.44     37879.02 o
  -6   0   8       7943.81       7360.45       289.24 o
  -4   0   8     116141.16     113300.84      2728.65 o
  -2   0   8      79186.91      79452.54      2412.08 o
   0   0   8     310249.84     288767.44     11515.99 o
   2   0   8     439193.31     435252.25     10185.52 o
   4   0   8      56337.77      59040.04      2631.63 o
   6   0   8       8124.93       8144.51       297.11 o
   8   0   8      14000.67      14702.00       384.48 o
  10   0   8     397857.06     376031.72      7358.96 o
  12   0   8      81360.73      78564.88      1636.66 o
  14   0   8       1979.04       2116.08       143.92 o
  16   0   8       3173.13       2892.13       189.16 o
  18   0   8      50779.35      49385.95       971.44 o
  20   0   8      54236.36      53110.32      1046.23 o
  22   0   8      23572.94      23209.08       547.17 o
  24   0   8        232.71        139.91       154.10 o
  26   0   8      47424.78      46556.20      1456.73 o
  28   0   8      28085.08      25900.60      1320.01 o
  30   0   8      24382.35      25200.22       943.35 o
  32   0   8      23090.33      20543.03      1415.20 o
  34   0   8         12.48       -171.49       171.49 o
  36   0   8      16560.62      16766.01       628.45 o
 -41   1   8       2395.14       2175.46       344.71 o
 -39   1   8       4778.15       3907.77       398.63 o
 -37   1   8       1574.42       1980.97       373.06 o
 -35   1   8        123.12       -215.86       249.80 o
 -33   1   8        910.64       1220.86       275.61 o
 -31   1   8        273.97        599.95       389.45 o
 -29   1   8        354.87        427.22       196.00 o
 -27   1   8       1501.10       1483.05       187.36 o
 -25   1   8       2989.11       2792.50       198.03 o
 -23   1   8       7604.24       7716.04       275.83 o
 -21   1   8       1599.33       1632.01       155.57 o
 -19   1   8       1848.18       2092.44       157.55 o
 -17   1   8       4222.66       4364.97       175.98 o
 -15   1   8          5.93         17.48        90.95 o
 -13   1   8       5351.85       5650.79       169.93 o
 -11   1   8      12915.78      12904.01       322.83 o
  -9   1   8        108.86         -8.51        78.57 o
  -7   1   8       1005.59       1175.08       108.55 o
  -5   1   8         15.69        101.19       126.61 o
  -3   1   8       9554.72       9940.01       245.41 o
  -1   1   8      10100.01      10066.36       266.64 o
   1   1   8       1077.68       1168.05       129.07 o
   3   1   8      13739.47      14503.33       374.10 o
   5   1   8        201.95        250.75        84.10 o
   7   1   8      10053.01       9586.83       204.24 o
   9   1   8      35090.43      34524.40       508.48 o
  11   1   8        609.58        781.88        79.43 o
  13   1   8      10011.77       9983.54       208.80 o
  15   1   8       7697.05       7345.50       215.47 o
  17   1   8        956.51       1108.27        98.02 o
  19   1   8      18547.94      18094.90       315.22 o
  21   1   8       5197.07       5097.83       177.24 o
  23   1   8       3865.82       4043.77       175.54 o
  25   1   8       4236.62       4527.97       217.48 o
  27   1   8        119.93        170.07       150.31 o
  29   1   8      11931.43      12211.71       419.28 o
  31   1   8       5989.21       6042.26       291.08 o
  33   1   8        398.00        340.39       158.73 o
  35   1   8       5160.67       4721.12       250.75 o
  37   1   8       2269.89       1943.96       248.73 o
 -42   2   8       6561.24       5282.75       460.80 o
 -40   2   8      12175.95      11263.50       603.02 o
 -38   2   8       5675.05       5617.14       455.99 o
 -36   2   8      19964.51      20958.18       839.27 o
 -34   2   8      12037.43      13559.92       636.73 o
 -32   2   8      13304.02      12896.50       629.70 o
 -30   2   8      21853.57      22456.54       706.69 o
 -28   2   8      87252.27      88578.44      2117.60 o
 -26   2   8      42875.74      43604.99      1002.94 o
 -24   2   8      39176.31      38259.05       859.55 o
 -22   2   8       6429.26       6392.75       254.06 o
 -20   2   8      23927.92      24585.46       553.62 o
 -18   2   8     227915.19     224438.06      3920.74 o
 -16   2   8       1074.07       1304.71       119.20 o
 -14   2   8      41930.31      42113.73       703.93 o
 -12   2   8      16111.66      15410.46       337.19 o
 -10   2   8      24299.36      25294.26       783.53 o
  -8   2   8     263268.28     262331.91      6983.38 o
  -6   2   8        801.33       1149.75        96.21 o
  -4   2   8        847.02       1016.94       133.62 o
  -2   2   8       5108.76       5212.22       253.97 o
   0   2   8      11885.85      11686.70       266.29 o
   2   2   8     129051.08     127540.89      2319.68 o
   4   2   8       3499.11       3948.26       147.73 o
   6   2   8       6314.30       6288.21       245.77 o
   8   2   8         37.41        327.49       107.28 o
  10   2   8      43015.30      42055.19       609.06 o
  12   2   8     126549.37     125104.59      1661.93 o
  14   2   8       3711.71       4115.81       143.56 o
  16   2   8       5978.56       5998.15       170.17 o
  18   2   8         29.11        201.31        80.51 o
  20   2   8      26776.09      26372.64       421.84 o
  22   2   8       8487.97       8739.75       234.79 o
  24   2   8        652.46        811.42       125.59 o
  26   2   8        911.51        683.66       156.72 o
  28   2   8      22066.26      21718.66       491.43 o
  30   2   8       3493.98       3253.20       210.85 o
  32   2   8       9844.82       8640.67       338.41 o
  34   2   8       5654.17       5253.42       564.25 o
  36   2   8       1025.93        995.10       256.52 o
 -41   3   8       2704.12       2711.62       364.53 o
 -39   3   8       5776.19       5130.43       440.28 o
 -37   3   8       1926.45       1566.87       308.27 o
 -35   3   8       2858.37       3037.80       453.74 o
 -33   3   8         16.80        129.78       199.88 o
 -31   3   8       3348.52       3821.68       372.45 o
 -29   3   8       4360.94       4619.06       428.02 o
 -27   3   8        776.51        614.72       188.97 o
 -25   3   8       1081.55       1471.13       246.20 o
 -23   3   8        945.77       1117.47       205.24 o
 -21   3   8       2034.19       2368.45       207.77 o
 -19   3   8        132.43        201.29       134.33 o
 -17   3   8        706.32        927.28       116.75 o
 -15   3   8      12687.37      12565.04       279.16 o
 -13   3   8      29762.06      29170.37       559.11 o
 -11   3   8       4285.50       4308.18       152.60 o
  -9   3   8      31813.90      31852.99       551.49 o
  -7   3   8      37899.45      36898.07       577.08 o
  -5   3   8        263.72        274.18        71.92 o
  -3   3   8     103250.87      97811.47      1422.78 o
  -1   3   8      53703.12      51142.21       893.83 o
   1   3   8       2560.35       2558.62       118.28 o
   3   3   8     104440.99     102935.59      1707.41 o
   5   3   8      16123.44      15812.98       341.81 o
   7   3   8      39437.10      38579.00      1086.73 o
   9   3   8     121797.68     118491.15      1585.92 o
  11   3   8        952.84       1242.40        89.62 o
  13   3   8      63275.02      61893.30       870.57 o
  15   3   8      63406.85      62712.08       885.48 o
  17   3   8       9859.40      10212.02       220.00 o
  19   3   8      91195.65      92182.40      1274.96 o
  21   3   8      33772.38      34757.95       619.72 o
  23   3   8      23628.77      23967.20       473.58 o
  25   3   8      52784.91      52786.63       891.58 o
  27   3   8       6466.15       6490.10       268.82 o
  29   3   8      36527.59      36366.25       729.78 o
  31   3   8      31651.07      31871.86       733.92 o
  33   3   8         54.11        122.95       153.92 o
  35   3   8      21529.90      21519.45       632.10 o
 -40   4   8        502.17        704.72       269.41 o
 -38   4   8      20771.68      20719.89       725.61 o
 -36   4   8       4057.94       3308.75       317.93 o
 -34   4   8       5465.39       5548.85       380.10 o
 -32   4   8       9417.29       9512.78       451.23 o
 -30   4   8      10376.49      10855.12       532.94 o
 -28   4   8      75568.71      78892.26      1917.83 o
 -26   4   8       8347.34       8529.56       463.72 o
 -24   4   8      20672.47      21315.40       677.75 o
 -22   4   8      15464.94      14763.28       532.14 o
 -20   4   8      22275.22      22028.96       592.19 o
 -18   4   8      79531.34      78396.22      1664.33 o
 -16   4   8       5690.62       5364.79       222.13 o
 -14   4   8       9226.91       9773.63       277.47 o
 -12   4   8      76612.95      75309.30      1190.87 o
 -10   4   8      48888.02      48348.38       741.47 o
  -8   4   8     161862.83     156676.14      2218.44 o
  -6   4   8      11583.01      11917.37       240.91 o
  -4   4   8       8665.21       8893.75       215.63 o
  -2   4   8      60771.75      60541.37       880.82 o
   0   4   8      46427.71      44429.09       686.02 o
   2   4   8     103480.41     103584.44      1478.33 o
   4   4   8        168.53        322.01        72.27 o
   6   4   8       1133.13       1283.22       100.49 o
   8   4   8     111630.38     114188.52      1641.35 o
  10   4   8      54546.46      55881.07       855.14 o
  12   4   8      68668.35      71978.17      1362.42 o
  14   4   8       1252.76       1798.12       260.18 o
  16   4   8        240.03        473.98        97.11 o
  18   4   8      61623.29      66690.59      1849.59 o
  20   4   8      10682.98      11939.41       518.47 o
  22   4   8      26150.58      26097.13       509.12 o
  24   4   8       2201.28       2556.52       171.60 o
  26   4   8       2141.36       2814.07       227.85 o
  28   4   8      39399.84      45204.23      2136.10 o
  30   4   8       9650.30       9809.65       354.26 o
  32   4   8      12389.99      11937.42       478.13 o
  34   4   8        754.25       1146.44       234.05 o
 -39   5   8       2606.04       2169.08       344.34 o
 -37   5   8          6.01        -34.74       245.79 o
 -35   5   8      12159.86      11968.39       605.03 o
 -33   5   8       1177.77       1499.41       280.88 o
 -31   5   8        940.40        929.58       238.43 o
 -29   5   8       1092.55       1490.03       274.52 o
 -27   5   8       6769.17       7154.25       442.72 o
 -25   5   8       8942.45       8808.26       376.29 o
 -23   5   8        497.60        356.54       198.77 o
 -21   5   8        444.49        533.11       126.16 o
 -19   5   8      10744.10      11069.69       305.86 o
 -17   5   8         84.28        152.23       111.26 o
 -15   5   8        201.92        100.65       105.37 o
 -13   5   8       2157.86       2487.74       141.48 o
 -11   5   8       6993.23       7160.88       224.01 o
  -9   5   8      74013.19      74122.88      1174.70 o
  -7   5   8       5538.67       5973.88       247.23 o
  -5   5   8        482.36        562.69        85.32 o
  -3   5   8      38774.34      38050.42       570.47 o
  -1   5   8      41094.54      39716.33       593.12 o
   1   5   8      45916.43      45210.60       705.95 o
   3   5   8      93340.57      93358.93      1451.54 o
   5   5   8      10013.53      10080.78       235.38 o
   7   5   8       9904.54       9887.96       233.92 o
   9   5   8     164393.41     168387.45      2390.54 o
  11   5   8       4236.33       7517.73       342.37 o
  13   5   8      58444.57      58808.87      1157.64 o
  15   5   8      60417.77      60160.04       937.68 o
  17   5   8        844.73        971.01       160.89 o
  19   5   8      88340.27      91422.59      1726.26 o
  21   5   8      14751.43      15391.50       483.04 o
  23   5   8      23247.97      24014.08       595.05 o
  25   5   8      25564.73      25708.71       691.40 o
  27   5   8      23938.98      24452.56       678.43 o
  29   5   8      37922.52      39302.95      1005.03 o
  31   5   8      13219.59      13800.58       550.09 o
  33   5   8        696.69        547.55       215.74 o
 -36   6   8       7569.01       7594.67       427.79 o
 -34   6   8      27983.01      27988.97      1042.39 o
 -32   6   8        465.40        457.24       240.38 o
 -30   6   8      62134.42      62974.18      1954.60 o
 -28   6   8        281.53        318.39       229.78 o
 -26   6   8          2.59       -123.09       242.51 o
 -24   6   8      76134.77      76395.16      2408.81 o
 -22   6   8      24141.81      24491.97       581.88 o
 -20   6   8      48687.00      48987.68       922.89 o
 -18   6   8       6115.36       6596.11       242.53 o
 -16   6   8      11734.07      11826.47       321.78 o
 -14   6   8      44740.31      45635.68       842.39 o
 -12   6   8      76528.44      75418.22      1299.70 o
 -10   6   8      35468.91      35475.84       676.37 o
  -8   6   8         19.75        188.27        99.91 o
  -6   6   8      33531.78      33176.07       687.46 o
  -4   6   8      25677.44      25738.10       552.91 o
  -2   6   8      67942.74      67942.12      1039.39 o
   0   6   8      18156.26      18099.69       404.11 o
   2   6   8        182.65        289.18       105.28 o
   4   6   8      21203.11      21936.31       596.25 o
   6   6   8       5017.92       5564.03       215.96 o
   8   6   8      73849.16      72687.31      1275.81 o
  10   6   8      12671.07      12910.69       291.63 o
  12   6   8       3080.71       3387.63       161.90 o
  14   6   8      21596.47      21920.34       463.54 o
  16   6   8        326.74        302.94       129.10 o
  18   6   8      32713.34      32412.32       732.45 o
  20   6   8       1309.45       1161.27       173.26 o
  22   6   8       4781.30       4969.14       265.49 o
  24   6   8       2645.83       2548.51       218.36 o
  26   6   8       1460.79       1203.46       175.59 o
  28   6   8       9605.56       8827.48       361.10 o
  30   6   8       4651.80       4728.60       309.40 o
  32   6   8       5293.45       4284.17       484.13 o
 -35   7   8          5.79       -178.66       178.66 o
 -33   7   8       3573.43       3239.90       498.83 o
 -31   7   8       1958.25       1651.26       282.56 o
 -29   7   8        501.34        734.90       236.71 o
 -27   7   8        359.16        453.42       208.17 o
 -25   7   8         93.11        166.45       197.98 o
 -23   7   8       1314.31       1719.85       214.68 o
 -21   7   8       9283.89       9468.37       381.35 o
 -19   7   8        446.29        789.90       153.88 o
 -17   7   8       6258.74       6147.33       285.40 o
 -15   7   8       2299.01       2814.48       192.47 o
 -13   7   8       1318.04       1671.07       164.68 o
 -11   7   8         93.08        319.07       127.52 o
  -9   7   8        946.42       1003.61       145.28 o
  -7   7   8       3798.07       3784.95       209.24 o
  -5   7   8       1209.54       1467.88       156.66 o
  -3   7   8       9432.91       9322.92       308.09 o
  -1   7   8        950.72        885.48       133.48 o
   1   7   8        732.28        650.25       131.07 o
   3   7   8      15767.77      15058.13       375.39 o
   5   7   8          8.12        188.78       117.87 o
   7   7   8       1913.61       1912.37       151.99 o
   9   7   8       3388.11       3512.26       197.91 o
  11   7   8        175.83        319.25       126.78 o
  13   7   8       6368.93       6549.51       295.34 o
  15   7   8       7031.89       7541.49       291.13 o
  17   7   8       4040.60       4000.20       228.41 o
  19   7   8       1746.63       1870.45       196.15 o
  21   7   8       4397.44       4502.85       240.05 o
  23   7   8       8290.69       7905.76       307.76 o
  25   7   8       3627.21       3973.05       303.97 o
  27   7   8        831.54        877.03       248.58 o
  29   7   8       4312.40       4272.02       347.62 o
 -32   8   8        722.59        803.06       246.30 o
 -30   8   8      55384.95      55139.38      1634.45 o
 -28   8   8       1770.86       1942.76       271.97 o
 -26   8   8        265.56        614.56       209.75 o
 -24   8   8      43534.83      44707.80      1093.71 o
 -22   8   8      10771.96      10086.34       402.77 o
 -20   8   8      77824.91      74082.23      1870.86 o
 -18   8   8      13264.48      13720.04       515.46 o
 -16   8   8       1871.08       2032.67       206.04 o
 -14   8   8      66051.82      67349.48      1312.43 o
 -12   8   8      65207.05      65323.75      1276.31 o
 -10   8   8      62679.79      62530.61      1226.19 o
  -8   8   8      36971.20      37161.05       804.28 o
  -6   8   8      46475.20      46084.27       958.44 o
  -4   8   8      27103.95      27374.74       644.30 o
  -2   8   8     127805.76     122874.10      2458.30 o
   0   8   8       3077.35       3061.65       338.32 o
   2   8   8       6650.92       6911.04       243.66 o
   4   8   8      72916.74      72254.72      1114.34 o
   6   8   8       3041.00       2889.87       181.27 o
   8   8   8      46528.75      45970.88       765.35 o
  10   8   8         26.50        102.81       140.20 o
  12   8   8       7158.76       7304.80       310.77 o
  14   8   8      11503.98      12679.81       382.01 o
  16   8   8       4497.89       4998.94       260.50 o
  18   8   8       4743.20       5027.04       243.57 o
  20   8   8       8175.99       8316.25       319.28 o
  22   8   8       2435.99       2724.42       265.69 o
  24   8   8         54.94       -158.36       209.90 o
  26   8   8         20.36        179.15       218.66 o
 -29   9   8        814.75        874.17       332.66 o
 -27   9   8      12658.65      12931.22       528.99 o
 -25   9   8       5046.27       4534.82       309.55 o
 -23   9   8         11.92         77.27       185.53 o
 -21   9   8         35.35        288.55       211.14 o
 -19   9   8         23.46        159.12       189.11 o
 -17   9   8      16441.00      16068.44       590.81 o
 -15   9   8        516.95        596.06       164.87 o
 -13   9   8       4180.47       4372.54       237.79 o
 -11   9   8       1911.45       1701.62       193.23 o
  -9   9   8       7924.37       7654.06       315.28 o
  -7   9   8      24831.15      23681.39       592.87 o
  -5   9   8         87.39        -16.89       140.86 o
  -3   9   8       2113.44       2316.14       206.63 o
  -1   9   8        532.88        777.01       168.91 o
   1   9   8       1113.02       1113.25       179.09 o
   3   9   8      10933.68      10838.65       339.07 o
   5   9   8       9223.74       9433.65       294.68 o
   7   9   8      15331.89      15776.07       400.71 o
   9   9   8       1779.42       1744.43       192.77 o
  11   9   8       7278.70       7108.68       307.91 o
  13   9   8      13724.42      14132.76       415.89 o
  15   9   8      10523.60      11269.70       376.31 o
  17   9   8       3502.41       3266.70       235.52 o
  19   9   8        155.21        384.80       158.64 o
  21   9   8       2304.56       2157.22       396.14 o
  23   9   8        576.76        339.87       228.52 o
 -26  10   8       3293.16       3643.79       321.69 o
 -24  10   8      33021.25      32627.10       983.68 o
 -22  10   8      19277.50      18665.25       665.27 o
 -20  10   8      20242.10      19970.27       693.30 o
 -18  10   8       4476.78       4646.71       312.82 o
 -16  10   8       4943.32       5054.96       326.87 o
 -14  10   8      23395.55      22275.52       577.29 o
 -12  10   8      46382.89      45894.00       988.79 o
 -10  10   8        713.87        880.55       174.11 o
  -8  10   8        144.09        217.99       160.66 o
  -6  10   8       9428.48       9194.27       355.32 o
  -4  10   8       2339.66       2737.61       233.41 o
  -2  10   8      31766.27      28970.77       867.14 o
   0  10   8        813.87        961.74       184.05 o
   2  10   8       2124.01       1873.76       218.94 o
   4  10   8       5132.32       5170.20       291.14 o
   6  10   8       2397.93       2458.37       264.84 o
   8  10   8      23993.56      23223.44       562.26 o
  10  10   8          2.45         30.74       215.52 o
  12  10   8       1571.08       1798.10       328.86 o
  14  10   8       4544.07       4730.15       316.59 o
  16  10   8        432.84        431.74       183.59 o
  18  10   8      11947.23      11612.30       416.92 o
  20  10   8        175.47         40.55       230.81 o
 -19  11   8       5968.84       6087.98       400.02 o
 -17  11   8         45.93         36.80       217.21 o
 -15  11   8        227.38        375.54       257.27 o
 -13  11   8       6100.84       6497.52       370.49 o
 -11  11   8       1310.06       1793.87       210.07 o
  -9  11   8       7995.78       9775.59       865.83 o
  -7  11   8      14635.90      15254.32       486.61 o
  -5  11   8         54.40        -60.47       202.27 o
  -3  11   8       6507.20       8907.28       424.75 o
  -1  11   8      22439.75      22148.70       603.34 o
   1  11   8       4332.63       4572.69       294.62 o
   3  11   8      11570.96      12449.60       498.22 o
   5  11   8      10653.87       9949.95       440.52 o
   7  11   8       7243.46       7020.61       379.07 o
   9  11   8      17286.76      17830.39       959.32 o
  11  11   8        218.09        233.82       211.85 o
  13  11   8      16624.23      17106.15       533.49 o
 -10  12   8         48.64       -194.93       335.61 o
  -8  12   8       6638.66       6266.66       337.61 o
  -6  12   8         16.16        -45.44       175.16 o
  -4  12   8        144.86        239.58       198.86 o
  -2  12   8      10653.04      10501.42       415.79 o
   0  12   8         13.82        -45.32       173.95 o
   2  12   8      12133.35      12363.27       581.29 o
   4  12   8        680.47        649.10       248.07 o
 -41   1   9       7794.59       6716.01       512.10 o
 -39   1   9       4903.67       4635.41       632.10 o
 -37   1   9       2391.07       1947.67       318.59 o
 -35   1   9        872.28        823.91       414.94 o
 -33   1   9       9328.12       8818.92       503.25 o
 -31   1   9      23327.16      24011.25       891.35 o
 -29   1   9       6952.05       7446.14       382.44 o
 -27   1   9      10700.65      10687.92       534.62 o
 -25   1   9          2.84        408.93       201.32 o
 -23   1   9     108147.21     108428.12      1988.26 o
 -21   1   9      47068.45      47788.91       953.09 o
 -19   1   9      30861.46      30564.46       594.62 o
 -17   1   9       7824.00       8021.56       220.61 o
 -15   1   9       1385.00       1571.94       108.76 o
 -13   1   9     205768.70     198632.41      2942.23 o
 -11   1   9        285.23        343.63       112.37 o
  -9   1   9      81006.87      79740.55      1252.46 o
  -7   1   9      23799.31      22765.77       496.64 o
  -5   1   9      20598.15      20595.70       458.60 o
  -3   1   9     351755.81     339127.47      8279.72 o
  -1   1   9       3349.87       3551.88       165.49 o
   1   1   9      23856.47      22992.58       414.68 o
   3   1   9     111042.93     110182.13      1811.85 o
   5   1   9      32966.01      32285.93       609.34 o
   7   1   9     196980.00     190852.98      2358.24 o
   9   1   9      78560.05      77434.79      1053.20 o
  11   1   9       4640.93       4673.72       141.10 o
  13   1   9      66320.09      65475.02       915.82 o
  15   1   9     129909.64     126110.88      1687.76 o
  17   1   9      76508.18      74078.87      1035.67 o
  19   1   9      49864.46      49837.86       742.11 o
  21   1   9      25600.78      25371.79       461.37 o
  23   1   9      23968.02      23672.04       473.12 o
  25   1   9      69653.79      69466.62      1217.40 o
  27   1   9        460.36        745.21       181.03 o
  29   1   9      18982.27      18440.24       544.57 o
  31   1   9      17239.79      16745.68       692.00 o
  33   1   9        387.70        471.30       161.41 o
  35   1   9      29240.00      28508.00       687.77 o
 -40   2   9      18058.45      17635.04       782.87 o
 -38   2   9         99.51        443.97       367.60 o
 -36   2   9      12756.56      11465.19       873.23 o
 -34   2   9      16681.94      16163.01       817.45 o
 -32   2   9      12103.23      12243.83       588.50 o
 -30   2   9      45966.62      46354.66      1232.90 o
 -28   2   9      14210.21      14567.24       846.43 o
 -26   2   9       9898.01      10140.90       436.78 o
 -24   2   9      44958.91      45704.32       935.62 o
 -22   2   9        523.63        718.55       137.56 o
 -20   2   9      51942.27      52023.29      1023.81 o
 -18   2   9      39250.35      39195.10       798.32 o
 -16   2   9       2666.04       2708.36       141.72 o
 -14   2   9      43046.96      43259.97       727.78 o
 -12   2   9       6416.22       6462.39       204.69 o
 -10   2   9      12176.18      12853.84       299.18 o
  -8   2   9      39950.24      39303.62       664.86 o
  -6   2   9      11492.44      10806.07       226.77 o
  -4   2   9       5457.12       5433.40       151.92 o
  -2   2   9       8425.21       8489.69       207.59 o
   0   2   9       3796.77       4031.96       143.75 o
   2   2   9       4792.94       4898.95       156.10 o
   4   2   9      14028.82      14750.77       322.70 o
   6   2   9          7.36        148.70        70.58 o
   8   2   9        990.72       1226.48        90.75 o
  10   2   9       1495.19       1498.57       102.84 o
  12   2   9          1.36        110.94        77.40 o
  14   2   9        423.57        436.42        85.58 o
  16   2   9        187.58        201.31        85.23 o
  18   2   9       4604.19       4583.40       160.42 o
  20   2   9      18323.62      18191.65       344.04 o
  22   2   9         96.24        106.66       102.72 o
  24   2   9       2336.80       2447.93       176.25 o
  26   2   9       4638.94       4721.92       230.82 o
  28   2   9       1168.60       1169.70       174.34 o
  30   2   9      12232.74      12119.73       384.92 o
  32   2   9       4445.44       3956.13       261.77 o
  34   2   9       1194.09       1016.71       205.59 o
 -41   3   9       2323.10       2077.43       351.31 o
 -39   3   9       6250.70       5939.91       485.61 o
 -37   3   9        221.25        -31.28       238.61 o
 -35   3   9         28.65         99.63       200.43 o
 -33   3   9      15801.43      16324.26       608.20 o
 -31   3   9        186.39        275.23       196.47 o
 -29   3   9       7137.81       7952.78       411.67 o
 -27   3   9       7888.96       7984.53       394.87 o
 -25   3   9       2196.19       2206.58       238.39 o
 -23   3   9      33173.45      32863.84       800.30 o
 -21   3   9      20357.13      19815.35       539.30 o
 -19   3   9      12408.28      12833.95       538.01 o
 -17   3   9      10078.11      10978.96       325.43 o
 -15   3   9      14227.44      14620.53       342.71 o
 -13   3   9      86876.35      90035.93      1535.24 o
 -11   3   9      12425.54      13136.22       265.85 o
  -9   3   9       7733.81       9204.96       518.15 o
  -7   3   9        174.22        443.86       120.01 o
  -5   3   9         48.39        224.55        73.52 o
  -3   3   9     273555.06     272535.31      3762.15 o
  -1   3   9       2647.99       2546.22       110.18 o
   1   3   9       8342.10       8729.88       188.28 o
   3   3   9      25390.08      26046.80       468.77 o
   5   3   9      20906.58      21887.55       414.44 o
   7   3   9      76385.59      76393.42      1544.27 o
   9   3   9      17299.49      17654.15       313.84 o
  11   3   9      26962.62      26662.81       510.49 o
  13   3   9       1631.86       1795.32       130.96 o
  15   3   9      23677.34      23637.16       440.03 o
  17   3   9      37635.18      37108.05       580.45 o
  19   3   9        148.31        135.59        99.16 o
  21   3   9      19719.82      18965.96       403.53 o
  23   3   9         74.59        176.81       113.15 o
  25   3   9       2590.87       2740.49       189.71 o
  27   3   9      15128.85      15163.97       401.89 o
  29   3   9       1711.46       1852.99       182.94 o
  31   3   9       5906.20       5571.60       270.01 o
  33   3   9       1357.50       1487.79       211.91 o
 -40   4   9      35972.82      35226.55      1674.01 o
 -38   4   9       2740.60       2460.54       359.55 o
 -36   4   9      40466.82      39003.21      1671.40 o
 -34   4   9      29778.60      31078.22      1141.89 o
 -32   4   9       1847.55       1654.84       304.36 o
 -30   4   9      27900.74      27906.57      1030.11 o
 -28   4   9      38786.07      36206.86      1239.24 o
 -26   4   9      40290.98      40514.56      1339.97 o
 -24   4   9      38834.71      37814.09      1252.67 o
 -22   4   9       2580.03       2707.67       254.17 o
 -20   4   9      29377.72      29469.96       741.70 o
 -18   4   9      70332.44      68093.34      1315.33 o
 -16   4   9       8325.17       8570.59       283.54 o
 -14   4   9      72590.15      70100.09      1336.43 o
 -12   4   9       8692.41       8575.97       223.20 o
 -10   4   9         57.58        292.69        80.06 o
  -8   4   9     107697.73     103409.38      1411.84 o
  -6   4   9        119.08        219.95        73.26 o
  -4   4   9      14720.32      14721.65       352.29 o
  -2   4   9       9829.11       9494.48       230.49 o
   0   4   9       4349.27       4301.05       134.51 o
   2   4   9      20532.21      20685.62       349.37 o
   4   4   9        707.69        787.56        90.38 o
   6   4   9       9246.71       9468.73       224.70 o
   8   4   9       3325.36       3654.68       151.66 o
  10   4   9       7308.08       7457.65       204.21 o
  12   4   9       8804.20       9259.85       231.79 o
  14   4   9       2463.20       2698.57       153.49 o
  16   4   9       1966.04       1961.54       143.10 o
  18   4   9       5313.28       5400.69       223.77 o
  20   4   9         17.26         24.27       111.90 o
  22   4   9         76.21        356.58       158.28 o
  24   4   9       4225.05       4485.95       215.57 o
  26   4   9       8821.10       9493.77       297.50 o
  28   4   9      17201.21      17123.54       481.09 o
  30   4   9       4677.80       4170.50       258.86 o
  32   4   9       1961.07       1850.39       257.64 o
 -37   5   9       4667.03       4638.77       435.00 o
 -35   5   9       3605.08       3623.00       384.65 o
 -33   5   9       6485.79       6887.55       479.94 o
 -31   5   9       3527.89       3271.57       358.12 o
 -29   5   9       4763.88       4760.00       655.45 o
 -27   5   9      17815.32      18496.06       608.33 o
 -25   5   9       7213.92       7088.08       350.82 o
 -23   5   9      35811.91      36309.33       985.39 o
 -21   5   9       2067.34       1917.84       175.76 o
 -19   5   9      14200.81      14784.28       404.57 o
 -17   5   9       7104.21       7070.70       264.80 o
 -15   5   9      32639.29      32610.75       700.95 o
 -13   5   9       8465.53       8605.55       257.68 o
 -11   5   9        401.42        394.79       106.51 o
  -9   5   9      51690.68      51312.91       851.39 o
  -7   5   9      92441.57      91629.91      1342.84 o
  -5   5   9      33049.55      33009.69       543.97 o
  -3   5   9         29.42         -2.24        86.32 o
  -1   5   9      43039.33      44158.11       657.69 o
   1   5   9      21074.54      21301.26       385.81 o
   3   5   9     108758.16     106636.97      1783.56 o
   5   5   9       3592.69       4011.60       162.56 o
   7   5   9       6391.67       6227.12       234.51 o
   9   5   9      21708.59      21970.36       546.89 o
  11   5   9       1036.19       1197.47       116.71 o
  13   5   9      37081.04      37278.39       625.09 o
  15   5   9          5.02        -34.26       111.35 o
  17   5   9      16177.53      16152.76       394.99 o
  19   5   9       5263.56       5613.20       275.16 o
  21   5   9       1631.25       1625.50       302.56 o
  23   5   9      15439.14      16118.56       507.13 o
  25   5   9        609.25        460.66       182.60 o
  27   5   9       1604.75       1973.88       357.03 o
  29   5   9       3468.66       3369.64       423.94 o
  31   5   9        178.83        649.64       355.02 o
 -36   6   9      11871.86      12553.40       543.95 o
 -34   6   9      24845.66      26052.72      1006.25 o
 -32   6   9       4040.40       3953.78       384.76 o
 -30   6   9      18418.55      19391.03      1360.29 o
 -28   6   9       8938.94       9750.24       539.43 o
 -26   6   9      11966.67      11501.35       564.68 o
 -24   6   9      44084.34      43156.26      1141.95 o
 -22   6   9      10299.45      10560.51       475.84 o
 -20   6   9      13965.27      13711.16       395.15 o
 -18   6   9      11066.22      11123.92       319.93 o
 -16   6   9       2047.63       2182.23       173.86 o
 -14   6   9      41415.56      41979.69       791.17 o
 -12   6   9       8703.74       9015.76       272.69 o
 -10   6   9        276.59        534.55       117.91 o
  -8   6   9      10545.44      10738.03       293.41 o
  -6   6   9        427.15        398.42       119.34 o
  -4   6   9       9004.18       8891.93       237.79 o
  -2   6   9      17435.45      16768.06       359.82 o
   0   6   9        149.94        224.66       111.09 o
   2   6   9         35.72        112.43       108.94 o
   4   6   9       6820.60       7166.83       352.91 o
   6   6   9       3152.62       3264.68       182.07 o
   8   6   9        177.52        255.05       130.38 o
  10   6   9       6062.88       6313.55       238.78 o
  12   6   9       2987.52       3299.63       166.89 o
  14   6   9       3265.53       3448.95       172.70 o
  16   6   9         43.13         86.92       143.46 o
  18   6   9        926.86        928.87       171.61 o
  20   6   9       4374.90       4582.51       328.66 o
  22   6   9       4229.50       4159.66       260.98 o
  24   6   9       5332.86       5221.88       312.75 o
  26   6   9       9570.32      10057.96       619.52 o
  28   6   9        774.35        982.51       211.79 o
  30   6   9       3028.72       3582.06       280.24 o
 -35   7   9       2879.75       2755.36       341.41 o
 -33   7   9       5514.62       6374.01       851.00 o
 -31   7   9          9.28        225.36       230.19 o
 -29   7   9      10515.76      10539.79       819.46 o
 -27   7   9        122.99        234.25       222.65 o
 -25   7   9      38706.68      41521.74      1162.21 o
 -23   7   9        199.86        218.65       167.34 o
 -21   7   9       2004.77       2559.02       206.41 o
 -19   7   9      59556.93      55535.14      1252.03 o
 -17   7   9      16651.11      16436.28       716.88 o
 -15   7   9      32019.80      31156.10       998.65 o
 -13   7   9      13931.63      14809.12       473.46 o
 -11   7   9      30025.53      30153.37       670.05 o
  -9   7   9      41547.46      40852.04       846.52 o
  -7   7   9      51684.26      50292.02      1001.41 o
  -5   7   9      16767.48      16530.42       444.27 o
  -3   7   9       9754.50       9785.19       326.01 o
  -1   7   9      56678.45      56434.57      1027.39 o
   1   7   9      38366.96      38586.86       750.81 o
   3   7   9      73572.61      74012.54      1378.38 o
   5   7   9       2697.68       2872.43       186.01 o
   7   7   9      20467.06      21882.17       490.72 o
   9   7   9     100332.16      98227.45      1706.56 o
  11   7   9       5183.72       5248.93       260.98 o
  13   7   9      93910.07      93410.80      1804.19 o
  15   7   9       9095.85       9161.17       475.30 o
  17   7   9        102.01        106.12       150.41 o
  19   7   9      95926.98      95308.70      2052.63 o
  21   7   9       5757.45       5968.48       315.26 o
  23   7   9      19339.22      19837.87       504.77 o
  25   7   9      13580.22      13115.37       434.55 o
  27   7   9       7541.78       7027.26       358.57 o
 -32   8   9        214.73       -212.29       212.29 o
 -30   8   9       3163.07       2680.28       414.32 o
 -28   8   9       3443.11       3021.37       339.53 o
 -26   8   9        914.17        699.33       213.32 o
 -24   8   9        961.70        832.63       202.42 o
 -22   8   9         53.41        221.55       195.99 o
 -20   8   9        147.93        224.93       194.24 o
 -18   8   9       2253.69       2414.76       220.93 o
 -16   8   9        244.10        385.85       218.23 o
 -14   8   9       2184.36       2309.98       199.72 o
 -12   8   9        597.10        525.50       149.06 o
 -10   8   9      10856.39      11269.69       356.31 o
  -8   8   9      11091.12      10894.23       362.53 o
  -6   8   9        727.89       1030.64       183.20 o
  -4   8   9       2681.97       2663.46       209.96 o
  -2   8   9        150.65        -14.46       139.24 o
   0   8   9       8926.67       9261.94       325.46 o
   2   8   9        350.52        371.88       136.25 o
   4   8   9       1065.85       1345.83       152.27 o
   6   8   9          4.33        229.99       125.11 o
   8   8   9      12447.58      12374.63       360.84 o
  10   8   9       6025.22       5721.74       297.98 o
  12   8   9       1224.72       1147.83       190.77 o
  14   8   9        644.74        750.35       178.14 o
  16   8   9         17.25         36.28       147.99 o
  18   8   9       1182.63       1156.12       191.33 o
  20   8   9        619.15        586.68       161.23 o
  22   8   9         98.59        -48.55       164.87 o
  24   8   9        769.93        681.99       184.12 o
  26   8   9        452.66        353.85       454.21 o
 -29   9   9      11539.00      12019.55       597.32 o
 -27   9   9         76.38       -204.28       204.28 o
 -25   9   9       9928.90      10376.27       475.80 o
 -23   9   9        103.13        167.93       195.61 o
 -21   9   9        967.15        986.36       230.43 o
 -19   9   9      26712.97      26017.73       823.64 o
 -17   9   9       4642.04       4618.22       328.69 o
 -15   9   9      20067.55      19337.50       513.71 o
 -13   9   9       1902.65       1859.84       186.42 o
 -11   9   9       7694.26       8081.50       327.97 o
  -9   9   9      50101.25      48324.22      1024.31 o
  -7   9   9      32066.67      31249.65       730.80 o
  -5   9   9      10976.87      10564.23       369.46 o
  -3   9   9      10841.36      11271.95       381.70 o
  -1   9   9      40966.07      41827.20       910.19 o
   1   9   9      25169.36      25271.30       624.32 o
   3   9   9      63879.97      61906.23      1148.87 o
   5   9   9          0.29          7.50       129.59 o
   7   9   9       2333.08       2356.36       184.17 o
   9   9   9      59529.36      59390.90      1136.53 o
  11   9   9       3104.93       3356.85       239.06 o
  13   9   9      46282.02      46355.02       939.04 o
  15   9   9       3596.94       3625.84       252.25 o
  17   9   9         52.97        -12.31       154.01 o
  19   9   9      45831.46      46339.21      1130.09 o
  21   9   9        925.71        892.59       212.66 o
 -24  10   9      19460.50      18678.89       671.21 o
 -22  10   9         36.25        118.39       207.76 o
 -20  10   9       9866.66       9973.25       838.01 o
 -18  10   9       6940.49       7441.61       383.48 o
 -16  10   9       3647.10       3029.45       308.52 o
 -14  10   9      15559.66      15402.65       461.40 o
 -12  10   9      12607.47      12888.42       422.97 o
 -10  10   9       7238.01       7180.56       327.04 o
  -8  10   9       2178.95       2116.20       216.37 o
  -6  10   9       2410.87       2328.67       224.01 o
  -4  10   9       6976.44       6615.93       339.01 o
  -2  10   9       4901.37       4885.09       289.77 o
   0  10   9         87.27        227.99       164.88 o
   2  10   9         24.57       -155.01       155.01 o
   4  10   9        609.75        524.67       180.83 o
   6  10   9         11.82       -165.84       165.84 o
   8  10   9       2257.82       1919.62       234.84 o
  10  10   9       4170.93       3829.32       280.22 o
  12  10   9       1673.60       1522.74       222.17 o
  14  10   9        785.73        864.12       202.16 o
  16  10   9       3566.91       3708.74       276.69 o
  18  10   9         84.36         54.49       174.68 o
 -19  11   9       4668.97       4678.27       450.53 o
 -17  11   9       3405.50       3382.66       402.38 o
 -15  11   9       8812.51       9317.01       423.66 o
 -13  11   9       4147.44       4187.71       320.63 o
 -11  11   9         36.01       -153.51       162.78 o
  -9  11   9      15054.74      14304.11       619.32 o
  -7  11   9      15280.94      14736.40       622.38 o
  -5  11   9       2385.82       2393.74       237.74 o
  -3  11   9         71.54        -66.69       168.06 o
  -1  11   9       1632.45       1862.85       226.27 o
   1  11   9       4340.68       4616.04       299.31 o
   3  11   9      30819.35      28643.52       743.35 o
   5  11   9         65.31         49.28       201.12 o
   7  11   9       2450.12       2289.50       341.40 o
   9  11   9       5902.97       6543.72       403.63 o
  11  11   9         71.57        -57.62       215.20 o
  -4  12   9       3108.23       3278.54       344.01 o
  -2  12   9       2937.72       2875.78       297.12 o
 -40   0  10      15141.82      16057.62      1061.34 o
 -38   0  10      14965.96      13315.57       946.27 o
 -36   0  10      18515.12      16851.10      1054.97 o
 -34   0  10      44053.59      43058.55      2022.29 o
 -32   0  10      26272.43      25751.10      1362.24 o
 -30   0  10      34396.16      34263.14      1645.62 o
 -28   0  10        359.11        165.47       297.32 o
 -26   0  10      21815.22      22724.54       886.40 o
 -24   0  10     120657.92     117730.09      2794.73 o
 -22   0  10       3673.09       3716.62       278.39 o
 -20   0  10      30481.06      30964.06       867.58 o
 -18   0  10       1902.67       1922.58       205.02 o
 -16   0  10      32461.23      32393.29       870.79 o
 -14   0  10      91553.84      91562.80      2163.42 o
 -12   0  10       2440.15       2654.84       181.69 o
 -10   0  10      17111.60      17445.25       522.43 o
  -8   0  10      26930.27      27800.91       652.44 o
  -6   0  10      11565.28      10744.11       389.39 o
  -4   0  10       2570.73       2656.61       202.56 o
  -2   0  10      15679.02      14314.51       463.87 o
   0   0  10       2935.56       3124.97       189.49 o
   2   0  10     139047.03     140429.61      2482.23 o
   4   0  10        214.04        241.36       103.01 o
   6   0  10      46991.33      47006.11      1001.95 o
   8   0  10      46863.00      45881.16      1273.43 o
  10   0  10      11321.24      10844.35       303.09 o
  12   0  10      42447.01      41824.01       921.56 o
  14   0  10       8689.69       8826.88       284.48 o
  16   0  10      21727.18      21414.82       566.39 o
  18   0  10      12245.10      12071.50       398.23 o
  20   0  10      30054.69      29193.24       729.42 o
  22   0  10      44681.73      44015.19      1160.78 o
  24   0  10       7428.89       7541.66       401.36 o
  26   0  10      37173.01      36323.93      1050.57 o
  28   0  10      16257.41      15641.97       701.23 o
  30   0  10      28591.80      27618.32      1037.66 o
  32   0  10       3038.64       2776.01       366.32 o
  34   0  10      15417.29      16195.96       765.42 o
 -41   1  10        494.56        717.54       442.68 o
 -39   1  10        359.58        450.93       267.26 o
 -37   1  10       1768.51       1648.20       315.94 o
 -35   1  10       5792.08       5610.70       459.17 o
 -33   1  10       1110.00       1061.66       342.78 o
 -31   1  10         72.04       -204.92       207.45 o
 -29   1  10       2026.04       1551.27       277.50 o
 -27   1  10       3219.91       3366.27       275.96 o
 -25   1  10      14168.16      14374.93       412.78 o
 -23   1  10       7205.48       7080.89       276.58 o
 -21   1  10        757.28        665.42       139.60 o
 -19   1  10      10378.10      10489.97       269.29 o
 -17   1  10        122.45        227.38       112.91 o
 -15   1  10      27246.53      27855.12       505.58 o
 -13   1  10      29065.41      28230.70       505.91 o
 -11   1  10       4747.46       4794.89       169.20 o
  -9   1  10      11539.52      11532.95       261.77 o
  -7   1  10       5055.67       4919.95       165.72 o
  -5   1  10       7669.14       7381.51       204.70 o
  -3   1  10      29233.73      28286.36       500.96 o
  -1   1  10       6972.49       6937.03       259.87 o
   1   1  10       2865.92       2754.99       130.82 o
   3   1  10       6608.34       6934.43       179.02 o
   5   1  10       8966.46       8607.41       188.82 o
   7   1  10      30308.40      30355.62       489.67 o
   9   1  10      15171.24      15156.92       279.13 o
  11   1  10       2945.78       3176.94       143.22 o
  13   1  10      16491.66      16050.59       346.26 o
  15   1  10        523.44        562.94        94.22 o
  17   1  10      16779.90      16534.07       317.80 o
  19   1  10      24742.98      24500.60       451.98 o
  21   1  10       6323.30       6278.05       223.60 o
  23   1  10       2941.57       2900.34       175.95 o
  25   1  10       3386.89       3208.22       214.02 o
  27   1  10        108.19        230.55       161.55 o
  29   1  10       2698.42       2761.06       241.63 o
  31   1  10       3894.88       3352.15       263.12 o
  33   1  10       1264.48       1440.72       196.55 o
 -40   2  10      13327.35      12440.85       661.51 o
 -38   2  10       8180.89       7154.22       528.03 o
 -36   2  10       1210.77       1406.79       451.96 o
 -34   2  10      99142.41      97740.72      7379.99 o
 -32   2  10      12524.09      13401.70       542.20 o
 -30   2  10       4494.14       4709.69       345.23 o
 -28   2  10       6155.42       7175.88      1022.67 o
 -26   2  10      19209.00      20309.76       649.63 o
 -24   2  10      81329.62      86184.23      1627.64 o
 -22   2  10       4625.78       4438.14       240.38 o
 -20   2  10      16419.93      17051.37       440.07 o
 -18   2  10      70597.90      73573.56      1733.60 o
 -16   2  10      52489.83      52733.95       819.72 o
 -14   2  10     162032.78     167981.09      2784.07 o
 -12   2  10       9861.20       9570.06       239.51 o
 -10   2  10      23722.20      23697.31       488.27 o
  -8   2  10      50596.66      50441.39       769.07 o
  -6   2  10      72123.76      71820.75       999.34 o
  -4   2  10      87830.55      88028.52      1273.77 o
  -2   2  10       6252.30       6330.52       173.43 o
   0   2  10      19944.16      19592.41       379.02 o
   2   2  10     175460.25     167569.50      2724.30 o
   4   2  10     105621.26     103853.19      1474.09 o
   6   2  10      21747.32      22805.02       393.35 o
   8   2  10       8463.33       8535.97       184.74 o
  10   2  10      17942.86      17570.26       332.87 o
  12   2  10     176033.22     168156.94      2341.21 o
  14   2  10        731.42        613.46       100.47 o
  16   2  10       8122.98       7977.60       218.97 o
  18   2  10       3507.93       3423.57       155.78 o
  20   2  10      91475.22      91784.52      1280.68 o
  22   2  10      82508.80      81059.18      1300.97 o
  24   2  10        256.88         55.31       123.01 o
  26   2  10      27774.22      26982.47       653.50 o
  28   2  10         78.96        183.03       146.95 o
  30   2  10      48028.82      45029.84       942.46 o
  32   2  10       9107.02       9057.70       353.46 o
  34   2  10       2616.40       2532.84       383.20 o
 -39   3  10        102.23       -104.91       272.18 o
 -37   3  10       6923.04       6434.46       491.10 o
 -35   3  10      30136.78      28990.36      1097.44 o
 -33   3  10         96.49        179.40       212.14 o
 -31   3  10      10603.30       9817.05       454.93 o
 -29   3  10      23609.46      22491.05       724.89 o
 -27   3  10       3062.50       3155.97       282.63 o
 -25   3  10      73878.73      74121.27      1809.79 o
 -23   3  10      27404.44      27881.90       712.20 o
 -21   3  10      10901.59      11089.51       444.09 o
 -19   3  10      51970.55      51026.88      1151.67 o
 -17   3  10      12178.36      12104.39       443.15 o
 -15   3  10     110474.68     107163.30      1978.93 o
 -13   3  10      81829.73      78945.75      1421.08 o
 -11   3  10        145.76        143.18        75.97 o
  -9   3  10      95341.06      95288.71      1312.53 o
  -7   3  10      61975.98      59218.82       890.24 o
  -5   3  10      49208.08      48138.90       739.09 o
  -3   3  10     199076.55     196867.22      2746.48 o
  -1   3  10      23700.40      23906.96       412.54 o
   1   3  10      28452.04      28231.35       446.57 o
   3   3  10     161348.17     156919.48      2238.58 o
   5   3  10        480.32        569.08        86.85 o
   7   3  10      94075.89      94554.61      1382.38 o
   9   3  10      72862.38      71547.63      1064.33 o
  11   3  10        310.15        404.15        98.85 o
  13   3  10      55683.42      54810.86       902.70 o
  15   3  10      11930.67      12158.43       275.63 o
  17   3  10      25177.09      26005.34       470.96 o
  19   3  10      17837.82      18426.99       374.51 o
  21   3  10       9537.12       9886.09       265.71 o
  23   3  10      16455.82      16729.37       385.53 o
  25   3  10       3828.04       3997.43       218.25 o
  27   3  10       4411.82       4411.96       239.55 o
  29   3  10       7497.69       7389.92       302.44 o
  31   3  10       4770.90       5237.76       289.18 o
  33   3  10       1111.88       1311.08       294.38 o
 -38   4  10       2989.43       3077.46       383.68 o
 -36   4  10       4624.78       4554.29       427.54 o
 -34   4  10       9221.35       9222.09       564.79 o
 -32   4  10       1848.14       1814.10       471.95 o
 -30   4  10        675.93       1058.94       272.88 o
 -28   4  10       2787.81       2735.07       335.95 o
 -26   4  10       3145.74       2980.26       340.11 o
 -24   4  10      14765.05      15194.64       666.66 o
 -22   4  10          0.22        -39.50       198.74 o
 -20   4  10        447.14        518.52       136.63 o
 -18   4  10      10414.46      10958.45       335.84 o
 -16   4  10      29423.83      30013.76       665.67 o
 -14   4  10      30518.72      30918.22       671.93 o
 -12   4  10        874.91       1181.78       113.43 o
 -10   4  10       2117.64       2627.78       125.32 o
  -8   4  10      17268.56      17348.88       312.93 o
  -6   4  10      19854.77      20012.08       364.91 o
  -4   4  10      13359.80      13491.96       297.72 o
  -2   4  10         96.35        -19.41        82.68 o
   0   4  10       2419.48       2667.29       131.51 o
   2   4  10      35079.85      38367.79      1039.56 o
   4   4  10      28347.30      31175.23       870.56 o
   6   4  10      28036.76      28336.32       493.45 o
   8   4  10        260.23       2022.25       585.62 o
  10   4  10         42.29        217.42        94.93 o
  12   4  10      14880.00      15919.53      1112.82 o
  14   4  10      13894.25      14097.62       354.73 o
  16   4  10       3756.62       4082.41       206.75 o
  18   4  10        451.05        429.77       211.62 o
  20   4  10       1694.91       2046.42       435.67 o
  22   4  10      23053.16      24313.64       560.73 o
  24   4  10       7375.49       7834.19       303.20 o
  26   4  10       5201.63       5647.94       270.45 o
  28   4  10        172.93        268.39       194.50 o
  30   4  10        853.71       1126.82       299.28 o
  32   4  10       4548.41       4351.27       343.85 o
 -37   5  10       2844.55       2811.68      1067.63 o
 -35   5  10       4469.81       4596.83       708.00 o
 -33   5  10        852.33       1080.04       438.56 o
 -31   5  10      15683.87      15771.02       720.62 o
 -29   5  10      33928.44      33745.17      1236.81 o
 -27   5  10       5906.67       5648.24       339.11 o
 -25   5  10      16810.76      17611.44       592.89 o
 -23   5  10      11412.94      11714.40       447.40 o
 -21   5  10      34903.28      34202.64       837.53 o
 -19   5  10      97474.34      95683.40      1966.28 o
 -17   5  10       9386.36       9503.18       350.93 o
 -15   5  10      44431.61      43732.69       905.38 o
 -13   5  10      57650.08      55524.05      1000.75 o
 -11   5  10         52.97         39.78       106.41 o
  -9   5  10     168495.39     164220.03      2678.10 o
  -7   5  10      62514.67      61975.37       947.47 o
  -5   5  10        631.05       1500.93       310.73 o
  -3   5  10     104696.80     101633.42      1572.66 o
  -1   5  10      13302.63      13044.48       280.91 o
   1   5  10      49585.43      48099.46       811.29 o
   3   5  10     113983.66     113111.34      1893.05 o
   5   5  10       5431.41       5621.85       224.46 o
   7   5  10      28284.86      28479.94       558.54 o
   9   5  10      39764.50      39341.95       704.40 o
  11   5  10      12866.09      12760.66       294.48 o
  13   5  10      46146.20      46023.52       753.45 o
  15   5  10      28170.37      28567.39       556.98 o
  17   5  10       7958.66       7355.11       286.65 o
  19   5  10      12751.30      12982.37       450.99 o
  21   5  10        495.39        570.75       175.03 o
  23   5  10      19085.98      19810.43       593.14 o
  25   5  10      11151.76      10953.82       999.76 o
  27   5  10        435.04        596.09       196.91 o
  29   5  10       4306.16       4418.75       392.48 o
 -36   6  10      25231.13      24560.16       966.61 o
 -34   6  10       2695.98       2781.61       354.98 o
 -32   6  10          2.90         74.98       236.99 o
 -30   6  10       8088.77       8286.94       509.79 o
 -28   6  10      13473.08      13515.12       643.87 o
 -26   6  10      25054.30      25070.47       808.97 o
 -24   6  10       4860.44       5005.44       306.62 o
 -22   6  10        343.64         67.91       142.48 o
 -20   6  10       2392.94       2518.95       215.95 o
 -18   6  10      33043.48      33421.79       821.52 o
 -16   6  10      44687.88      44323.42       929.54 o
 -14   6  10      10981.03      11232.46       411.04 o
 -12   6  10         21.97         70.78       112.61 o
 -10   6  10       1399.57       1583.25       148.62 o
  -8   6  10      40211.71      40102.43       760.06 o
  -6   6  10      29856.46      29042.83       799.46 o
  -4   6  10      10765.04      10918.55       297.82 o
  -2   6  10        967.35        929.07       180.10 o
   0   6  10       3186.08       3149.79       186.90 o
   2   6  10      35018.46      34766.10       681.89 o
   4   6  10      31058.89      30020.39       609.51 o
   6   6  10      26403.25      26448.19       613.78 o
   8   6  10       7470.53       7073.80       281.32 o
  10   6  10       1825.28       1721.26       158.43 o
  12   6  10       5709.43       6007.68       248.44 o
  14   6  10      36842.23      37007.15       683.40 o
  16   6  10       7576.50       8008.83       324.51 o
  18   6  10      30603.41      30355.63       714.04 o
  20   6  10        544.40        820.65       175.95 o
  22   6  10       8446.95       8746.80       392.32 o
  24   6  10      45513.12      46345.12      1110.81 o
  26   6  10        144.50       -137.97       188.42 o
  28   6  10      11389.62      10683.69       432.89 o
 -33   7  10       6828.12       7493.28       489.07 o
 -31   7  10         12.96       1254.39       551.14 o
 -29   7  10       5791.55       5149.98       423.61 o
 -27   7  10        659.23        493.48       315.34 o
 -25   7  10       8841.58       8727.27       880.79 o
 -23   7  10        104.08         11.84       147.39 o
 -21   7  10       2076.58       2515.83       224.24 o
 -19   7  10       1951.28       2566.45       220.24 o
 -17   7  10      20392.33      19914.07       569.10 o
 -15   7  10      19453.78      18384.62       542.59 o
 -13   7  10        279.50        404.94       143.46 o
 -11   7  10          4.58       -123.44       132.24 o
  -9   7  10       3733.77       4025.96       229.49 o
  -7   7  10      20986.47      19985.90       565.42 o
  -5   7  10       4666.24       5043.95       255.48 o
  -3   7  10       5293.76       5398.40       242.07 o
  -1   7  10       2823.99       2731.55       188.57 o
   1   7  10        254.67        139.89       135.30 o
   3   7  10      50462.74      49631.18       929.88 o
   5   7  10       3766.48       4185.67       220.59 o
   7   7  10       3944.98       4223.69       242.31 o
   9   7  10        432.18        418.78       158.47 o
  11   7  10        557.22        379.45       140.14 o
  13   7  10      27137.60      27440.19      1284.81 o
  15   7  10       5346.79       4998.77       279.60 o
  17   7  10       5303.49       5195.60       466.04 o
  19   7  10        407.13        454.32       173.87 o
  21   7  10      15460.52      15353.08       470.10 o
  23   7  10      10826.42      11595.45       742.57 o
  25   7  10       3012.27       2824.33       265.90 o
  27   7  10        282.73       -251.57       410.40 o
 -30   8  10      28644.22      28779.30      2207.15 o
 -28   8  10      17192.81      16644.23       726.45 o
 -26   8  10      26438.79      27446.62      1014.03 o
 -24   8  10       3187.22       3541.97       316.77 o
 -22   8  10       1820.37       1577.38       255.18 o
 -20   8  10      10228.08      10118.97       408.22 o
 -18   8  10      47898.36      46540.96      1101.26 o
 -16   8  10       3187.36       3364.36       355.75 o
 -14   8  10       3348.78       3514.02       235.00 o
 -12   8  10       4231.89       4514.29       255.88 o
 -10   8  10       1350.21       1512.85       177.44 o
  -8   8  10      12770.41      12885.10       405.19 o
  -6   8  10       4915.16       4785.84       268.28 o
  -4   8  10      28106.54      28132.30       668.65 o
  -2   8  10       6655.52       6700.40       302.19 o
   0   8  10        357.86        460.72       138.47 o
   2   8  10       1852.74       1616.65       173.83 o
   4   8  10      31915.47      31136.12       656.73 o
   6   8  10      12955.69      13386.70       394.26 o
   8   8  10      17843.67      17983.03       460.29 o
  10   8  10       2932.53       2918.86       239.73 o
  12   8  10       4024.78       3735.95       259.73 o
  14   8  10      30874.12      30133.66       980.39 o
  16   8  10       2007.10       1981.03       223.12 o
  18   8  10      15616.94      15212.12       481.18 o
  20   8  10       4154.24       4111.97       295.85 o
  22   8  10       3948.36       3780.98       263.64 o
  24   8  10      25995.86      25244.64       651.47 o
 -27   9  10       4377.33       3940.87       383.59 o
 -25   9  10       8636.89       8654.05       457.80 o
 -23   9  10         74.52         16.88       204.76 o
 -21   9  10       2553.75       2823.98       303.79 o
 -19   9  10       9657.81       9419.71       469.64 o
 -17   9  10       5836.20       6028.73       326.29 o
 -15   9  10       2382.46       2743.37       224.62 o
 -13   9  10       4549.95       4895.92       279.27 o
 -11   9  10       3431.72       3484.90       248.63 o
  -9   9  10       2997.64       2987.28       236.23 o
  -7   9  10      21359.74      21345.15       566.68 o
  -5   9  10       3055.32       3272.52       244.16 o
  -3   9  10        452.12        778.12       174.92 o
  -1   9  10         25.80        208.40       157.86 o
   1   9  10       8741.67       8603.85       368.55 o
   3   9  10      10128.10      10516.60       366.10 o
   5   9  10          8.41        154.42       133.58 o
   7   9  10       6415.56       6095.01       283.16 o
   9   9  10        163.87        394.99       164.42 o
  11   9  10       2344.23       2407.22       218.02 o
  13   9  10      24844.76      24825.16       601.42 o
  15   9  10        117.93        308.81       167.15 o
  17   9  10        511.87        633.19       192.18 o
  19   9  10       4851.98       4479.43       317.98 o
 -22  10  10        351.54        615.25       327.19 o
 -20  10  10        988.80       1039.38       243.54 o
 -18  10  10       9010.05       8923.09       420.54 o
 -16  10  10       4521.11       4576.05       310.89 o
 -14  10  10        397.25        490.15       170.83 o
 -12  10  10         39.84       -159.00       159.00 o
 -10  10  10        137.68        355.38       172.55 o
  -8  10  10      17903.98      17478.56       514.21 o
  -6  10  10       1764.74       1634.82       206.28 o
  -4  10  10       3685.21       3826.43       271.39 o
  -2  10  10        708.40        573.90       177.69 o
   0  10  10       2750.75       2602.17       301.95 o
   2  10  10       3429.66       3612.09       264.88 o
   4  10  10        711.58        787.97       172.79 o
   6  10  10      14154.71      13360.83       514.82 o
   8  10  10       6862.06       6123.46       340.35 o
  10  10  10       1430.62       1216.59       216.59 o
  12  10  10          7.06        -97.21       173.75 o
  14  10  10      15152.49      14441.11       483.15 o
  16  10  10       4368.08       4553.82       304.09 o
 -15  11  10       2365.34       3043.71       386.91 o
 -13  11  10      26310.78      25166.93       659.75 o
 -11  11  10       1245.70       1135.05       203.69 o
  -9  11  10      36440.64      36261.26       854.08 o
  -7  11  10       6934.37       6281.01       337.28 o
  -5  11  10       3491.27       3574.49       377.15 o
  -3  11  10      29161.86      29251.77       986.43 o
  -1  11  10      10371.43      10133.58       401.18 o
   1  11  10      42295.78      42573.23       971.07 o
   3  11  10      13881.90      14007.29       469.82 o
   5  11  10       4087.44       3619.84       312.58 o
   7  11  10      20409.05      19623.57      1008.77 o
   9  11  10      21175.62      20845.33       784.48 o
 -39   1  11      21007.04      18772.53       832.51 o
 -37   1  11      13988.30      14456.71       709.92 o
 -35   1  11      22381.60      22479.96       906.46 o
 -33   1  11      14847.96      15509.19       710.20 o
 -31   1  11      11844.26      11603.29      1058.39 o
 -29   1  11     113195.42     109482.73      3833.47 o
 -27   1  11      15614.85      16280.28       576.86 o
 -25   1  11      34750.97      35766.68       868.23 o
 -23   1  11         29.98        302.59       140.60 o
 -21   1  11      22493.61      22447.70       494.91 o
 -19   1  11     200843.02     198916.42      3217.66 o
 -17   1  11       1053.28       1522.79       143.47 o
 -15   1  11      84944.48      82805.30      1306.65 o
 -13   1  11       4294.52       4628.66       182.93 o
 -11   1  11        324.37        397.20       105.99 o
  -9   1  11     369321.69     357793.69      5298.27 o
  -7   1  11      24671.22      24728.01       434.36 o
  -5   1  11      13134.72      13459.83       260.71 o
  -3   1  11      39720.38      40222.82       684.75 o
  -1   1  11      18599.84      18353.14       344.43 o
   1   1  11     161815.75     157883.89      2372.49 o
   3   1  11      85528.20      83770.54      1996.83 o
   5   1  11        102.48        256.25        86.07 o
   7   1  11        564.80        642.63        91.77 o
   9   1  11      55655.80      55184.05       832.99 o
  11   1  11      62312.21      59932.10       851.47 o
  13   1  11      14713.08      14589.06       305.39 o
  15   1  11      14692.44      14221.73       307.59 o
  17   1  11        953.71       1086.54       120.06 o
  19   1  11       7008.95       6928.82       246.88 o
  21   1  11       9061.26       9340.71       293.13 o
  23   1  11       3716.60       3728.12       198.87 o
  25   1  11        792.09        754.76       145.02 o
  27   1  11       9331.39       8963.02       332.29 o
  29   1  11       1439.57       1207.84       192.44 o
  31   1  11      13604.92      12806.63       465.36 o
 -40   2  11       2241.52       2235.52       352.39 o
 -38   2  11       1132.23       1152.03       482.08 o
 -36   2  11       2360.95       2269.27       344.92 o
 -34   2  11       6137.87       5789.51       462.94 o
 -32   2  11       2871.05       2909.06       298.32 o
 -30   2  11        696.93        651.71       209.94 o
 -28   2  11         26.88        -14.81       214.91 o
 -26   2  11        209.40        433.26       198.83 o
 -24   2  11       4445.08       4960.35       288.84 o
 -22   2  11         54.61        108.17       130.97 o
 -20   2  11         55.09        -84.77       124.29 o
 -18   2  11       3154.01       3305.90       186.65 o
 -16   2  11       7116.97       6885.80       234.09 o
 -14   2  11          8.63         33.84        96.67 o
 -12   2  11        877.93       1070.77       121.10 o
 -10   2  11      11934.57      11819.75       277.26 o
  -8   2  11      33744.41      33535.45       551.38 o
  -6   2  11        568.51        659.51        87.56 o
  -4   2  11      16231.05      15417.60       304.04 o
  -2   2  11      21716.35      20959.68       379.25 o
   0   2  11         13.86        -81.48        81.48 o
   2   2  11      82967.92      81991.00      1452.57 o
   4   2  11      10399.65      10904.61       259.20 o
   6   2  11        914.71       1191.89       104.41 o
   8   2  11      37977.21      38319.75       650.42 o
  10   2  11       9159.25       9412.99       241.16 o
  12   2  11      28759.69      28927.40       497.56 o
  14   2  11      19792.03      20006.40       381.31 o
  16   2  11         65.90         14.09        99.07 o
  18   2  11      11742.01      11923.56       338.08 o
  20   2  11      14036.27      13954.01       322.44 o
  22   2  11      16426.73      16219.57       381.03 o
  24   2  11      13663.00      13539.90       460.65 o
  26   2  11       1388.02       1320.61       168.90 o
  28   2  11      10628.40      10505.19       404.99 o
  30   2  11      15081.49      14630.79       440.79 o
  32   2  11       1919.82       1939.22       209.35 o
 -39   3  11       2818.41       2590.34       360.82 o
 -37   3  11      11413.66      12025.73       542.48 o
 -35   3  11       9103.61       8387.54       962.88 o
 -33   3  11      19279.38      19103.54       901.19 o
 -31   3  11        393.80        595.63       227.87 o
 -29   3  11      43079.41      43954.09      1197.92 o
 -27   3  11      17599.95      17855.38       756.37 o
 -25   3  11      33351.74      34841.41      1197.31 o
 -23   3  11         42.25        295.46       222.51 o
 -21   3  11       3229.02       4039.20       425.46 o
 -19   3  11      69162.22      68773.66      1501.19 o
 -17   3  11       3660.16       3888.27       219.49 o
 -15   3  11      29296.94      29587.29       599.22 o
 -13   3  11        264.82       1866.47       530.51 o
 -11   3  11      57159.45      58035.96       955.96 o
  -9   3  11      47531.71      48619.99       882.94 o
  -7   3  11        315.01        410.36        86.85 o
  -5   3  11       3160.39       3473.85       148.03 o
  -3   3  11       1378.08       1818.66       125.01 o
  -1   3  11      20081.19      19460.74       362.08 o
   1   3  11      14745.47      15150.72       308.04 o
   3   3  11       2421.03       2693.36       138.13 o
   5   3  11      15286.37      15664.60       490.17 o
   7   3  11       2868.03       3012.43       169.40 o
   9   3  11      28417.05      28183.33       562.43 o
  11   3  11      18384.99      18580.05       456.99 o
  13   3  11        778.60        783.96       118.35 o
  15   3  11        160.54         82.64       111.86 o
  17   3  11         67.07        112.94       107.93 o
  19   3  11       9453.76       9190.52       255.27 o
  21   3  11        335.17        304.00       117.95 o
  23   3  11        940.48        882.67       145.17 o
  25   3  11        598.61        454.33       180.69 o
  27   3  11       3867.76       3763.70       233.60 o
  29   3  11       4406.38       4270.17       263.97 o
  31   3  11       1414.47       1044.37       186.08 o
 -38   4  11       1041.61       1256.74       313.87 o
 -36   4  11       5959.14       6661.00       521.31 o
 -34   4  11       2231.43       2407.97       348.51 o
 -32   4  11        614.77        222.52       497.01 o
 -30   4  11       3872.30       3662.83       403.18 o
 -28   4  11       1120.70        984.48       374.02 o
 -26   4  11       1588.56       1039.88       279.68 o
 -24   4  11       1093.14       1250.50       262.77 o
 -22   4  11       1392.59       1564.63       213.54 o
 -20   4  11        165.44        275.10       147.07 o
 -18   4  11       4028.04       3970.96       227.08 o
 -16   4  11         51.17         34.76       123.95 o
 -14   4  11       6961.99       6819.01       263.57 o
 -12   4  11       3803.20       3818.13       211.67 o
 -10   4  11       1895.38       2030.44       120.19 o
  -8   4  11       6763.75       6720.99       233.97 o
  -6   4  11       3301.67       3440.11       152.08 o
  -4   4  11      26994.60      26888.59       606.10 o
  -2   4  11       4158.26       4636.93       179.16 o
   0   4  11       1883.03       2160.55       130.20 o
   2   4  11      41935.09      41837.89       863.38 o
   4   4  11       3062.00       3335.54       170.77 o
   6   4  11      38520.35      39537.43       718.37 o
   8   4  11      62421.92      60914.95      1018.12 o
  10   4  11        288.54        244.17       108.97 o
  12   4  11      59247.48      58609.16      1052.93 o
  14   4  11      72089.34      71691.81      1369.64 o
  16   4  11       9878.72       9594.48       321.81 o
  18   4  11      74267.31      74928.72      1330.12 o
  20   4  11      40809.56      41741.68       889.45 o
  22   4  11      12279.75      12432.51       391.95 o
  24   4  11      61269.48      62798.24      1411.61 o
  26   4  11      12621.33      13581.36      1055.25 o
  28   4  11      19410.62      18617.96       779.03 o
  30   4  11      27237.72      26100.39       986.03 o
 -37   5  11       1326.14       1095.93       290.74 o
 -35   5  11       4107.69       3726.39       410.27 o
 -33   5  11         65.60       -231.31       231.31 o
 -31   5  11      38740.54      38185.14      1071.66 o
 -29   5  11        696.48        465.40       192.81 o
 -27   5  11         91.64        240.12       175.74 o
 -25   5  11      34901.96      34882.90       976.89 o
 -23   5  11      14336.03      14992.69       535.12 o
 -21   5  11      24049.13      24441.34       660.10 o
 -19   5  11       3173.62       3215.31       239.27 o
 -17   5  11      15494.74      15802.91       435.92 o
 -15   5  11       6348.89       6868.69       278.61 o
 -13   5  11      38370.99      37436.09       801.75 o
 -11   5  11      11635.09      11099.16       306.71 o
  -9   5  11       6232.46       6145.06       217.00 o
  -7   5  11      19906.66      19779.53       405.56 o
  -5   5  11       4392.42       4911.72       197.96 o
  -3   5  11      11344.64      11336.09       310.38 o
  -1   5  11      15607.26      15566.42       323.52 o
   1   5  11        872.46        992.52       133.89 o
   3   5  11       7400.90       7668.67       283.01 o
   5   5  11       3641.68       3906.81       221.67 o
   7   5  11      32372.13      32917.14       685.07 o
   9   5  11      11639.63      11790.63       308.34 o
  11   5  11       2017.82       2613.13       188.34 o
  13   5  11      21414.23      21876.78       487.40 o
  15   5  11        465.10        597.67       139.73 o
  17   5  11      11383.05      12343.49       380.38 o
  19   5  11        731.22        944.55       197.16 o
  21   5  11       3159.53       2953.39       259.63 o
  23   5  11       3633.58       3400.45       302.29 o
  25   5  11        400.86        687.17       392.89 o
  27   5  11       5428.96       6575.14       675.11 o
  29   5  11       3276.41       2877.97       349.95 o
 -34   6  11       7020.55       6839.11       642.61 o
 -32   6  11       4922.76       4752.37       427.68 o
 -30   6  11       1160.97       1224.35       287.08 o
 -28   6  11        187.83        -16.27       239.91 o
 -26   6  11        261.76        492.35       190.46 o
 -24   6  11       3310.41       3174.51       270.33 o
 -22   6  11         12.72        112.55       163.37 o
 -20   6  11       3572.35       4934.79       634.33 o
 -18   6  11       1155.07        906.04       179.42 o
 -16   6  11      20934.63      20660.40       583.89 o
 -14   6  11       1588.03       2007.14       183.40 o
 -12   6  11        421.71        565.59       130.49 o
 -10   6  11       4717.03       4745.59       220.24 o
  -8   6  11      13739.48      13599.77       385.33 o
  -6   6  11      10489.07      10650.18       304.28 o
  -4   6  11      17860.06      17244.56       382.03 o
  -2   6  11      10372.92      10579.35       335.35 o
   0   6  11       1345.91       1447.57       207.91 o
   2   6  11      71183.52      72377.68      1278.37 o
   4   6  11         70.19        -93.48       126.75 o
   6   6  11        714.75        736.75       155.30 o
   8   6  11      31588.43      31641.47       714.64 o
  10   6  11      12303.40      13005.06       390.56 o
  12   6  11      17451.28      17637.45       437.14 o
  14   6  11       6257.83       6477.55       285.33 o
  16   6  11        283.81        355.39       164.45 o
  18   6  11       5031.39       5168.63       366.23 o
  20   6  11      18658.72      19029.95       732.33 o
  22   6  11      16220.16      17382.12       969.33 o
  24   6  11       3215.93       3239.10       300.71 o
  26   6  11        616.78        560.09       224.22 o
 -33   7  11       9691.30       9211.08       551.53 o
 -31   7  11      31712.57      29802.28      1098.16 o
 -29   7  11          7.98       -127.76       222.15 o
 -27   7  11       2008.91       2179.08       334.42 o
 -25   7  11      46655.27      45409.32      1506.14 o
 -23   7  11      29204.91      29132.08       774.17 o
 -21   7  11      35426.99      35211.59       959.24 o
 -19   7  11       3495.18       3785.57       278.47 o
 -17   7  11        428.83        430.16       171.42 o
 -15   7  11      67381.57      66445.08      1474.84 o
 -13   7  11     105121.94     102027.18      1914.22 o
 -11   7  11      22714.46      23388.34       571.35 o
  -9   7  11      12995.33      13109.29       393.77 o
  -7   7  11      19056.36      18374.20       476.38 o
  -5   7  11      32084.69      32177.94       732.98 o
  -3   7  11     147404.75     142523.33      3060.25 o
  -1   7  11        956.78        819.85       148.80 o
   1   7  11        306.29        500.24       138.66 o
   3   7  11      21983.56      22043.73       507.52 o
   5   7  11        185.35        371.91       152.16 o
   7   7  11      70218.30      68603.32      1370.88 o
   9   7  11       1337.45       1448.96       180.22 o
  11   7  11       6278.44       6585.00       275.35 o
  13   7  11       4374.63       4503.13       278.86 o
  15   7  11        207.74        436.53       185.43 o
  17   7  11      25744.24      23751.17       697.89 o
  19   7  11        371.01        227.41       191.12 o
  21   7  11       3601.89       3981.83       328.61 o
  23   7  11        218.05        454.90       216.89 o
  25   7  11          7.29         60.40       183.13 o
 -30   8  11         67.49        304.71       248.41 o
 -28   8  11       3527.70       3862.46       381.90 o
 -26   8  11         24.16        -33.52       224.18 o
 -24   8  11         94.26        132.58       206.24 o
 -22   8  11       4573.29       4725.44       301.08 o
 -20   8  11          0.51       -106.53       156.62 o
 -18   8  11        304.10        416.45       175.31 o
 -16   8  11       3678.53       3456.32       267.15 o
 -14   8  11        185.13        223.95       151.24 o
 -12   8  11        184.65        290.72       147.53 o
 -10   8  11        489.02        169.01       154.17 o
  -8   8  11         10.76        307.95       149.04 o
  -6   8  11        141.88        236.58       153.03 o
  -4   8  11          3.57         76.07       154.77 o
  -2   8  11       2440.15       2207.15       192.61 o
   0   8  11        975.09       1173.26       169.46 o
   2   8  11        529.96        441.31       151.71 o
   4   8  11       3967.71       4291.68       240.66 o
   6   8  11        444.21        353.83       151.98 o
   8   8  11         36.53        101.18       204.83 o
  10   8  11       1138.77       1088.08       169.61 o
  12   8  11        218.41         89.44       166.11 o
  14   8  11         51.44         41.97       168.30 o
  16   8  11        554.74        428.46       196.45 o
  18   8  11        380.41        202.45       212.83 o
  20   8  11       1162.76       1507.39       230.23 o
  22   8  11        863.40       1266.29       236.09 o
 -25   9  11      36314.22      34715.47      1059.88 o
 -23   9  11      23945.86      21772.31       763.54 o
 -21   9  11      25431.64      25223.84       831.61 o
 -19   9  11       6394.12       7061.81       598.07 o
 -17   9  11       1771.44       1766.12       226.17 o
 -15   9  11      31888.97      33248.39       857.55 o
 -13   9  11      58551.52      55893.23      1171.73 o
 -11   9  11       6818.39       6947.15       327.35 o
  -9   9  11       5767.21       6243.04       338.07 o
  -7   9  11       9626.62      10074.65       376.51 o
  -5   9  11      13079.39      13483.25       546.74 o
  -3   9  11      73099.78      68533.73      1389.19 o
  -1   9  11        176.17        114.48       153.77 o
   1   9  11       1642.55       1907.66       192.82 o
   3   9  11      19703.62      20060.54       464.61 o
   5   9  11        605.28        478.91       164.29 o
   7   9  11      50656.79      49422.76       911.21 o
   9   9  11       4385.48       4321.50       268.23 o
  11   9  11       2431.56       2664.44       232.66 o
  13   9  11       7952.05       8333.74       350.51 o
  15   9  11       2695.63       2640.21       247.57 o
  17   9  11       9714.54       9625.60       436.20 o
 -20  10  11       2511.47       2279.28       346.81 o
 -18  10  11        727.69        964.34       260.08 o
 -16  10  11        493.00        310.89       199.89 o
 -14  10  11       9102.89       8969.28       426.58 o
 -12  10  11       1426.62       1751.59       211.99 o
 -10  10  11       1328.34       1305.87       204.71 o
  -8  10  11       4279.14       4309.13       286.06 o
  -6  10  11       1594.28       1954.83       221.66 o
  -4  10  11       3798.65       3475.64       264.45 o
  -2  10  11      15847.41      14210.37       462.38 o
   0  10  11       1263.58       1309.32       210.93 o
   2  10  11       1020.50        898.22       225.56 o
   4  10  11      11554.06      11325.84       377.17 o
   6  10  11       4783.27       4540.58       342.49 o
   8  10  11      10272.28      10690.12       423.60 o
  10  10  11        822.32        884.13       293.16 o
  12  10  11       3637.05       3906.63       289.31 o
 -13  11  11       5772.28       5487.25       418.55 o
 -11  11  11        993.14        809.30       220.66 o
  -9  11  11         87.81         36.16       175.20 o
  -7  11  11      12989.70      13370.90       501.22 o
  -5  11  11          4.51        -92.23       171.70 o
  -3  11  11       6075.38       5538.75       328.74 o
  -1  11  11       1248.13       1315.34       232.66 o
   1  11  11       5264.12       5216.67       330.64 o
   3  11  11       9344.07       9787.19       445.86 o
   5  11  11         24.74        310.77       263.69 o
 -38   0  12        295.40        517.78       373.39 o
 -36   0  12        200.08        905.06       424.95 o
 -34   0  12      16348.50      14494.87       994.99 o
 -32   0  12      37847.51      35738.68      1757.02 o
 -30   0  12       6851.10       6864.33       697.38 o
 -28   0  12       4162.81       5354.35       603.73 o
 -26   0  12       2512.99       2550.25       332.15 o
 -24   0  12     187728.06     194759.16      5418.64 o
 -22   0  12      58429.16      58435.59      1500.84 o
 -20   0  12       1724.70       1651.81       222.20 o
 -18   0  12      11582.34      12283.00       466.22 o
 -16   0  12        111.42        270.14       160.34 o
 -14   0  12     310078.00     310918.41      6990.95 o
 -12   0  12       6978.98       7202.95       290.79 o
 -10   0  12        127.04         60.92       124.72 o
  -8   0  12       4541.31       4414.19       280.56 o
  -6   0  12      35072.74      32109.59       997.33 o
  -4   0  12     477707.53     474458.59     11948.15 o
  -2   0  12       1616.20       1492.91       145.96 o
   0   0  12        651.90        704.69       140.06 o
   2   0  12      30885.67      30118.05       881.89 o
   4   0  12      66778.88      67386.64      1406.35 o
   6   0  12     331145.25     312451.22      6016.46 o
   8   0  12      39131.41      40115.75       903.66 o
  10   0  12       2205.41       2173.45       212.46 o
  12   0  12       5583.30       5996.01       279.12 o
  14   0  12     172779.06     167712.50      3322.09 o
  16   0  12     147340.19     144823.77      3331.59 o
  18   0  12      29677.83      29083.89       846.59 o
  20   0  12      25666.94      25458.89       776.52 o
  22   0  12         45.13        235.68       181.28 o
  24   0  12      92862.02      91151.13      2217.18 o
  26   0  12      18273.54      17824.50       638.04 o
  28   0  12      26037.91      24659.10       960.06 o
  30   0  12      11975.89      11318.62       621.82 o
 -39   1  12         12.62        -91.78       377.34 o
 -37   1  12       5365.62       5496.70       476.93 o
 -35   1  12       7620.61       6388.36       499.99 o
 -33   1  12        263.81        243.88       265.58 o
 -31   1  12       3048.35       3406.04       367.76 o
 -29   1  12       1378.04       1393.50       323.48 o
 -27   1  12       3277.71       3281.03       293.94 o
 -25   1  12       5664.23       5532.71       354.31 o
 -23   1  12       1423.37       1626.71       200.98 o
 -21   1  12       3113.13       3364.68       200.74 o
 -19   1  12        459.20        566.19       154.20 o
 -17   1  12       7287.36       7736.33       255.63 o
 -15   1  12      18568.51      18528.91       418.33 o
 -13   1  12       3335.58       3448.80       184.17 o
 -11   1  12       6083.14       6267.29       224.32 o
  -9   1  12      16767.86      17242.69       363.96 o
  -7   1  12        351.31        305.75        89.69 o
  -5   1  12      17461.11      17139.18       337.73 o
  -3   1  12      33261.91      33414.80       530.74 o
  -1   1  12       3610.02       3808.96       170.53 o
   1   1  12       3674.97       4115.76       172.13 o
   3   1  12       5616.07       5878.91       180.87 o
   5   1  12        836.93        827.72       108.48 o
   7   1  12       1687.88       1675.22       119.13 o
   9   1  12       8420.01       8434.10       241.43 o
  11   1  12       4571.11       4555.68       176.35 o
  13   1  12       6423.97       6534.90       219.52 o
  15   1  12          2.85        158.68       106.04 o
  17   1  12       1259.59       1506.90       142.78 o
  19   1  12       2165.81       2019.28       168.16 o
  21   1  12         45.38        222.82       121.33 o
  23   1  12       5503.40       5490.57       255.09 o
  25   1  12       6755.63       6409.00       286.86 o
  27   1  12        743.90        642.23       166.10 o
  29   1  12        186.08        402.51       178.66 o
  31   1  12       1965.82       1937.92       240.72 o
 -38   2  12        692.59        347.81       280.14 o
 -36   2  12        210.25        159.17       435.15 o
 -34   2  12       4192.12       4282.55       361.04 o
 -32   2  12        317.33        593.38       223.72 o
 -30   2  12       2345.69       3044.16       417.36 o
 -28   2  12        665.39        577.14       210.23 o
 -26   2  12        127.96        428.79       196.95 o
 -24   2  12      19395.45      19210.96       640.70 o
 -22   2  12      23366.01      23347.56      1111.42 o
 -20   2  12       1618.33       1826.49       205.75 o
 -18   2  12       1004.49        939.45       152.12 o
 -16   2  12      14375.59      14494.13       367.52 o
 -14   2  12      74308.98      72001.19      1262.45 o
 -12   2  12       6644.09       6539.31       254.46 o
 -10   2  12      11733.10      12341.05       296.41 o
  -8   2  12      21288.90      21457.15       429.51 o
  -6   2  12       1570.95       1826.70       117.26 o
  -4   2  12     199123.19     202718.67      2684.44 o
  -2   2  12        750.83        975.88       142.09 o
   0   2  12       1930.44       2153.03       138.82 o
   2   2  12      60839.90      59196.53       975.11 o
   4   2  12      19448.03      19348.38       390.36 o
   6   2  12      87412.66      88404.30      1489.88 o
   8   2  12      18205.62      18207.71       374.40 o
  10   2  12       5853.60       6212.59       229.85 o
  12   2  12      15245.42      15624.08       346.72 o
  14   2  12      56693.04      56889.34       938.11 o
  16   2  12      48997.96      48097.59       818.65 o
  18   2  12       7552.02       7058.85       242.66 o
  20   2  12      27714.10      26903.38       621.41 o
  22   2  12       5383.72       5078.86       227.92 o
  24   2  12      32216.46      32160.83       626.24 o
  26   2  12       2766.12       2637.68       204.56 o
  28   2  12       4732.00       4367.53       295.93 o
  30   2  12      12595.87      10784.51       442.25 o
 -37   3  12      18359.40      17009.00       917.56 o
 -35   3  12      31851.37      32053.79      2261.55 o
 -33   3  12       3815.95       3674.71       406.89 o
 -31   3  12      32354.89      31790.66      1172.48 o
 -29   3  12      10660.65      10246.63       579.29 o
 -27   3  12      21276.30      21573.62      1516.75 o
 -25   3  12      71021.20      68374.89      2108.77 o
 -23   3  12       7856.97       7945.08       485.24 o
 -21   3  12      39725.84      38405.64      1989.47 o
 -19   3  12      38273.32      37866.36      1250.85 o
 -17   3  12        250.64        247.89       118.94 o
 -15   3  12      74010.83      72317.65      1284.23 o
 -13   3  12      34078.58      34144.27       622.97 o
 -11   3  12        525.30        490.76       109.28 o
  -9   3  12      28984.95      29283.67       505.29 o
  -7   3  12       3379.84       3651.39       160.34 o
  -5   3  12      10432.80      10805.31       252.32 o
  -3   3  12      23312.13      23130.58       448.42 o
  -1   3  12        116.40        123.35        98.44 o
   1   3  12       2310.31       2757.29       144.73 o
   3   3  12        940.46       1066.98       120.60 o
   5   3  12       9641.58       9514.68       278.56 o
   7   3  12       5868.11       5900.30       225.87 o
   9   3  12        257.27        175.69       119.77 o
  11   3  12       2701.42       2709.05       189.01 o
  13   3  12        136.10        160.02       128.24 o
  15   3  12        372.21        434.79       127.86 o
  17   3  12       2170.35       2230.27       181.49 o
  19   3  12         83.79        373.68       127.24 o
  21   3  12        693.28        950.32       144.54 o
  23   3  12       2849.42       2622.01       308.99 o
  25   3  12       2351.06       2228.76       255.10 o
  27   3  12       1064.80       1393.31       219.94 o
  29   3  12       3191.13       3211.99       267.25 o
 -36   4  12       1805.68       2079.58       346.37 o
 -34   4  12       5641.64       5883.25       567.40 o
 -32   4  12      16233.80      15431.65       731.02 o
 -30   4  12       6679.86       6767.73       489.74 o
 -28   4  12        385.33        307.34       321.07 o
 -26   4  12       9794.50       9242.42       434.00 o
 -24   4  12      31346.06      30807.77      1347.41 o
 -22   4  12      36854.62      35949.86      1012.96 o
 -20   4  12      15274.47      14645.97       474.24 o
 -18   4  12         15.79        105.13       146.57 o
 -16   4  12      16875.30      17086.67       529.70 o
 -14   4  12      28678.08      29327.88      1059.14 o
 -12   4  12      33870.10      34012.13       674.89 o
 -10   4  12       6902.17       7132.64       239.32 o
  -8   4  12       9116.69       9945.61       247.78 o
  -6   4  12      32981.96      36297.35       603.02 o
  -4   4  12      58095.82      61126.01      1000.09 o
  -2   4  12      51777.01      54530.05       904.45 o
   0   4  12       3792.63       4867.72       199.32 o
   2   4  12       2790.99       3427.07       194.93 o
   4   4  12      24661.19      26236.01       514.11 o
   6   4  12      39859.53      41966.25       802.03 o
   8   4  12      11774.74      13075.27       351.36 o
  10   4  12        156.64        255.49       126.71 o
  12   4  12      11252.49      11344.04       349.47 o
  14   4  12      37667.92      37513.55       800.90 o
  16   4  12      24597.96      24822.37       589.83 o
  18   4  12      11799.71      12043.91       353.92 o
  20   4  12        551.73        534.76       147.35 o
  22   4  12       7945.35       7776.58       327.23 o
  24   4  12       9476.01       9134.52       407.02 o
  26   4  12       6811.11       6799.37       640.83 o
  28   4  12       1760.76       1649.26       296.42 o
 -35   5  12      20573.58      20009.46       861.94 o
 -33   5  12        941.79        687.50       384.83 o
 -31   5  12      56470.62      54356.03      1440.49 o
 -29   5  12      18369.36      18073.55       627.91 o
 -27   5  12       6872.38       6993.18       375.40 o
 -25   5  12      22536.44      22220.94       719.09 o
 -23   5  12      17723.90      17781.21      1203.79 o
 -21   5  12      53797.92      54467.24      1248.67 o
 -19   5  12      30060.85      29733.31       767.41 o
 -17   5  12       1516.70       1860.78       202.35 o
 -15   5  12      14356.54      13904.46       453.33 o
 -13   5  12      24199.52      23219.44       561.05 o
 -11   5  12      11232.57      10653.02       309.56 o
  -9   5  12      44561.95      44230.73       770.25 o
  -7   5  12        826.75        990.56       133.19 o
  -5   5  12        284.34       1146.07       360.86 o
  -3   5  12      32817.28      32995.23       662.41 o
  -1   5  12       4350.31       4508.91       185.18 o
   1   5  12      14412.29      14557.54       411.71 o
   3   5  12       2336.96       2374.94       197.22 o
   5   5  12       2462.63       2418.66       207.99 o
   7   5  12       3005.63       3050.06       195.24 o
   9   5  12         55.17        149.40       125.05 o
  11   5  12      10554.82      10191.34       376.17 o
  13   5  12       3312.39       3708.74       253.46 o
  15   5  12       7062.94       7117.29       279.53 o
  17   5  12        219.28        261.88       151.06 o
  19   5  12       2035.50       1904.11       199.39 o
  21   5  12       2761.17       2647.26       258.54 o
  23   5  12       4031.65       3769.54       291.57 o
  25   5  12         27.43       -172.68       197.64 o
  27   5  12       2212.00       2153.39       330.74 o
 -34   6  12       2665.06       2157.83       351.94 o
 -32   6  12       1587.00       1437.14       315.44 o
 -30   6  12       8654.49       8165.57       534.32 o
 -28   6  12       1110.93        898.41       216.09 o
 -26   6  12       3605.84       3656.81       310.23 o
 -24   6  12       5902.84       6096.77       354.09 o
 -22   6  12       3944.18       3556.18       266.42 o
 -20   6  12      32591.89      32346.97       831.83 o
 -18   6  12       3248.86       2872.43       242.67 o
 -16   6  12       8964.34       8035.71       355.36 o
 -14   6  12        254.25        383.07       158.48 o
 -12   6  12       7510.30       7869.08       305.55 o
 -10   6  12      49217.88      49325.07       924.39 o
  -8   6  12      34606.25      35417.23       768.72 o
  -6   6  12      11544.63      10936.63       316.98 o
  -4   6  12        354.56        460.68       130.73 o
  -2   6  12      45236.56      44124.06       846.95 o
   0   6  12      41624.61      42311.32       820.81 o
   2   6  12      66582.90      65636.79      1313.52 o
   4   6  12        402.25        374.00       149.99 o
   6   6  12        120.34        326.27       147.22 o
   8   6  12      63032.61      62260.01      1257.87 o
  10   6  12       1908.93       1736.75       191.18 o
  12   6  12      57588.05      58601.14      1195.04 o
  14   6  12       5310.57       5370.24       310.60 o
  16   6  12       8475.43       8814.83       906.20 o
  18   6  12      42087.87      42801.60      1048.53 o
  20   6  12        572.21       1068.70       215.22 o
  22   6  12      15530.20      16325.70       611.50 o
  24   6  12       5928.29       5341.88       370.43 o
 -31   7  12        236.04        262.66       236.12 o
 -29   7  12       3994.58       3859.54       509.51 o
 -27   7  12        138.23         77.78       306.20 o
 -25   7  12       3923.51       3695.11       305.40 o
 -23   7  12        159.70        236.70       171.99 o
 -21   7  12       4324.18       4275.18       290.63 o
 -19   7  12       2155.04       2144.79       230.41 o
 -17   7  12       1946.37       2031.71       220.96 o
 -15   7  12      17568.51      17599.59      1036.46 o
 -13   7  12         52.13         69.69       148.92 o
 -11   7  12        122.87        144.94       143.23 o
  -9   7  12      15865.64      15949.55       449.67 o
  -7   7  12       5656.33       5284.91       281.13 o
  -5   7  12       1652.30       1658.24       172.15 o
  -3   7  12       6198.10       5524.73       260.04 o
  -1   7  12        811.19        792.75       154.72 o
   1   7  12        183.46        237.66       137.01 o
   3   7  12      17647.19      16945.69       485.57 o
   5   7  12        393.26        410.24       160.67 o
   7   7  12       1834.09       2084.72       204.66 o
   9   7  12       4331.87       4437.18       265.12 o
  11   7  12        662.75        808.42       157.88 o
  13   7  12        146.03        -73.97       143.44 o
  15   7  12       2179.82       2076.91       252.10 o
  17   7  12       2850.89       2802.62       315.35 o
  19   7  12       3060.91       2873.97       750.97 o
  21   7  12        576.54        251.63       262.42 o
  23   7  12        322.18        188.47       214.83 o
 -28   8  12        917.60       1335.26       438.29 o
 -26   8  12       9563.42       9534.77       710.59 o
 -24   8  12       1205.66       1277.31       267.41 o
 -22   8  12        266.56        169.07       175.42 o
 -20   8  12      40164.88      38365.64       966.43 o
 -18   8  12      18767.79      18462.68       575.35 o
 -16   8  12       7884.26       8236.52       478.67 o
 -14   8  12        417.53        509.97       181.11 o
 -12   8  12       9008.66       8935.76       341.96 o
 -10   8  12      39032.38      37831.46       859.18 o
  -8   8  12      50450.96      49507.87      1055.84 o
  -6   8  12       2288.46       2133.58       230.09 o
  -4   8  12        977.98       1080.26       185.28 o
  -2   8  12      26710.78      26889.33       719.21 o
   0   8  12      25783.33      26823.17       818.05 o
   2   8  12      73905.72      71768.82      1310.99 o
   4   8  12        619.15        723.78       176.67 o
   6   8  12        766.19        795.98       179.14 o
   8   8  12      44413.21      43833.03       888.81 o
  10   8  12       3770.96       4209.05       297.19 o
  12   8  12      69132.74      67703.91      1408.47 o
  14   8  12       9954.60       9473.62       393.11 o
  16   8  12       1321.39       1745.31       265.05 o
  18   8  12      39527.56      40098.72      1174.57 o
 -23   9  12       9572.25       8907.42       493.39 o
 -21   9  12         82.27        102.04       223.04 o
 -19   9  12       5894.46       6271.65       358.22 o
 -17   9  12       1049.95        822.01       199.01 o
 -15   9  12       7892.22       7996.78       386.42 o
 -13   9  12       2995.50       2789.45       240.61 o
 -11   9  12       6275.43       6603.15       329.80 o
  -9   9  12       5961.39       5820.58       313.46 o
  -7   9  12       6103.42       6830.08       339.53 o
  -5   9  12      21938.17      21122.88       614.43 o
  -3   9  12        901.11       1042.63       193.63 o
  -1   9  12        164.28         60.10       163.54 o
   1   9  12       4903.92       5027.47       272.62 o
   3   9  12      10354.33      10178.34       394.43 o
   5   9  12       1036.36        907.86       194.29 o
   7   9  12        570.75        691.33       173.25 o
   9   9  12        798.63        851.83       202.27 o
  11   9  12       2806.41       3041.21       261.37 o
  13   9  12       6223.36       5753.79       335.06 o
  15   9  12       5221.18       5120.53       363.85 o
 -18  10  12        706.50        748.94       279.45 o
 -16  10  12      11791.57      10630.91       455.51 o
 -14  10  12          5.23        -71.03       175.04 o
 -12  10  12       1961.30       1984.70       231.95 o
 -10  10  12      20422.16      20712.44       586.36 o
  -8  10  12      14063.42      13837.33       720.20 o
  -6  10  12       3254.64       3196.57       265.88 o
  -4  10  12       2702.74       2889.93       254.94 o
  -2  10  12      15723.80      15668.56       565.19 o
   0  10  12       5477.36       5882.12       323.63 o
   2  10  12      26022.66      25033.84       601.96 o
   4  10  12         65.68        202.94       190.45 o
   6  10  12          1.50         75.15       258.13 o
   8  10  12      22359.41      22491.98       788.62 o
  10  10  12        335.20        823.72       234.82 o
 -37   1  13       2320.62       2081.02       346.18 o
 -35   1  13      43213.09      44560.91      1505.24 o
 -33   1  13       6052.24       5986.68       481.58 o
 -31   1  13      39634.15      40511.64      1145.23 o
 -29   1  13        570.02        585.96       221.10 o
 -27   1  13       1049.34        996.14       227.58 o
 -25   1  13      52883.06      55354.67      1427.66 o
 -23   1  13       5359.74       5597.37       311.71 o
 -21   1  13      50630.97      50456.66      1024.26 o
 -19   1  13       2264.97       2295.79       194.04 o
 -17   1  13      15228.72      15473.71       425.56 o
 -15   1  13      52609.11      51546.84      1039.99 o
 -13   1  13       5263.60       5551.80       236.02 o
 -11   1  13       7466.66       7656.86       253.67 o
  -9   1  13       3954.35       4191.68       206.34 o
  -7   1  13       9023.49       9001.65       255.99 o
  -5   1  13       4363.07       4906.19       235.66 o
  -3   1  13       5279.87       5665.54       194.69 o
  -1   1  13      10290.25      10634.76       290.63 o
   1   1  13      39858.50      40210.00       761.42 o
   3   1  13       5627.68       5848.88       220.32 o
   5   1  13       3957.88       3972.01       177.33 o
   7   1  13       6372.10       6400.97       212.62 o
   9   1  13       5434.51       5395.69       193.58 o
  11   1  13      23408.05      22995.63       521.56 o
  13   1  13       7837.49       7719.83       249.35 o
  15   1  13       1739.62       1957.36       154.69 o
  17   1  13       5192.24       5113.19       238.23 o
  19   1  13      30042.07      29270.58       720.38 o
  21   1  13      13152.27      12383.94       335.31 o
  23   1  13       7154.17       7190.47       289.13 o
  25   1  13      20176.73      19259.24       478.00 o
  27   1  13       4756.11       4800.20       278.51 o
  29   1  13      16925.27      16298.83       537.57 o
 -38   2  13        955.66       1129.27       322.84 o
 -36   2  13       2294.67       2641.92      1083.04 o
 -34   2  13       1272.54       1392.23       270.41 o
 -32   2  13      12516.66      11849.82       535.05 o
 -30   2  13      23862.12      23283.04       773.83 o
 -28   2  13        172.38        170.24       208.91 o
 -26   2  13      12688.46      12344.21       630.89 o
 -24   2  13       8736.04       8994.15       558.32 o
 -22   2  13       9835.18      11254.86       810.20 o
 -20   2  13      59522.14      58412.01      1728.52 o
 -18   2  13      21105.61      22012.26       602.24 o
 -16   2  13       7050.01       7404.47       261.69 o
 -14   2  13      21537.27      21450.54       444.31 o
 -12   2  13        833.09        942.59       123.51 o
 -10   2  13      52811.96      54220.12       918.41 o
  -8   2  13      33690.18      33178.61       608.71 o
  -6   2  13         55.13         46.33        96.56 o
  -4   2  13      21112.64      21006.83       404.39 o
  -2   2  13       1321.68       1268.60       128.91 o
   0   2  13      34093.50      34815.87       628.22 o
   2   2  13      51561.57      52091.10       884.05 o
   4   2  13        159.04        307.44       116.68 o
   6   2  13      20048.69      19816.13       437.17 o
   8   2  13      15897.73      15620.40       415.63 o
  10   2  13      18484.32      18328.42       426.93 o
  12   2  13      54422.07      53053.00       991.26 o
  14   2  13      17125.17      17097.50       413.03 o
  16   2  13       6236.15       6412.16       237.02 o
  18   2  13      19403.25      19074.74       419.06 o
  20   2  13        399.57        513.16       168.99 o
  22   2  13      19400.02      19328.59       441.92 o
  24   2  13      15783.30      15774.48       397.99 o
  26   2  13       1851.45       2251.77       214.42 o
  28   2  13       4007.23       4187.94       268.92 o
 -37   3  13        329.15        424.93       341.56 o
 -35   3  13      27024.63      26323.82      1062.08 o
 -33   3  13         42.80        337.47       273.16 o
 -31   3  13        649.44        872.16       427.30 o
 -29   3  13       2205.52       2447.94       345.40 o
 -27   3  13       1059.92        558.44       260.17 o
 -25   3  13      16652.15      18603.22      1929.86 o
 -23   3  13       1009.05        913.14       255.53 o
 -21   3  13       3663.37       5179.73       885.10 o
 -19   3  13      15087.25      14756.10       666.39 o
 -17   3  13       6900.71       7615.13       290.16 o
 -15   3  13      38464.08      40265.92       723.32 o
 -13   3  13         45.79        -18.17       103.92 o
 -11   3  13        120.94        155.85       105.82 o
  -9   3  13       7745.33       8250.33       246.66 o
  -7   3  13       4959.42       5385.34       193.87 o
  -5   3  13      14929.83      15283.15       324.78 o
  -3   3  13       2796.24       2984.94       179.68 o
  -1   3  13        799.54       1010.34       125.58 o
   1   3  13      30312.59      30319.31       569.31 o
   3   3  13       8328.62       7938.72       243.01 o
   5   3  13      17777.42      17560.92       421.81 o
   7   3  13        775.05       1106.24       176.89 o
   9   3  13         19.54        190.06       133.09 o
  11   3  13      14367.39      14230.49       404.03 o
  13   3  13        107.86        166.68       134.42 o
  15   3  13       5517.19       5642.34       274.04 o
  17   3  13          5.29        -30.30       138.75 o
  19   3  13       1864.08       2080.07       186.10 o
  21   3  13      18589.02      17867.35       425.43 o
  23   3  13         90.84        353.04       161.63 o
  25   3  13       9316.52       9302.31       481.81 o
  27   3  13       2233.69       2217.20       244.93 o
 -36   4  13       9264.25       9409.51       474.72 o
 -34   4  13       2543.14       3236.32       311.04 o
 -32   4  13       9799.93      10120.98       476.71 o
 -30   4  13       4862.28       4316.39       341.39 o
 -28   4  13        309.74        205.66       238.15 o
 -26   4  13       9772.85      10256.36       468.17 o
 -24   4  13      21764.29      20343.29      1173.40 o
 -22   4  13      30448.82      30141.12       891.93 o
 -20   4  13      16979.46      17540.85       530.52 o
 -18   4  13       1408.60       1333.74       188.87 o
 -16   4  13      43138.69      43781.59      1029.69 o
 -14   4  13      87364.05      87608.54      1666.58 o
 -12   4  13       9440.66       9584.59       297.25 o
 -10   4  13      98648.75      96724.68      1665.58 o
  -8   4  13      42484.09      43923.36       718.15 o
  -6   4  13       4253.12       4884.16       193.62 o
  -4   4  13     232997.69     230091.89      3448.39 o
  -2   4  13      17415.24      17043.70       382.62 o
   0   4  13      23401.78      23792.65       480.97 o
   2   4  13     106822.05     105940.87      1822.50 o
   4   4  13      25153.68      24927.17       543.40 o
   6   4  13      69754.82      69611.87      1252.58 o
   8   4  13      53723.65      54378.18      1277.25 o
  10   4  13         31.20        422.71       156.71 o
  12   4  13      14383.30      15162.83       566.92 o
  14   4  13      39438.26      39347.77       843.53 o
  16   4  13      16638.34      16272.76       571.61 o
  18   4  13      10740.10      10370.44       336.73 o
  20   4  13       1130.65        706.07       160.81 o
  22   4  13       4474.48       4873.77       282.27 o
  24   4  13      11738.79      11827.56       605.93 o
  26   4  13       2818.77       2683.03       339.49 o
 -33   5  13        130.14        219.72       197.60 o
 -31   5  13        197.30        213.06       199.92 o
 -29   5  13      13271.43      13657.96       548.07 o
 -27   5  13       8030.98       7993.49       417.76 o
 -25   5  13       3028.83       2908.24       280.55 o
 -23   5  13       5913.80       6138.34       659.07 o
 -21   5  13        156.66          3.64       208.62 o
 -19   5  13      26472.19      26008.05       715.42 o
 -17   5  13      20897.05      20574.24       593.56 o
 -15   5  13       2704.21       3095.48       324.44 o
 -13   5  13       2038.77       2214.02       209.85 o
 -11   5  13        117.84          7.97       120.19 o
  -9   5  13      28889.36      29392.12       566.31 o
  -7   5  13       4886.56       5145.22       217.08 o
  -5   5  13       1414.98       1772.63       146.30 o
  -3   5  13       6145.63       7327.92       230.96 o
  -1   5  13       2482.80       2484.22       184.12 o
   1   5  13      22224.83      25962.24       842.68 o
   3   5  13       9128.04       9338.60       327.83 o
   5   5  13       4501.17       4858.21       299.44 o
   7   5  13       5723.51       5812.74       305.14 o
   9   5  13        189.49        261.52       149.71 o
  11   5  13       9101.55      10129.61       548.88 o
  13   5  13       2932.83       2860.26       241.85 o
  15   5  13        192.05        237.33       164.39 o
  17   5  13       6623.46       6918.73       356.88 o
  19   5  13         12.03         92.46       154.65 o
  21   5  13       6964.15       6974.04       406.18 o
  23   5  13       4090.04       3698.93       326.88 o
  25   5  13        940.02       1150.72       249.04 o
 -32   6  13       1818.06       2576.60       346.27 o
 -30   6  13       5175.73       4596.12       341.05 o
 -28   6  13       7853.47       8319.51       429.28 o
 -26   6  13      19179.01      20578.48      1194.96 o
 -24   6  13      18716.25      17681.64       624.82 o
 -22   6  13       2725.43       2939.74       260.03 o
 -20   6  13      17145.39      16238.25       525.02 o
 -18   6  13       5264.02       5182.81       307.65 o
 -16   6  13      18546.06      17984.33       555.31 o
 -14   6  13      33501.91      32756.55       833.80 o
 -12   6  13      11608.58      11407.06       370.80 o
 -10   6  13      12696.65      12696.98       390.37 o
  -8   6  13       4142.16       4008.84       220.72 o
  -6   6  13        569.25        784.54       144.86 o
  -4   6  13      36179.19      35859.81       726.75 o
  -2   6  13       5107.10       5004.04       247.39 o
   0   6  13       3082.42       3374.33       363.20 o
   2   6  13      12997.69      12279.93       394.02 o
   4   6  13       3045.46       3297.11       235.08 o
   6   6  13      30004.40      30372.43       866.75 o
   8   6  13      29377.89      31510.52      1032.81 o
  10   6  13       3087.96       3268.69       234.21 o
  12   6  13      13939.23      14480.84       537.16 o
  14   6  13       8500.42       8279.29       373.44 o
  16   6  13      14521.30      14119.58       490.88 o
  18   6  13      23062.66      21417.21       895.95 o
  20   6  13       8832.35       7809.32       683.35 o
  22   6  13       3154.28       3410.22       325.43 o
 -29   7  13      13881.74      12948.27       678.20 o
 -27   7  13      20775.58      20175.76       692.39 o
 -25   7  13       3919.66       3640.78       314.63 o
 -23   7  13       1048.38       1123.71       202.28 o
 -21   7  13       4370.57       4490.40       298.78 o
 -19   7  13      29470.06      28661.95       775.65 o
 -17   7  13       8023.32       7521.48       362.86 o
 -15   7  13        428.13        217.74       172.32 o
 -13   7  13       1610.19       1713.64       221.31 o
 -11   7  13        126.86        234.03       152.42 o
  -9   7  13      11958.88      11691.68       381.07 o
  -7   7  13       9058.69       9508.38       386.57 o
  -5   7  13       1886.02       2283.41       200.03 o
  -3   7  13        242.71        191.82       142.58 o
  -1   7  13         13.97         48.46       137.22 o
   1   7  13       9112.01       8419.10       338.56 o
   3   7  13      12252.97      11837.60       521.84 o
   5   7  13       4902.29       4681.06       423.06 o
   7   7  13       1619.79       2002.17       208.10 o
   9   7  13         34.18        -62.83       150.29 o
  11   7  13        771.76        562.95       157.21 o
  13   7  13      17244.46      17140.95       505.64 o
  15   7  13       1713.35       1971.62       282.38 o
  17   7  13      10395.80       9695.68      1507.86 o
  19   7  13       3703.17       3615.31       731.09 o
 -26   8  13       4558.13       4125.42       410.77 o
 -24   8  13       1380.30       1260.00       236.29 o
 -22   8  13       2650.96       3199.81       275.22 o
 -20   8  13       2970.44       2939.62       283.98 o
 -18   8  13          2.17       -121.92       168.78 o
 -16   8  13       1025.98        750.37       203.27 o
 -14   8  13          0.05        181.92       172.52 o
 -12   8  13       2186.93       2203.40       240.48 o
 -10   8  13        587.50        475.84       197.05 o
  -8   8  13       1277.39       1580.48       203.40 o
  -6   8  13       5304.46       5027.98       292.50 o
  -4   8  13       5784.29       5713.04       308.28 o
  -2   8  13       2299.02       2439.86       206.28 o
   0   8  13        584.07        398.56       158.70 o
   2   8  13         80.94         97.97       163.24 o
   4   8  13       4754.04       4744.65       292.01 o
   6   8  13         24.98         20.68       166.20 o
   8   8  13        128.33        305.83       164.03 o
  10   8  13         38.60         29.22       151.79 o
  12   8  13       4564.93       4827.27       336.62 o
  14   8  13       4601.17       4266.48       940.09 o
  16   8  13        765.03        835.15       328.58 o
 -21   9  13       7520.42       7504.25       385.16 o
 -19   9  13      21261.38      21178.65       644.27 o
 -17   9  13       5201.36       5269.56       333.10 o
 -15   9  13        239.85        339.63       196.97 o
 -13   9  13       4491.46       4712.72       293.28 o
 -11   9  13         51.12         74.24       170.31 o
  -9   9  13      19924.78      18062.09       579.02 o
  -7   9  13        667.27        382.88       171.76 o
  -5   9  13       6195.42       5838.46       325.38 o
  -3   9  13        543.62        458.11       183.24 o
  -1   9  13       2344.62       2389.59       216.93 o
   1   9  13       1711.29       1717.60       222.84 o
   3   9  13       6427.50       6546.52       347.10 o
   5   9  13       9569.68       9841.23       401.85 o
   7   9  13       5759.10       5789.35       319.30 o
   9   9  13         59.37         11.00       196.26 o
  11   9  13        786.31        478.06       215.00 o
 -14  10  13      13733.65      13701.08       586.78 o
 -12  10  13       1158.04       1064.42       210.16 o
 -10  10  13       6626.65       6861.89       358.13 o
  -8  10  13       6625.05       6621.10       354.60 o
  -6  10  13       9587.31       9510.64       449.24 o
  -4  10  13       9519.47       9622.79       395.15 o
  -2  10  13      12735.25      12695.16       449.15 o
   0  10  13       8264.54       8798.88       381.84 o
   2  10  13       6609.50       6283.72       347.43 o
   4  10  13        583.56        739.19       227.43 o
 -36   0  14      21506.33      24881.28      1426.13 o
 -34   0  14         19.54       -253.98       325.21 o
 -32   0  14       7568.34       7617.91       783.97 o
 -30   0  14      45639.65      46024.98      2176.43 o
 -28   0  14      24952.29      24336.21       965.85 o
 -26   0  14      30268.14      31312.11      1145.25 o
 -24   0  14      18095.71      18124.12       780.76 o
 -22   0  14      12872.08      13153.42       625.84 o
 -20   0  14     101148.17     103542.05      3012.62 o
 -18   0  14       1089.05       1620.91       275.03 o
 -16   0  14      61559.04      66985.55      2956.43 o
 -14   0  14      50748.94      46188.77      2831.84 o
 -12   0  14       7800.64       8184.75       479.76 o
 -10   0  14     178742.41     179947.11      4245.27 o
  -8   0  14       1685.45       1860.84       203.14 o
  -6   0  14       5834.08       6261.96       311.72 o
  -4   0  14      76912.72      75736.90      1654.10 o
  -2   0  14      29159.64      30050.19       877.58 o
   0   0  14      77631.88      77963.11      1963.19 o
   2   0  14      13034.46      13320.43       484.16 o
   4   0  14       2137.07       2354.13       234.11 o
   6   0  14      23163.28      23736.87       722.41 o
   8   0  14      71530.21      73437.21      1556.94 o
  10   0  14      51837.38      50850.77      1139.06 o
  12   0  14       4924.30       5063.13       288.32 o
  14   0  14       6830.92       7180.96       375.57 o
  16   0  14       8128.70       8628.22       416.65 o
  18   0  14      43678.38      44856.23      1420.77 o
  20   0  14       1306.37       1307.29       233.71 o
  22   0  14        899.88        987.97       230.44 o
  24   0  14       1714.67       1348.70       247.71 o
  26   0  14       4929.69       4358.68       352.31 o
 -37   1  14       1783.66       1725.22       345.29 o
 -35   1  14         36.53        259.15       274.38 o
 -33   1  14       2611.34       2362.92       378.45 o
 -31   1  14       3800.47       3653.68       338.28 o
 -29   1  14        119.71        137.37       309.85 o
 -27   1  14       4898.13       4700.91       362.67 o
 -25   1  14       2599.50       2931.35       261.42 o
 -23   1  14        904.01        761.18       221.33 o
 -21   1  14       1930.51       2215.20       258.65 o
 -19   1  14       4573.40       4567.14       322.65 o
 -17   1  14       2570.93       2433.64       262.84 o
 -15   1  14        575.97        697.11       168.60 o
 -13   1  14       1403.86       1747.65       161.25 o
 -11   1  14       8919.28       8866.57       311.82 o
  -9   1  14       3392.99       3507.21       202.14 o
  -7   1  14          0.19        -18.31       105.32 o
  -5   1  14      15126.78      15124.95       376.63 o
  -3   1  14      12403.54      12420.47       318.15 o
  -1   1  14         41.56         36.16        97.17 o
   1   1  14      10016.87      10289.46       305.40 o
   3   1  14      12091.93      12266.81       365.33 o
   5   1  14         42.27         83.18       110.72 o
   7   1  14       9664.85       9536.43       280.51 o
   9   1  14       3652.93       3969.66       218.41 o
  11   1  14         15.45         11.23       118.68 o
  13   1  14       3997.77       3912.88       197.96 o
  15   1  14        224.61        427.33       125.86 o
  17   1  14       1614.78       1520.43       165.41 o
  19   1  14        755.89        649.43       143.96 o
  21   1  14        582.95        422.66       141.91 o
  23   1  14       2066.84       1963.79       185.24 o
  25   1  14        159.76         17.69       139.66 o
  27   1  14       3639.15       3523.04       251.03 o
 -36   2  14       2000.11       2460.74       412.17 o
 -34   2  14       6391.42       6306.69       532.93 o
 -32   2  14        586.41        931.94       621.91 o
 -30   2  14      96788.45      94181.77      3069.36 o
 -28   2  14      32232.66      30857.17      1140.78 o
 -26   2  14       6424.09       7530.11       537.03 o
 -24   2  14        635.57        917.32       259.93 o
 -22   2  14        468.53        624.83       253.57 o
 -20   2  14     156137.78     157320.61      3661.42 o
 -18   2  14       2990.63       3119.25       277.27 o
 -16   2  14      16148.06      17595.29       466.93 o
 -14   2  14         22.35        -34.96       118.23 o
 -12   2  14      32704.94      34489.48       645.54 o
 -10   2  14     235098.25     235136.86      3840.42 o
  -8   2  14         82.66         25.84       111.55 o
  -6   2  14       3613.38       3787.56       206.83 o
  -4   2  14       2614.89       2853.04       161.04 o
  -2   2  14      63068.34      63919.39       999.66 o
   0   2  14     128136.49     123978.95      1941.29 o
   2   2  14      17561.66      17998.12       397.45 o
   4   2  14        384.44        356.39       136.46 o
   6   2  14       7848.08       8022.65       295.65 o
   8   2  14     102722.52     101673.69      1890.54 o
  10   2  14      49801.41      50258.98      1022.09 o
  12   2  14       1507.76       1747.64       180.54 o
  14   2  14        567.17        500.00       137.99 o
  16   2  14      15251.04      14626.41       390.34 o
  18   2  14      23585.88      23360.74       653.43 o
  20   2  14      12422.55      12297.30       371.11 o
  22   2  14       2956.27       3169.87       199.49 o
  24   2  14       3853.26       3870.72       268.77 o
  26   2  14      14672.76      13365.19       467.53 o
 -35   3  14       4184.58       3569.78       433.11 o
 -33   3  14       1070.80        783.92       298.02 o
 -31   3  14       1656.15       1490.77       318.08 o
 -29   3  14       3954.12       3723.99       400.60 o
 -27   3  14       1868.55       2357.92       345.29 o
 -25   3  14          7.16        120.06       230.92 o
 -23   3  14        113.12       -166.42       166.42 o
 -21   3  14         50.57        303.62       234.10 o
 -19   3  14        240.14        279.41       187.32 o
 -17   3  14        437.05        518.11       151.73 o
 -15   3  14         53.22        158.66       123.54 o
 -13   3  14       7824.08       7763.37       272.34 o
 -11   3  14       1622.69       1993.72       170.23 o
  -9   3  14        295.88        485.93       127.81 o
  -7   3  14       1460.60       1321.37       129.81 o
  -5   3  14       2972.48       3079.76       236.43 o
  -3   3  14       8253.67       8562.70       261.76 o
  -1   3  14       2741.35       2807.18       173.21 o
   1   3  14      16830.01      18777.15       449.60 o
   3   3  14       1416.22       1914.47       323.36 o
   5   3  14       4865.06       5629.35       304.01 o
   7   3  14      51395.75      48010.80      1111.94 o
   9   3  14         24.96        405.23       261.34 o
  11   3  14      23236.96      24588.95       658.77 o
  13   3  14      29188.52      29815.65      1037.20 o
  15   3  14         28.05        205.88       148.10 o
  17   3  14      42756.96      43371.73       926.45 o
  19   3  14      18285.12      18674.68       475.64 o
  21   3  14       6225.30       6242.24       316.77 o
  23   3  14      19637.33      19639.60       673.10 o
  25   3  14      12615.25      12923.47       533.93 o
 -34   4  14       3905.70       3765.46       337.83 o
 -32   4  14        655.04        679.20       228.78 o
 -30   4  14      13506.52      12949.99       545.58 o
 -28   4  14       1314.52       1551.15       251.57 o
 -26   4  14      10802.32      10522.53       648.30 o
 -24   4  14       4122.37       4351.08       333.60 o
 -22   4  14        139.88        168.91       236.63 o
 -20   4  14      20152.86      19203.32       653.09 o
 -18   4  14         87.23        155.90       160.87 o
 -16   4  14       4638.98       5259.40       304.82 o
 -14   4  14       9034.05       9484.00       333.86 o
 -12   4  14       4354.84       4861.09       301.04 o
 -10   4  14      41891.67      42324.30      1313.26 o
  -8   4  14        511.53        481.22       141.51 o
  -6   4  14      18675.55      19063.28       415.95 o
  -4   4  14       9816.47      10978.32       323.24 o
  -2   4  14       2618.19       3092.72       199.79 o
   0   4  14      19443.41      21013.57       524.91 o
   2   4  14        116.50        190.19       150.97 o
   4   4  14       5300.74       5586.55       280.13 o
   6   4  14      24248.66      25043.54       613.48 o
   8   4  14       3761.37       4186.33       274.04 o
  10   4  14      28740.58      29054.65       877.73 o
  12   4  14        938.56       1132.14       196.07 o
  14   4  14       4995.38       5059.41       272.20 o
  16   4  14       9740.01       9837.37       355.87 o
  18   4  14        881.64        721.96       159.53 o
  20   4  14       9532.87      10075.91       350.22 o
  22   4  14        149.77        172.15       180.61 o
  24   4  14        611.89        307.99       240.39 o
 -33   5  14        242.30        242.01       274.57 o
 -31   5  14       4572.69       5038.74       361.74 o
 -29   5  14        281.05        324.53       203.98 o
 -27   5  14       2603.10       3040.33       376.16 o
 -25   5  14         55.76        320.87       226.59 o
 -23   5  14       1814.76       1610.27       240.67 o
 -21   5  14       3807.04       4469.65       298.52 o
 -19   5  14        635.01        903.98       189.84 o
 -17   5  14        161.18        198.00       167.49 o
 -15   5  14        147.66        357.11       374.65 o
 -13   5  14         14.55        262.47       157.24 o
 -11   5  14        872.54       1290.90       172.97 o
  -9   5  14       2267.87       2670.93       252.39 o
  -7   5  14       1300.37       1519.65       173.39 o
  -5   5  14      11558.63      12017.51       339.78 o
  -3   5  14       1633.16       1522.41       169.84 o
  -1   5  14         17.09         53.91       212.82 o
   1   5  14      20261.68      20949.55       550.06 o
   3   5  14       3456.08       3463.45       279.84 o
   5   5  14       4668.44       4805.67       298.44 o
   7   5  14      22085.19      22868.62       650.29 o
   9   5  14        155.86        246.21       167.55 o
  11   5  14      13770.11      14215.03       478.45 o
  13   5  14      24592.66      25379.90       701.29 o
  15   5  14       1982.77       2242.08       241.33 o
  17   5  14      21160.38      21552.96       587.29 o
  19   5  14      13932.73      13833.88       477.42 o
  21   5  14       8455.55       8848.79       773.20 o
  23   5  14      22225.16      23387.96       890.51 o
 -30   6  14        575.38        765.02       216.48 o
 -28   6  14        214.00        223.59       192.28 o
 -26   6  14      31666.73      30974.76       937.13 o
 -24   6  14      12942.64      13599.40       540.08 o
 -22   6  14      33563.30      33769.97       879.61 o
 -20   6  14       2174.65       2402.37       245.69 o
 -18   6  14       5526.50       5639.46       323.18 o
 -16   6  14      28038.88      27588.93       745.61 o
 -14   6  14      60880.47      60638.62      1379.53 o
 -12   6  14      21935.02      21792.57       648.15 o
 -10   6  14       1149.44       1692.66       191.31 o
  -8   6  14      33858.12      35359.75       717.66 o
  -6   6  14       9032.34       9394.52       294.62 o
  -4   6  14      65972.60      65306.55      1558.67 o
  -2   6  14       2085.13       2204.49       208.78 o
   0   6  14        245.21        374.03       160.27 o
   2   6  14      24403.62      23784.72       608.71 o
   4   6  14        297.80        316.42       161.28 o
   6   6  14      45309.04      45140.82      1016.58 o
   8   6  14       2041.08       1725.54       352.09 o
  10   6  14       5655.15       6598.13       440.56 o
  12   6  14      11308.72      11414.92       552.27 o
  14   6  14        521.37        407.83       186.54 o
  16   6  14      17969.48      17996.84      1168.22 o
  18   6  14        910.19       2135.80       775.42 o
  20   6  14       2312.94       2537.62       758.80 o
 -27   7  14       5504.70       5350.32       370.32 o
 -25   7  14       1133.30       1200.37       231.85 o
 -23   7  14       1024.52       1037.73       210.78 o
 -21   7  14        401.97         89.38       172.69 o
 -19   7  14       6918.83       7081.96       365.68 o
 -17   7  14       1786.87       1424.22       219.16 o
 -15   7  14        596.02        431.34       186.56 o
 -13   7  14        861.83        686.70       211.04 o
 -11   7  14      20344.46      21242.33       561.23 o
  -9   7  14       1132.34       1193.80       190.15 o
  -7   7  14          2.99         22.45       136.12 o
  -5   7  14       2774.64       2360.01       204.71 o
  -3   7  14       8989.08       8430.46       312.90 o
  -1   7  14       3867.85       3647.93       257.34 o
   1   7  14       3942.40       4033.15       270.64 o
   3   7  14        217.50        348.43       171.05 o
   5   7  14       2780.05       3208.11       246.06 o
   7   7  14      23723.96      24112.05       627.12 o
   9   7  14        817.51        834.29       229.86 o
  11   7  14         19.94        -46.66       173.49 o
  13   7  14       1124.54       1055.51       235.84 o
  15   7  14       3036.74       3026.89       420.11 o
  17   7  14       5223.92       5213.09       467.03 o
 -24   8  14      10898.21      10636.99       448.01 o
 -22   8  14      28644.12      27776.39       784.49 o
 -20   8  14      12285.29      11953.83       470.96 o
 -18   8  14       9266.47       9558.75       591.45 o
 -16   8  14      25452.91      25087.71       722.51 o
 -14   8  14      39346.92      37998.71      1239.63 o
 -12   8  14      13150.15      12858.17       438.22 o
 -10   8  14      11506.22      11085.73       402.19 o
  -8   8  14      32075.06      30839.47       751.39 o
  -6   8  14       7963.04       7780.63       342.42 o
  -4   8  14      48327.77      45424.82       998.20 o
  -2   8  14       1848.84       1949.62       196.70 o
   0   8  14       3913.81       3709.61       272.38 o
   2   8  14      37325.71      36614.16       859.73 o
   4   8  14         19.84         98.09       173.87 o
   6   8  14      37304.60      36712.95       863.64 o
   8   8  14         31.85        -25.59       161.86 o
  10   8  14         20.19        120.57       169.66 o
  12   8  14      26190.03      25529.86      1583.84 o
  14   8  14       3533.52       3105.15       454.50 o
 -17   9  14        157.42         -3.16       183.63 o
 -15   9  14        167.75         70.13       183.40 o
 -13   9  14         95.17         53.80       189.21 o
 -11   9  14       2153.87       1884.05       227.76 o
  -9   9  14       2912.22       2561.26       397.95 o
  -7   9  14         10.19        179.17       177.76 o
  -5   9  14        212.74        134.80       168.29 o
  -3   9  14      12304.27      11572.44       580.03 o
  -1   9  14        722.48        714.55       200.17 o
   1   9  14       1087.88        808.85       205.08 o
   3   9  14       8077.14       7757.65       371.07 o
   5   9  14         17.51        -24.38       171.69 o
   7   9  14       2693.04       2680.78       252.63 o
 -35   1  15       3162.19       3876.01       508.08 o
 -33   1  15       3162.52       3307.29       338.22 o
 -31   1  15        147.15       -162.10       199.54 o
 -29   1  15       3862.81       3494.22       408.97 o
 -27   1  15       2327.72       2585.34       384.19 o
 -25   1  15      28777.17      27508.40       857.24 o
 -23   1  15      14943.95      15101.42       573.71 o
 -21   1  15        592.92        743.86       219.25 o
 -19   1  15        665.38        677.29       213.99 o
 -17   1  15        288.28        266.61       192.43 o
 -15   1  15      56972.82      58740.91      1884.90 o
 -13   1  15        352.20        469.82       170.52 o
 -11   1  15      17503.08      17890.45       547.03 o
  -9   1  15       8380.18       8450.67       366.40 o
  -7   1  15       8628.90       8815.88       328.50 o
  -5   1  15     125630.48     128842.44      2414.06 o
  -3   1  15       5086.41       5079.91       265.87 o
  -1   1  15        673.47        831.12       182.15 o
   1   1  15      44574.63      46329.19      1078.42 o
   3   1  15      25276.03      24769.27       591.46 o
   5   1  15      49294.57      47478.18      1017.98 o
   7   1  15      37189.55      36074.63       711.81 o
   9   1  15       1497.54       1458.19       146.64 o
  11   1  15      13154.89      12936.89       461.49 o
  13   1  15      55320.50      54850.03      1024.03 o
  15   1  15      19811.19      18331.47       660.38 o
  17   1  15      15118.64      14959.09       402.55 o
  19   1  15      17421.71      16416.15       429.73 o
  21   1  15       7293.47       7151.35       338.71 o
  23   1  15      26682.03      25811.90       588.39 o
  25   1  15        283.99        502.14       270.87 o
 -34   2  15        582.90         87.72       398.35 o
 -32   2  15      11620.63      12409.49      1390.39 o
 -30   2  15      18143.28      17802.72       816.35 o
 -28   2  15       3898.76       3992.60       690.67 o
 -26   2  15       5197.65       5362.89       459.77 o
 -24   2  15         12.58       -183.73       235.31 o
 -22   2  15      15710.05      15170.36       581.50 o
 -20   2  15      30035.44      30606.31       907.96 o
 -18   2  15        846.26        601.49       177.94 o
 -16   2  15      17266.29      16905.17       521.32 o
 -14   2  15       1215.38       1337.94       180.91 o
 -12   2  15       6648.61       6885.57       574.15 o
 -10   2  15      68137.47      68025.49      1517.17 o
  -8   2  15       3399.66       3590.56       261.48 o
  -6   2  15       5905.20       6009.69       319.45 o
  -4   2  15       9754.89      10162.33       351.55 o
  -2   2  15        460.10        678.88       140.91 o
   0   2  15      27807.40      28590.35       605.27 o
   2   2  15      15598.27      15949.74       440.57 o
   4   2  15        137.85         76.17       138.00 o
   6   2  15         82.82       -141.69       141.69 o
   8   2  15       3319.63       3856.27       236.19 o
  10   2  15       4882.34       5266.61       281.88 o
  12   2  15       1065.04       1117.50       245.26 o
  14   2  15        514.73        445.81       173.44 o
  16   2  15       2975.62       3049.32       242.60 o
  18   2  15        503.20       1035.15       172.45 o
  20   2  15       1420.99       1196.63       173.98 o
  22   2  15         22.23       2139.62       287.69 o
  24   2  15       1342.26       1223.09       215.10 o
 -33   3  15       1172.49       1481.93       579.57 o
 -31   3  15       1101.46       1799.28       338.39 o
 -29   3  15      10307.90       9490.48       580.19 o
 -27   3  15       3912.92       4325.54       579.43 o
 -25   3  15      30225.30      29532.45       909.27 o
 -23   3  15       5010.58       4830.33       355.35 o
 -21   3  15        718.71        870.97       252.18 o
 -19   3  15       2965.68       2951.99       249.79 o
 -17   3  15       1429.46       1686.23       258.14 o
 -15   3  15      32261.61      32590.63       919.33 o
 -13   3  15        223.29        192.83       146.02 o
 -11   3  15        182.08        391.95       147.16 o
  -9   3  15       8085.61       8953.06       372.28 o
  -7   3  15       8084.39       7936.52       348.42 o
  -5   3  15      43837.98      44253.29       933.97 o
  -3   3  15        119.58        147.80       142.81 o
  -1   3  15         25.74        221.02       139.34 o
   1   3  15        449.31        419.66       138.52 o
   3   3  15        904.45        819.07       146.36 o
   5   3  15      32822.88      33781.03       852.13 o
   7   3  15       9472.08       9560.12       386.36 o
   9   3  15        499.93        515.13       173.14 o
  11   3  15         67.99        150.04       163.44 o
  13   3  15      15810.78      15775.38       504.60 o
  15   3  15      19164.67      17727.86       491.74 o
  17   3  15      10220.43      10630.66       377.42 o
  19   3  15      10509.89      10070.66       345.78 o
  21   3  15         20.69        -44.17       170.28 o
  23   3  15       7310.08       6672.10       412.34 o
 -32   4  15      36345.05      34632.23      1047.97 o
 -30   4  15      17084.53      17207.68       646.16 o
 -28   4  15      14073.37      14101.88       573.29 o
 -26   4  15      60682.84      58818.18      1557.92 o
 -24   4  15      13912.25      13348.77       541.47 o
 -22   4  15      27723.17      26064.42       926.38 o
 -20   4  15      44588.38      44032.70      1213.49 o
 -18   4  15       5791.75       6365.86       340.23 o
 -16   4  15      39633.81      40395.69       882.85 o
 -14   4  15      26503.63      26321.69       636.21 o
 -12   4  15        117.27        595.22       304.94 o
 -10   4  15      22916.94      22521.83       566.68 o
  -8   4  15       5403.19       6004.78       292.99 o
  -6   4  15       3934.52       4166.31       250.91 o
  -4   4  15      13852.86      13712.33       668.00 o
  -2   4  15        294.99        399.61       147.29 o
   0   4  15       4319.29       4541.53       255.67 o
   2   4  15       4151.07       4733.84       487.61 o
   4   4  15       6900.60       7006.98       344.72 o
   6   4  15       4696.52       4869.11       459.14 o
   8   4  15        496.41        938.39       191.30 o
  10   4  15       4738.22       4734.33       304.61 o
  12   4  15        983.16       1321.07       210.83 o
  14   4  15         46.80         21.98       162.11 o
  16   4  15       2349.13       2239.72       217.48 o
  18   4  15         37.29         45.73       154.15 o
  20   4  15         57.87         33.63       161.56 o
  22   4  15          5.10        342.91       211.59 o
 -31   5  15       3612.42       3005.72       313.37 o
 -29   5  15       1962.93       2340.08       547.92 o
 -27   5  15       2605.88       2641.78       289.36 o
 -25   5  15       7233.99       7272.13       459.35 o
 -23   5  15       3479.16       3250.37       312.77 o
 -21   5  15      16425.28      15480.74       591.08 o
 -19   5  15       5062.66       4714.69       305.93 o
 -17   5  15        762.20        887.45       190.61 o
 -15   5  15       2114.62       2138.98       234.78 o
 -13   5  15       6929.57       6801.18       314.50 o
 -11   5  15       6980.11       6953.61       321.29 o
  -9   5  15      13590.89      13957.55       571.16 o
  -7   5  15       1072.57       1322.58       215.52 o
  -5   5  15       9726.68      10083.54       333.20 o
  -3   5  15       9246.30       9501.37       320.29 o
  -1   5  15      12619.23      14478.16       442.04 o
   1   5  15       8525.38       9266.10       481.37 o
   3   5  15        532.75        926.12       188.64 o
   5   5  15        522.99        834.83       189.19 o
   7   5  15       9573.26       8910.29       426.45 o
   9   5  15       5559.66       5568.17       367.67 o
  11   5  15      26813.69      26622.72       736.72 o
  13   5  15        837.74        819.59       198.19 o
  15   5  15       3659.47       3674.13       320.61 o
  17   5  15      21889.47      20865.72       925.39 o
  19   5  15          3.77        110.34       197.56 o
 -28   6  15      10106.28       9947.97       667.56 o
 -26   6  15       6869.49       6703.86       409.19 o
 -24   6  15       2736.42       2524.89       336.62 o
 -22   6  15       1044.63        962.54       212.16 o
 -20   6  15      11251.55      10579.15       435.89 o
 -18   6  15       4977.15       4111.99       299.87 o
 -16   6  15      28895.50      28548.87       862.54 o
 -14   6  15       3732.46       3766.73       286.12 o
 -12   6  15       1567.67       1694.88       219.16 o
 -10   6  15      41619.52      41423.15      1124.75 o
  -8   6  15         64.70        161.53       137.83 o
  -6   6  15       9637.95       9855.16       334.98 o
  -4   6  15      18405.37      18285.11       525.32 o
  -2   6  15      15778.06      15232.68       469.19 o
   0   6  15       5419.63       5235.54       297.88 o
   2   6  15       4260.65       3943.79       262.90 o
   4   6  15       1263.60       1188.61       209.82 o
   6   6  15        138.53        117.54       177.87 o
   8   6  15      20748.21      20330.75       618.49 o
  10   6  15        237.19        484.14       206.30 o
  12   6  15       1907.30       1669.10       252.90 o
  14   6  15        643.02        658.62       220.41 o
  16   6  15        626.40        429.79       212.33 o
  18   6  15        855.14        311.29       269.75 o
 -25   7  15       1920.92       1179.63       290.14 o
 -23   7  15       3967.39       3718.77       301.13 o
 -21   7  15       7107.09       7426.75       403.36 o
 -19   7  15       4640.18       4252.70       313.08 o
 -17   7  15       9446.25       9651.75       420.01 o
 -15   7  15         10.44        430.17       190.13 o
 -13   7  15       4432.76       4489.94       314.46 o
 -11   7  15      14868.21      14634.42       506.17 o
  -9   7  15      26267.27      24696.98       640.70 o
  -7   7  15       9686.83       9559.28       343.40 o
  -5   7  15       4843.96       5289.62       276.44 o
  -3   7  15      30309.66      29877.31       742.42 o
  -1   7  15       8947.68       8909.65       389.50 o
   1   7  15      52283.07      51504.68      1116.21 o
   3   7  15       1087.49       1237.58       200.90 o
   5   7  15       1589.36       1878.25       220.36 o
   7   7  15      42860.78      41773.10      1042.87 o
   9   7  15        767.09        707.41       202.39 o
  11   7  15      31560.95      31599.66      1238.65 o
  13   7  15       4999.56       5505.33       382.95 o
 -20   8  15        365.17        401.57       206.47 o
 -18   8  15       1917.66       1597.91       241.52 o
 -16   8  15         80.54       -132.77       179.37 o
 -14   8  15        133.13         71.64       206.40 o
 -12   8  15       3727.11       3395.10       297.35 o
 -10   8  15        642.11        672.71       206.79 o
  -8   8  15        198.77        182.17       165.29 o
  -6   8  15       2438.78       2356.25       236.67 o
  -4   8  15         56.43        -21.86       170.24 o
  -2   8  15         13.70        -83.42       163.78 o
   0   8  15          7.16        110.51       175.84 o
   2   8  15        422.26        374.50       178.24 o
   4   8  15         46.75        120.13       175.91 o
   6   8  15        812.31        751.52       191.63 o
   8   8  15       3222.66       3035.43       425.15 o
  10   8  15        715.67        729.16       215.57 o
 -13   9  15       4667.88       3972.61       724.74 o
 -11   9  15      13500.91      12478.35       488.80 o
  -9   9  15      21791.05      21099.01       933.92 o
  -7   9  15       1024.62        851.23       206.15 o
  -5   9  15       1611.52       1615.72       223.71 o
  -3   9  15      16083.53      15249.57       502.23 o
  -1   9  15       3604.96       3377.79       280.83 o
   1   9  15      28209.66      27616.96       806.70 o
   3   9  15        397.75        357.80       257.02 o
 -34   0  16       8968.89       8231.17       847.16 o
 -32   0  16      11102.03      10541.32       897.40 o
 -30   0  16        546.63        577.12       303.95 o
 -28   0  16        325.75       -206.09       261.57 o
 -26   0  16      87045.64      85002.15      3788.87 o
 -24   0  16          9.08          3.98       348.42 o
 -22   0  16      17385.39      19488.22      1216.79 o
 -20   0  16      12262.94      12940.74       963.60 o
 -18   0  16      15472.30      14447.59       997.86 o
 -16   0  16     128427.24     129466.40      5401.46 o
 -14   0  16         24.03       -210.27       332.46 o
 -12   0  16      10422.89      10157.30       972.15 o
 -10   0  16       6387.45       7052.15       519.07 o
  -8   0  16      24517.30      24979.88       803.35 o
  -6   0  16      70133.31      70254.35      5760.46 o
  -4   0  16      16896.79      17204.67      1046.28 o
  -2   0  16       4891.31       5289.86       445.17 o
   0   0  16      49865.58      49865.02      2738.40 o
   2   0  16      48377.08      49466.93      1651.86 o
   4   0  16      18440.42      18052.41       786.19 o
   6   0  16        160.47        429.43       194.80 o
   8   0  16       2145.76       2208.82       261.14 o
  10   0  16      75779.07      77107.09      1939.54 o
  12   0  16        111.19        324.84       424.89 o
  14   0  16       8274.54       8123.08       888.07 o
  16   0  16        758.97        683.66       212.54 o
  18   0  16      46478.40      46222.36      1272.33 o
  20   0  16      33886.82      32804.96       984.12 o
  22   0  16       1646.06       1644.09       312.58 o
 -33   1  16       2040.05       2047.53       670.68 o
 -31   1  16       1479.55       1374.31       358.79 o
 -29   1  16       1024.15        525.25       285.07 o
 -27   1  16      10770.42      10584.95       503.45 o
 -25   1  16      10036.87       9919.71       478.60 o
 -23   1  16         15.63          3.57       194.99 o
 -21   1  16       4464.55       4702.40       368.54 o
 -19   1  16       4235.85       4287.62       430.89 o
 -17   1  16       2531.12       2843.60       300.10 o
 -15   1  16      11500.03      11695.97       509.62 o
 -13   1  16       4423.03       4893.10       360.14 o
 -11   1  16        211.71        229.11       176.54 o
  -9   1  16       1446.75       1987.19       223.23 o
  -7   1  16        606.63        752.14       185.63 o
  -5   1  16       8818.59       9007.22       414.25 o
  -3   1  16       1331.71       1646.16       213.69 o
  -1   1  16        422.37        545.84       180.88 o
   1   1  16       3697.92       4161.69       283.41 o
   3   1  16        858.59        962.19       169.24 o
   5   1  16      12032.08      12375.15       389.34 o
   7   1  16       7075.99       7659.55       314.21 o
   9   1  16          9.61         -0.05       155.30 o
  11   1  16       4668.68       4584.88       283.25 o
  13   1  16       1214.92       1291.09       231.16 o
  15   1  16       4790.09       4680.79       272.33 o
  17   1  16       5538.52       5210.99       285.45 o
  19   1  16       1843.55       2221.66       217.01 o
  21   1  16       1304.46       1198.18       192.62 o
 -32   2  16       5093.08       5218.21       486.36 o
 -30   2  16        820.54        427.45       277.39 o
 -28   2  16       2931.49       2954.78       649.76 o
 -26   2  16      35217.13      36145.98      1297.47 o
 -24   2  16        454.77        514.01       265.96 o
 -22   2  16       7829.51       8208.36       376.53 o
 -20   2  16        856.89        939.71       203.64 o
 -18   2  16       8784.47       9116.41       391.74 o
 -16   2  16      45232.93      46715.95      1111.25 o
 -14   2  16        400.42        687.15       192.49 o
 -12   2  16       2394.51       2725.46       247.01 o
 -10   2  16        436.80        308.41       175.76 o
  -8   2  16       7434.87       7665.50       353.55 o
  -6   2  16       8416.94       8572.61       370.78 o
  -4   2  16        537.60        716.70       183.37 o
  -2   2  16        579.39        516.35       160.65 o
   0   2  16      17920.15      18002.06       574.12 o
   2   2  16       3606.89       3868.38       246.39 o
   4   2  16      27164.59      26239.08       632.52 o
   6   2  16       4512.49       4351.16       290.32 o
   8   2  16        930.86       1148.12       216.01 o
  10   2  16       3803.24       3867.73       247.75 o
  12   2  16        718.91        858.47       173.63 o
  14   2  16       9268.40       9617.78       358.41 o
  16   2  16         75.73        132.91       154.47 o
  18   2  16       3231.35       3282.32       270.42 o
  20   2  16      13416.82      12500.98       469.59 o
 -31   3  16       6273.87       6123.49       727.20 o
 -29   3  16       1656.82       1299.53       250.63 o
 -27   3  16       7994.79       7590.41       440.17 o
 -25   3  16       7949.28       6573.31       419.75 o
 -23   3  16       2424.88       2323.15       279.20 o
 -21   3  16      17706.51      17352.54       635.67 o
 -19   3  16        901.23       1081.99       202.32 o
 -17   3  16      28720.62      26612.41       729.41 o
 -15   3  16      33877.96      35206.03       802.40 o
 -13   3  16       1726.99       2257.91       226.60 o
 -11   3  16      46618.30      45639.43      1104.25 o
  -9   3  16      23611.88      23729.80       675.42 o
  -7   3  16       4655.50       5582.22       355.72 o
  -5   3  16      70143.21      70903.55      1590.89 o
  -3   3  16      24695.44      24825.71       610.15 o
  -1   3  16       8688.88       9326.34       340.65 o
   1   3  16      50368.35      50899.14       976.17 o
   3   3  16        903.74       1417.61       259.48 o
   5   3  16      25046.88      25352.18       706.74 o
   7   3  16      41833.75      41485.21      1017.90 o
   9   3  16        120.61        142.08       184.02 o
  11   3  16      22677.09      21932.53       642.09 o
  13   3  16       9261.38       9195.00       390.03 o
  15   3  16       9288.42       9950.03       369.33 o
  17   3  16      22127.47      21536.59       575.46 o
  19   3  16       4901.03       4830.17       318.70 o
 -30   4  16       2029.31       2517.57       357.76 o
 -28   4  16      12416.26      11713.93       519.37 o
 -26   4  16       9573.96      10086.15       490.07 o
 -24   4  16         90.46         79.42       200.23 o
 -22   4  16        560.61        866.35       613.74 o
 -20   4  16      15918.78      16189.22       783.89 o
 -18   4  16      28404.43      27439.19       759.49 o
 -16   4  16      15129.00      16381.97       845.14 o
 -14   4  16       2799.38       3037.67       265.51 o
 -12   4  16       1024.91       1650.42       256.09 o
 -10   4  16      14355.78      14068.89       494.14 o
  -8   4  16      19260.53      19695.79       604.95 o
  -6   4  16       9858.62      10357.48       411.76 o
  -4   4  16        164.74        245.62       153.13 o
  -2   4  16       6112.79       6457.50       318.40 o
   0   4  16      24090.16      24142.62       682.72 o
   2   4  16      30576.35      29769.41      1386.04 o
   4   4  16       7627.37       7261.07       413.19 o
   6   4  16         71.31       -164.43       164.43 o
   8   4  16       2383.13       2691.51       260.87 o
  10   4  16      16992.22      16839.67       549.83 o
  12   4  16       8368.77       8604.39       392.75 o
  14   4  16       1187.88       1094.12       206.07 o
  16   4  16        719.39        455.07       195.35 o
  18   4  16       7944.68       8025.83       625.04 o
 -27   5  16       9151.18       9045.89       613.36 o
 -25   5  16       1720.92       2070.58       281.75 o
 -23   5  16       6282.94       6187.25       428.65 o
 -21   5  16      15613.86      16657.42       626.29 o
 -19   5  16      16095.33      15383.30       523.21 o
 -17   5  16      20071.02      19286.39       599.56 o
 -15   5  16       9081.59       9179.91       436.70 o
 -13   5  16         15.22        266.39       162.07 o
 -11   5  16      30417.00      28824.94       699.66 o
  -9   5  16      38889.01      37237.80       844.72 o
  -7   5  16       3228.16       3298.33       243.30 o
  -5   5  16      36584.98      35981.38       757.36 o
  -3   5  16       1998.17       2031.74       236.36 o
  -1   5  16       7472.73       7179.15       371.14 o
   1   5  16      87990.74      83072.27      1829.17 o
   3   5  16        840.63        855.84       201.97 o
   5   5  16      17645.16      17579.13       563.03 o
   7   5  16      19099.30      18188.89       661.08 o
   9   5  16         19.62        357.54       217.18 o
  11   5  16      43087.51      42394.69      1197.59 o
  13   5  16      19862.54      19575.38       610.64 o
  15   5  16       4362.39       4795.55       327.98 o
  17   5  16       4554.92       4161.59       313.36 o
 -26   6  16        399.06        318.22       282.93 o
 -24   6  16        986.62        994.33       263.51 o
 -22   6  16       5263.80       5387.65       378.75 o
 -20   6  16      22601.80      22758.70       685.42 o
 -18   6  16       5518.81       6065.79       357.65 o
 -16   6  16       2700.13       2482.16       260.82 o
 -14   6  16       2587.56       2746.48       267.08 o
 -12   6  16       1517.14       1519.37       223.21 o
 -10   6  16      12073.29      12253.53       448.48 o
  -8   6  16       5290.21       5567.04       260.86 o
  -6   6  16       4519.07       6543.61       839.32 o
  -4   6  16         76.33        326.27       171.88 o
  -2   6  16        322.52        827.33       186.49 o
   0   6  16      13471.26      13006.12       435.94 o
   2   6  16      12478.63      13576.31       609.41 o
   4   6  16       4623.96       6012.34       355.29 o
   6   6  16        119.90        144.70       215.73 o
   8   6  16       1220.39        641.93       243.65 o
  10   6  16       8914.75       8774.52       460.50 o
  12   6  16       7145.09       7860.61       433.35 o
  14   6  16       1076.87       1501.58       377.73 o
 -21   7  16       6143.55       6184.50       373.67 o
 -19   7  16       1299.50       1545.73       235.59 o
 -17   7  16        140.59       -109.17       185.06 o
 -15   7  16       1637.95       1244.32       233.05 o
 -13   7  16       2083.33       1840.33       244.99 o
 -11   7  16       8637.43       8351.27       418.09 o
  -9   7  16        507.76        497.71       160.13 o
  -7   7  16       2553.23       2378.99       213.85 o
  -5   7  16       3196.86       3084.36       260.26 o
  -3   7  16        416.89        268.69       184.82 o
  -1   7  16       1057.58        875.03       209.31 o
   1   7  16       3748.39       3603.39       275.59 o
   3   7  16        225.99        298.98       173.00 o
   5   7  16        183.62        513.66       249.05 o
   7   7  16       3585.70       3684.20       328.19 o
   9   7  16       2075.61       1714.67       329.62 o
  11   7  16       1303.66        587.82       236.28 o
 -16   8  16        159.00        741.27       306.50 o
 -14   8  16        701.09        682.85       214.75 o
 -12   8  16       3554.63       3283.08       303.48 o
 -10   8  16      30356.95      28152.16      1115.50 o
  -8   8  16        544.95        659.62       249.31 o
  -6   8  16        721.95        527.23       190.27 o
  -4   8  16        821.55       1016.42       206.57 o
  -2   8  16        279.19        198.62       181.71 o
   0   8  16      13491.31      13192.42       467.43 o
   2   8  16        327.07         82.06       291.43 o
   4   8  16       9186.38       9397.64       696.25 o
 -31   1  17      58593.06      59147.44      1960.83 o
 -29   1  17       4045.50       4002.72       448.19 o
 -27   1  17      18334.83      19037.44       716.21 o
 -25   1  17        162.74         67.67       291.59 o
 -23   1  17       3490.62       3597.35       435.47 o
 -21   1  17      91445.03      91318.17      3446.54 o
 -19   1  17       9054.29       8680.47       455.81 o
 -17   1  17      26958.90      26375.52       863.30 o
 -15   1  17       1710.06       2201.83       286.14 o
 -13   1  17       5848.56       5817.23       350.88 o
 -11   1  17     110859.82     110872.92      2384.87 o
  -9   1  17      20347.19      21768.34       647.32 o
  -7   1  17       2241.76       2463.87       250.63 o
  -5   1  17       7623.35       8159.45       672.09 o
  -3   1  17       7678.44       8024.62       384.35 o
  -1   1  17      47851.20      47630.45      1146.74 o
   1   1  17      45491.50      46843.42      1129.81 o
   3   1  17        471.85        427.14       182.51 o
   5   1  17        833.76       1250.07       184.62 o
   7   1  17      23539.08      23537.68       597.98 o
   9   1  17      26683.08      24968.19       836.51 o
  11   1  17      23265.47      24164.35       694.74 o
  13   1  17       7433.15       6947.10       435.85 o
  15   1  17        242.76        -96.61       185.22 o
  17   1  17       8449.73       8400.47       402.23 o
  19   1  17        929.23       1279.20       251.23 o
 -30   2  17        810.07        554.20       300.13 o
 -28   2  17       3453.52       3157.15       335.35 o
 -26   2  17       1948.68       1745.12       269.60 o
 -24   2  17        303.06        266.28       185.22 o
 -22   2  17       2728.50       2870.34       267.98 o
 -20   2  17        934.64        909.50       212.60 o
 -18   2  17        197.54       -133.20       197.70 o
 -16   2  17         11.98        -40.52       193.15 o
 -14   2  17          0.69        195.76       201.24 o
 -12   2  17        420.26        343.78       176.88 o
 -10   2  17        317.88        263.31       182.50 o
  -8   2  17        155.40        442.95       186.91 o
  -6   2  17       4045.87       4279.05       299.66 o
  -4   2  17       2448.93       2915.88       370.16 o
  -2   2  17         58.19        -73.23       165.06 o
   0   2  17       6141.56       6371.94       351.75 o
   2   2  17       2474.98       2752.85       228.05 o
   4   2  17       1474.88       2288.94       272.60 o
   6   2  17      11840.37      13368.41       477.60 o
   8   2  17       1377.98       1596.79       222.61 o
  10   2  17       3727.61       4320.73       613.39 o
  12   2  17      11500.53      11562.40       450.09 o
  14   2  17         28.40        496.29       171.25 o
  16   2  17       8969.98      10572.97       727.06 o
  18   2  17       9061.52       8851.76       528.29 o
 -29   3  17       4977.60       5245.98       396.11 o
 -27   3  17        390.71        691.35       246.31 o
 -25   3  17         98.94         91.06       211.94 o
 -23   3  17        441.88        767.38       238.48 o
 -21   3  17      12193.49      11698.65       460.14 o
 -19   3  17       2539.57       2758.90       266.04 o
 -17   3  17      11015.12      11096.64       433.49 o
 -15   3  17          2.63        -19.87       177.92 o
 -13   3  17       4319.04       4482.52       311.02 o
 -11   3  17      46093.33      45549.85      1120.84 o
  -9   3  17          0.56       -138.83       166.93 o
  -7   3  17       2197.44       2301.80       252.82 o
  -5   3  17       9599.46       9779.38       410.22 o
  -3   3  17      18650.38      18163.18       574.48 o
  -1   3  17      11872.73      11659.86       396.68 o
   1   3  17       7126.02       7484.25       356.98 o
   3   3  17        716.36        662.74       191.34 o
   5   3  17        477.09        421.25       188.43 o
   7   3  17      26536.93      25894.26       729.41 o
   9   3  17       1887.73       2236.30       248.59 o
  11   3  17        944.40       1051.83       207.16 o
  13   3  17       1573.13       1692.67       231.71 o
  15   3  17       1010.10        610.29       224.55 o
  17   3  17       1823.06       1752.14       222.53 o
 -28   4  17         22.13       1226.12      1012.81 o
 -26   4  17       3642.20       3636.95       339.04 o
 -24   4  17        458.94        341.19       214.89 o
 -22   4  17       2298.67       6119.56       484.46 o
 -20   4  17       2029.60       2361.56       398.05 o
 -18   4  17       1317.60       1556.08       221.45 o
 -16   4  17       4991.78       6644.29       645.89 o
 -14   4  17       2386.18       2177.22       219.88 o
 -12   4  17        301.87        466.32       221.18 o
 -10   4  17       2759.60       3130.69       321.57 o
  -8   4  17        741.49        888.19       265.48 o
  -6   4  17         53.27        184.52       279.40 o
  -4   4  17       1715.55       1699.02       231.02 o
  -2   4  17       1334.90       1585.78       200.49 o
   0   4  17      22231.23      22323.48       714.83 o
   2   4  17         27.66        153.01       198.52 o
   4   4  17         87.08        421.18       213.87 o
   6   4  17      14762.07      14146.59       670.73 o
   8   4  17       4601.58       4936.40       333.26 o
  10   4  17      15466.72      15190.95       558.94 o
  12   4  17       8368.07       8228.12       391.67 o
  14   4  17          1.39         68.67       193.95 o
  16   4  17       8446.86       8413.99       565.08 o
 -25   5  17       5119.05       4777.71       409.46 o
 -23   5  17      11808.84      13345.36       567.91 o
 -21   5  17        386.90        579.65       223.88 o
 -19   5  17        123.20        235.47       185.76 o
 -17   5  17       1889.94       2118.72       409.60 o
 -15   5  17      19830.25      19666.19       559.75 o
 -13   5  17      22669.68      23794.06       628.75 o
 -11   5  17       1204.36       1910.01       389.17 o
  -9   5  17       6220.44       6854.69       382.87 o
  -7   5  17       2486.21       2718.27       252.09 o
  -5   5  17      35559.18      35089.79       814.56 o
  -3   5  17        218.51        246.81       185.24 o
  -1   5  17        539.27        822.97       202.75 o
   1   5  17       8610.68       8827.39       397.31 o
   3   5  17       5831.07       6096.08       357.44 o
   5   5  17      15258.69      15060.75       664.55 o
   7   5  17        111.13       -168.49       198.96 o
   9   5  17       4000.63       3923.95       509.36 o
  11   5  17        960.44       1238.71       250.79 o
  13   5  17        600.96        517.41       207.92 o
 -22   6  17       1451.60       1474.23       334.05 o
 -20   6  17        530.54        675.46       211.46 o
 -18   6  17       2146.46       2292.11       264.21 o
 -16   6  17        471.30        566.26       200.34 o
 -14   6  17          0.14         75.62       187.49 o
 -12   6  17       2254.32       2438.87       238.42 o
 -10   6  17        509.68        419.53       190.57 o
  -8   6  17        138.21        450.70       303.87 o
  -6   6  17       2117.84       2407.98       327.98 o
  -4   6  17        638.76        683.42       189.73 o
  -2   6  17        208.19         -4.35       172.57 o
   0   6  17       7016.57       7007.81       387.37 o
   2   6  17        238.81        165.00       188.95 o
   4   6  17          6.54        141.12       184.59 o
   6   6  17       6470.45       6258.32       524.23 o
   8   6  17         54.70        296.42       221.91 o
  10   6  17       3544.61       2885.80       320.23 o
 -17   7  17      24932.67      24909.24       861.12 o
 -15   7  17      55703.05      55134.50      1324.38 o
 -13   7  17        561.74        577.43       215.69 o
 -11   7  17       1049.00       1167.97       298.34 o
  -9   7  17      12384.75      12796.16       794.19 o
  -7   7  17       8909.70       9303.95       398.76 o
  -5   7  17      44582.75      43975.71      1012.79 o
  -3   7  17        456.37        749.40       203.37 o
  -1   7  17        104.59        119.58       180.33 o
   1   7  17      10084.08      10263.70       445.81 o
   3   7  17       2470.52       2464.26       273.26 o
   5   7  17      43938.31      45126.67      2274.20 o
 -28   0  18        419.84        748.73       476.80 o
 -26   0  18       4762.30       3261.01       635.21 o
 -24   0  18       5775.68       5897.45       740.04 o
 -22   0  18       5756.49       5766.60       735.28 o
 -20   0  18         34.78        518.03       387.78 o
 -18   0  18      11141.85      11374.35       665.03 o
 -16   0  18      25644.68      26337.38      1088.73 o
 -14   0  18       1369.82       1748.68       740.40 o
 -12   0  18       3997.67       4009.76       434.11 o
 -10   0  18      13686.17      13343.57       970.68 o
  -8   0  18         38.88        450.04       407.37 o
  -6   0  18     102413.82     101789.50      4009.59 o
  -4   0  18       7262.91       7373.00       558.09 o
  -2   0  18       5364.99       5275.07       485.77 o
   0   0  18      45581.48      44738.53      1662.64 o
   2   0  18      16849.84      17284.43       803.09 o
   4   0  18      29572.61      30506.41      1167.20 o
   6   0  18      22134.46      23505.02       978.31 o
   8   0  18      17406.03      17671.50       814.36 o
  10   0  18       4857.56       4716.01       675.44 o
  12   0  18      31250.43      33343.63      1829.90 o
  14   0  18      16153.88      14725.92       737.07 o
  16   0  18       4398.61       4636.69       626.51 o
 -29   1  18       1061.77        726.71       356.16 o
 -27   1  18       4982.48       5756.15       539.45 o
 -25   1  18       1143.18        978.91       261.99 o
 -23   1  18       1811.08       1605.11       279.43 o
 -21   1  18        730.83        664.09       240.12 o
 -19   1  18        338.04        251.60       259.87 o
 -17   1  18      10037.54      10222.24       573.26 o
 -15   1  18       5748.81       5548.79       353.27 o
 -13   1  18         62.49        188.20       214.02 o
 -11   1  18       2112.81       2039.04       286.42 o
  -9   1  18        186.91        128.03       199.70 o
  -7   1  18       2781.48       3022.34       319.64 o
  -5   1  18       7335.94       7363.41       459.74 o
  -3   1  18        228.18        336.19       248.74 o
  -1   1  18         70.53        165.75       180.55 o
   1   1  18         92.09        -76.62       173.12 o
   3   1  18       1791.52       1519.43       229.06 o
   5   1  18       4048.31       4058.10       307.22 o
   7   1  18        514.52        554.85       223.72 o
   9   1  18        236.36        168.21       188.29 o
  11   1  18         92.78        432.44       207.94 o
  13   1  18         86.64       -218.18       218.18 o
  15   1  18       2864.99       3126.21       330.40 o
 -28   2  18        765.65        107.64       267.06 o
 -26   2  18      34037.08      34139.29      1056.70 o
 -24   2  18      16280.59      14020.43       615.85 o
 -22   2  18       3812.00       3762.26       366.47 o
 -20   2  18       2602.68       2918.00       345.87 o
 -18   2  18       3032.29       2557.21       314.12 o
 -16   2  18      43577.48      43766.50      1263.25 o
 -14   2  18       2344.22       2300.67       356.26 o
 -12   2  18       2496.28       2455.65       262.37 o
 -10   2  18         81.05        327.19       191.28 o
  -8   2  18      17594.55      17932.90       714.73 o
  -6   2  18      63134.72      62354.81      1467.01 o
  -4   2  18       7210.34       6935.94       439.69 o
  -2   2  18       1739.70       1542.62       266.27 o
   0   2  18       1643.11       1661.97       231.97 o
   2   2  18      11765.82      12447.68       471.93 o
   4   2  18      59110.85      58657.11      1369.41 o
   6   2  18       2433.80       2798.10       269.65 o
   8   2  18        134.41        378.77       281.86 o
  10   2  18       1103.08        978.68       212.44 o
  12   2  18      49703.25      49752.87      1205.90 o
  14   2  18      31855.01      29083.12       940.17 o
 -27   3  18      25578.44      25302.65      1745.36 o
 -25   3  18      12360.28      12893.85       574.79 o
 -23   3  18      12295.38      12787.61       566.07 o
 -21   3  18      16288.68      15696.37       776.75 o
 -19   3  18         34.26        -68.03       217.16 o
 -17   3  18      22357.07      22552.38       795.75 o
 -15   3  18      20781.49      21309.37       837.51 o
 -13   3  18        637.81        843.93       213.24 o
 -11   3  18      20695.56      19931.31       631.22 o
  -9   3  18        546.98        550.45       198.83 o
  -7   3  18       6248.28       6785.03       383.36 o
  -5   3  18      31533.19      32464.28       870.54 o
  -3   3  18        348.68        419.34       193.44 o
  -1   3  18       7808.12       8611.32       449.76 o
   1   3  18       4286.17       4562.87       361.00 o
   3   3  18        520.10        536.54       272.05 o
   5   3  18      10779.49      11609.58       463.45 o
   7   3  18       5485.94       5777.89       372.11 o
   9   3  18       1335.07       1113.57       352.28 o
  11   3  18         32.69       -160.08       256.82 o
  13   3  18        381.57        435.40       235.82 o
 -24   4  18       5221.02       5076.23       391.15 o
 -22   4  18       7263.40       6724.42       435.78 o
 -20   4  18          8.01         71.29       303.73 o
 -18   4  18         14.79         71.24       185.64 o
 -16   4  18       3038.37       3200.69       295.07 o
 -14   4  18       5230.27       5221.54       350.95 o
 -12   4  18       1827.57       1843.52       247.91 o
 -10   4  18        263.78        532.76       194.21 o
  -8   4  18       1435.38       1411.62       233.81 o
  -6   4  18      12771.69      13532.93       500.09 o
  -4   4  18       7136.47       7653.32       495.79 o
  -2   4  18       6438.05       6248.50       436.55 o
   0   4  18         33.04        108.57       211.77 o
   2   4  18       1058.65       1220.50       252.80 o
   4   4  18       4729.42       4619.40       366.33 o
   6   4  18       3415.01       2974.80       317.49 o
   8   4  18       1672.67       1295.27       374.47 o
  10   4  18       1848.61       1778.85       372.34 o
  12   4  18       2122.12       1468.19       274.31 o
 -21   5  18      22019.10      21209.71      1310.45 o
 -19   5  18       4019.28       3993.50       358.54 o
 -17   5  18      24410.03      24027.28       722.87 o
 -15   5  18       6919.78       6683.85       482.88 o
 -13   5  18       1074.89        960.79       230.69 o
 -11   5  18      30835.34      31118.08       864.09 o
  -9   5  18      12404.55      12752.45       497.82 o
  -7   5  18       1542.71       1771.24       408.44 o
  -5   5  18      12257.67      11659.73       552.09 o
  -3   5  18         15.34        270.08       187.01 o
  -1   5  18       4684.53       5353.18       350.36 o
   1   5  18      15242.82      15072.63       538.41 o
   3   5  18          6.75        199.62       263.12 o
   5   5  18        582.19        750.85       299.57 o
   7   5  18        646.34        658.71       236.68 o
   9   5  18       2416.98       2320.69       373.33 o
 -18   6  18        934.47       1179.95       348.18 o
 -16   6  18       2054.15       1905.83       256.22 o
 -14   6  18       7569.57       8136.26       431.89 o
 -12   6  18       5772.55       5980.43       378.90 o
 -10   6  18      12085.99      12076.16       518.01 o
  -8   6  18       1893.38       2229.43       389.27 o
  -6   6  18       3257.13       2974.31       336.66 o
  -4   6  18      13696.36      13934.40       524.54 o
  -2   6  18       6800.89       7628.59       921.76 o
   0   6  18      15900.01      15229.06       765.12 o
   2   6  18         90.55        205.04       200.23 o
   4   6  18        618.45        823.14       318.89 o
  -7   7  18       2634.27       2740.95       446.08 o
 -25   1  19       1527.91       1776.95       508.91 o
 -23   1  19      21004.92      21786.01       803.70 o
 -21   1  19         25.41       -140.19       219.23 o
 -19   1  19       4562.79       4497.75       338.00 o
 -17   1  19      32215.73      31793.65      1055.72 o
 -15   1  19       2019.22       2482.67       317.89 o
 -13   1  19       5912.36       6927.32       539.21 o
 -11   1  19       1143.07        933.91       255.24 o
  -9   1  19       5395.54       5496.77       411.80 o
  -7   1  19       7481.34       6956.87       455.00 o
  -5   1  19       8362.66       8567.84       473.86 o
  -3   1  19       3192.15       3356.99       293.23 o
  -1   1  19       2916.32       2659.02       270.09 o
   1   1  19       9569.03       9776.52       432.31 o
   3   1  19       3030.07       2885.68       278.48 o
   5   1  19         65.44         48.73       186.67 o
   7   1  19        301.96        281.59       235.18 o
   9   1  19       2981.40       2721.91       332.23 o
  11   1  19        171.62        179.33       382.30 o
 -24   2  19       5630.06       5572.57       536.92 o
 -22   2  19       6180.70       7101.62       478.02 o
 -20   2  19       4694.90       4544.21       392.26 o
 -18   2  19       1548.03       1861.59       479.10 o
 -16   2  19      11227.39      11240.50       537.56 o
 -14   2  19        704.98       1429.85       263.20 o
 -12   2  19      14815.73      15908.49       563.22 o
 -10   2  19      14035.50      14890.00       539.40 o
  -8   2  19        602.84        898.18       254.82 o
  -6   2  19      24388.38      24961.02       844.06 o
  -4   2  19       1689.27       1431.34       270.35 o
  -2   2  19       4486.71       4875.53       382.40 o
   0   2  19      24477.37      25026.96       837.04 o
   2   2  19       8678.22       8903.51       413.65 o
   4   2  19       7944.46       8398.46       491.84 o
   6   2  19       7503.14       7609.16       477.08 o
   8   2  19        178.84        305.78       197.25 o
  10   2  19       7643.79       8270.46       521.39 o
 -23   3  19       6390.24       6894.83       597.35 o
 -21   3  19       2880.86       3150.93       341.66 o
 -19   3  19       9312.88       9323.79       688.45 o
 -17   3  19      12214.73      12232.20       562.99 o
 -15   3  19       7831.90       8498.63       489.71 o
 -13   3  19        224.55        118.16       198.00 o
 -11   3  19       8621.93       8377.26       426.55 o
  -9   3  19       1435.93       1611.04       248.68 o
  -7   3  19        609.57        651.71       210.57 o
  -5   3  19       3929.21       4379.35       323.48 o
  -3   3  19       2308.98       2544.73       307.80 o
  -1   3  19      15889.95      15639.54       629.35 o
   1   3  19        132.19       -250.10       250.10 o
   3   3  19       6482.74       7133.97       725.95 o
   5   3  19       1348.29       1556.32       237.08 o
   7   3  19        492.41         99.14       191.94 o
   9   3  19       2385.43       2299.20       314.35 o
 -20   4  19       4550.03       4697.54      1007.84 o
 -18   4  19       8491.39       8443.31       667.36 o
 -16   4  19      16529.85      16160.99       645.07 o
 -14   4  19       2114.24       2287.49       271.08 o
 -12   4  19      16793.23      16954.98       591.21 o
 -10   4  19      12900.01      13405.73       516.60 o
  -8   4  19        110.46         20.82       188.17 o
  -6   4  19      28239.63      26940.76       785.45 o
  -4   4  19       6038.77       6578.68       456.70 o
  -2   4  19       5033.04       5043.62       498.31 o
   0   4  19      27602.11      27108.08      1111.48 o
   2   4  19        335.88         69.07       216.73 o
   4   4  19      18695.50      18636.66       701.59 o
   6   4  19      23819.06      23281.05       980.96 o
 -15   5  19       1085.07       1050.69       285.90 o
 -13   5  19          5.31          0.36       195.80 o
 -11   5  19       5562.05       5426.18       366.06 o
  -9   5  19        972.41       1260.28       238.17 o
  -7   5  19       4643.67       5071.10       417.89 o
  -5   5  19       2407.26       2836.46       340.63 o
  -3   5  19        421.51       -166.65       221.65 o
  -1   5  19       9350.67       8733.42       424.71 o
   1   5  19       6128.14       6464.53       531.49 o
   3   5  19       1476.49        985.58       371.77 o
 -20   0  20         79.34         -9.66       292.69 o
 -18   0  20      11741.12      10995.83       678.17 o
 -16   0  20       7876.30       8225.62       621.53 o
 -14   0  20      30784.57      28710.43      1637.79 o
 -12   0  20      73831.65      71226.28      3262.84 o
 -10   0  20        175.58         92.86       403.35 o
  -8   0  20       1116.92       1187.54       481.79 o
  -6   0  20       7544.92       9048.18       820.94 o
  -4   0  20      30217.11      30207.06      1712.91 o
  -2   0  20      40538.62      41329.27      1522.04 o
   0   0  20       7313.40       6841.39       555.66 o
   2   0  20       2535.77       2924.06       416.25 o
   4   0  20       1173.94       1127.90       346.66 o
   6   0  20      58655.62      57324.45      1952.90 o
 -21   1  20        140.53        666.68       340.11 o
 -19   1  20        317.61        311.25       206.69 o
 -17   1  20        642.44        725.93       250.39 o
 -15   1  20        277.14        494.35       254.69 o
 -13   1  20        288.12        432.60       244.18 o
 -11   1  20         60.34       -200.26       260.39 o
  -9   1  20        285.84        542.45       289.57 o
  -7   1  20        880.58       1235.38       364.65 o
  -5   1  20        360.40        398.31       244.03 o
  -3   1  20        112.42        270.88       244.60 o
  -1   1  20        209.23        478.15       289.07 o
   1   1  20        230.78        468.39       207.14 o
   3   1  20        282.52        662.61       297.70 o
   5   1  20        998.47       1405.72       282.26 o
 -18   2  20       4517.15       4777.13       512.14 o
 -16   2  20       3728.25       4201.66       389.17 o
 -14   2  20        373.50        220.24       244.34 o
 -12   2  20      59262.09      58828.22      1630.33 o
 -10   2  20       1484.67       1606.76       253.77 o
  -8   2  20        262.39       -131.15       228.15 o
  -6   2  20      16224.48      17401.50       882.74 o
  -4   2  20       8784.33       9132.93       486.43 o
  -2   2  20      22808.92      22501.78       797.14 o
   0   2  20       9450.74      10528.97       522.93 o
   2   2  20       3607.97       3445.84       417.20 o
   4   2  20        408.63        178.26       245.18 o
 -17   3  20       1318.40       1778.81       989.84 o
 -15   3  20        475.39        733.59       255.60 o
 -13   3  20        210.15        546.36       316.08 o
 -11   3  20          2.38        366.75       413.62 o
  -9   3  20        499.80        342.08       211.97 o
  -7   3  20       1550.94       1996.81       406.16 o
  -5   3  20        623.77        352.75       244.52 o
  -3   3  20         46.57         72.42       227.47 o
  -1   3  20       4147.62       4022.96       454.58 o
   1   3  20       3875.69       2993.66       426.87 o
   3   3  20          5.36       -273.98       400.71 o
 -12   4  20      18298.09      18081.85       722.62 o
 -10   4  20       1348.73       1636.23       254.84 o
  -8   4  20       3006.30       3337.79       309.63 o
  -6   4  20       9242.17       9627.05       446.67 o
  -4   4  20       1747.15       2083.21       403.98 o
  -2   4  20      13414.19      14555.72      1120.31 o
 -11   1  21         12.97        183.13       289.77 o
  -9   1  21       4765.74       5225.70       520.20 o
  -7   1  21      30614.78      30457.46      1005.47 o
  -5   1  21       1846.65       1897.28       323.75 o
  -3   1  21          7.51        376.68       242.29 o
                                                
